# Supplementary material for: Distribution of P1(D1) wart disease resistance in potato germplasm and GWAS identification of haplotype-specific SNP markers
Source: Theor Appl Genet. 2020 Feb 11;133(6):1859–71. doi: 10.1007/s00122-020-03559-3 (PMC7237394; doi:10.1007/s00122-020-03559-3)
Supplement: Supplementary file 3 — Supplementary material 3 (XLSX 12212 kb) [file 122_2020_3559_MOESM3_ESM.xlsx]

## Sheet: Sheet1
Variety	Year of Release	Origin	Structure group	Predicted_P1_means	Qualitative score	PotVar0064472	solcap_snp_c2_13431	PotVar0066243	PotVar0066295	PotVar0066434	PotVar0067008	PotVar0067303	PotVar0067483	PotVar0067876	solcap_snp_c1_2314	PotVar0106272	PotVar0106247	PotVar0105904	False positives	False negatives	Colour legend	Distribution of P1(D1) wart disease resistance in potato germplasm and GWAS identification of haplotype specific SNP markers. Theoretical and Applied Genetics. Prodhomme et al., 2019. Corresponding author: Charlotte Prodhomme, Wageningen UR Plant Breeding, Droevendaalsesteeg 1, 6708 PB, Wageningen, The Netherlands, charlotte.prodhomme@wur.nl.
						787356	788222	2060973	2261174	2704904	2773680	2780260	3074626	3268823	3928601	4224342	4227848	4348897
Accord	1996	HOL	Rest	6.329	S	2	2	0	0	1	0	1	0	1	0	0	0	0			snp	significant SNP in the PCoA GWAS with 5 co-factors
Ackersegen	1929	GER	Rest	9.817	R	2	2	2	2	2	0	0	0	1	0	0	0	0		X	snp	significant SNPs in the PCoA GWAS
Agata	1990	HOL	Rest	10.127	R	3	3	3	3	2	1	2	2	0	1	1	2	0			snp	significant SNPs in the PCoA GWAS from the 3rd group (low MAF and low FPR)
Agria	1985	BRD	Agria	9.6	R	3	3	2	2	1	1	1	1	1	1	1	1	1
Ajiba	1992	HOL	Rest	9.911	R	1	1	1	1	1	1	2	1	1	NA	1	1	1
Aladin	1999	HOL	Rest	8.979	R	1	1	3	3	1	2	2	1	0	1	1	1	1
Albion	1895	HOL	Rest	10.462	R	1	1	NA	2	1	1	1	1	1	1	1	1	1
Alcmaria	1969	HOL	Rest	10	R	2	2	4	4	3	1	1	2	0	2	2	2	2
Allure	1990	HOL	Starch	10.028	R	2	2	2	2	2	0	1	0	1	0	0	0	0		X
Almera	1999	HOL	Rest	10.08	R	1	1	2	2	2	1	1	0	2	0	0	0	0
Alpha	1925	HOL	Rest	9.102	R	1	1	2	NA	2	1	2	2	1	2	2	2	2
Altus	2008	HOL	Starch	10.111	R	NA	1	2	2	0	2	3	2	0	1	1	1	1
Am 78-3704	1988	HOL	Starch	9.065	R	1	1	2	2	1	1	2	1	0	1	1	1	1
Amado	2002	BRD	Starch	1.295	S	2	2	2	2	3	1	1	1	2	1	1	1	1	X
Amanda	1986	SWE	GB	9.924	R	2	2	1	3	2	0	3	1	0	0	1	1	1
Amarin	2010	HOL	Rest	9.921	R	3	3	3	3	2	2	2	2	0	2	2	NA	2
Ambition	2007	HOL	Rest	1.244	S	2	2	2	2	2	0	0	1	0	1	1	1	1
Amorosa	2000	HOL	Rest	5.658	S	1	1	1	1	2	0	1	1	1	0	0	1	0
Ampera	1998	BRD	Rest	5.266	S	1	1	1	1	2	0	0	0	1	0	0	0	0
Amyla	1999	BRD	Rest	7.735	S	1	1	1	1	1	1	3	1	0	1	0	0	0
Annabelle	2001	HOL	Rest	9.83	R	1	1	2	2	2	1	1	1	1	1	1	1	1
Anosta	1975	HOL	Rest	10.214	R	3	3	3	3	2	1	3	1	1	1	1	1	1
Anuschka	2004	BRD	Rest	1.104	S	2	2	2	2	3	0	1	2	1	0	0	1	0
Arcade	1999	HOL	Agria	10.056	R	3	3	3	3	1	2	2	2	0	2	2	NA	2
Arielle	1999	HOL	Rest	6.119	S	0	0	2	2	3	0	0	1	1	1	1	1	1
Arinda	1993	HOL	Rest	1.244	S	1	1	0	0	1	0	2	0	1	0	0	0	0
Arizona	2009	HOL	Rest	10.14	R	1	1	2	2	1	1	2	2	0	1	1	2	1
Arkula	1975	DDR	Rest	10.005	R	2	2	3	3	2	0	2	1	1	0	0	0	0		X
Armundo	1997	HOL	Rest	2.229	S	1	1	1	1	3	0	1	2	1	0	0	1	0
Arnova	1999	HOL	Rest	1.807	S	1	NA	1	2	3	1	2	1	0	0	0	0	0
Arran Chief	1911	GB	GB	1.341	S	0	0	0	1	2	0	1	0	1	0	0	0	0
Arran Pilot	1930	GB	GB	10.268	R	0	2	0	1	2	0	3	0	1	0	0	0	0		X
Arran Victory	1918	GB	GB	10.268	R	2	2	2	2	1	0	1	0	1	0	0	0	0		X
Arrow	2004	HOL	Rest	10.037	R	2	2	2	2	3	1	1	1	2	1	1	1	1
Arsenal	2009	HOL	Rest	10.14	R	1	1	3	3	2	2	2	3	1	2	2	2	2
Artemis	2000	HOL	Rest	10.097	R	2	2	2	2	1	1	1	1	2	1	1	1	0
Astarte	1976	HOL	Starch	9.778	R	3	3	3	3	1	0	1	0	1	0	0	0	0		X
Asterix	1991	HOL	Rest	9.835	R	NA	2	2	2	0	2	3	2	0	2	2	2	2
Atlantic	1976	USA	GB	5.026	S	0	0	1	1	1	0	0	1	1	1	1	1	1
Aurora	1972	HOL	Rest	9.989	R	2	2	3	3	0	2	2	2	0	2	2	2	2
Ausonia	1981	HOL	Rest	7.011	S	NA	2	1	1	1	0	0	1	1	1	1	1	1
Avano	2005	HOL	Starch	9.853	R	0	0	2	2	1	2	3	2	1	1	1	1	1
Avarna	2005	HOL	Starch	9.96	R	2	2	2	2	1	1	1	1	1	1	1	1	1
Avaya	2005	HOL	Starch	9.921	R	1	1	1	1	1	0	2	0	1	0	0	0	0		X
Aveka	2001	HOL	Starch	9.976	R	1	1	2	2	1	2	3	2	1	2	2	2	2
Avenance	2005	HOL	Starch	9.921	R	NA	2	1	2	0	1	3	1	0	1	1	1	1
Aventra	2005	HOL	Starch	4.852	S	1	1	0	0	2	0	1	0	1	0	0	0	0
Averia	2004	HOL	Starch	9.921	R	1	1	1	2	0	1	3	1	0	1	1	1	1
Aviala	2004	HOL	Starch	9.921	R	1	1	1	0	1	0	NA	0	1	0	0	0	0		X
Axion	2008	HOL	Starch	10.072	R	3	3	3	3	0	2	3	2	0	2	2	2	2
Bafana	2009	HOL	Rest	9.921	R	2	2	2	2	0	2	2	2	1	2	2	2	2
Ballydoon	1931	GB	GB	9.976	R	2	2	2	2	1	0	1	0	1	0	0	0	0		X
Bartina	1988	HOL	GB	9.949	R	2	2	2	2	2	1	1	1	1	0	0	0	0
Belana	2001	BRD	Rest	9.4	R	1	1	2	2	2	1	2	2	1	1	1	2	1
Bellanova	2011	BRD	Rest	9.4	R	1	1	2	2	2	1	2	3	1	1	1	NA	1
Belle De Fontenay	1885	FRA	GB	10.205	R	1	1	1	1	2	1	1	1	3	1	0	0	0
Bellini	2001	HOL	Rest	9.911	R	2	2	3	3	1	2	2	2	0	2	2	2	2
Berber	1984	HOL	Rest	9.1	R	1	1	3	4	3	1	2	2	0	2	2	2	2
Bildtstar	1984	HOL	Rest	10.116	R	4	4	3	3	1	0	1	0	0	0	0	0	0		X
Binella	1990	HOL	Rest	10.097	R	3	3	2	2	1	1	2	2	0	1	1	NA	0
Bintje	1910	HOL	GB	1.637	S	0	0	0	1	2	0	1	0	2	0	0	0	0
Biogold	2004	HOL	Rest	9.921	R	3	3	1	0	2	0	0	0	2	1	1	1	1
Bionica	2008	HOL	GB	9.921	R	2	2	1	1	0	1	2	1	0	1	1	1	1
British Queen	1894	GB	GB	2.497	S	1	1	1	1	1	0	0	0	2	0	0	0	0
Bronko	2008	HOL	Rest	9.919	R	2	2	2	2	2	0	0	0	1	1	1	1	1
Caesar	1990	HOL	GB	10.056	R	2	2	2	2	1	2	2	2	2	2	2	2	2
Canberra	2007	HOL	Rest	9.967	R	3	3	3	3	0	3	4	4	0	3	NA	NA	2
Cara	1973	IRL	GB	9.838	R	1	1	2	3	1	0	4	3	0	0	0	0	0		X
Cardinal	1972	HOL	Rest	10	R	3	2	1	1	1	1	1	1	1	1	1	1	1
Caruso	2010	GER	Rest	9.6	R	0	0	0	1	0	1	2	2	2	1	1	1	0
Challenger	2008	HOL	Agria	9.846	R	2	2	2	2	1	1	1	1	1	1	1	1	1
Champion	1876	GB	GB	10.721	R	1	1	1	NA	1	1	NA	1	2	NA	1	1	1
Charlotte	1981	FRA	Rest	1.91	S	0	0	1	1	1	0	0	0	2	0	0	0	0
Cherie	1997	FRA	Rest	9.9	R	2	2	3	3	1	2	2	3	1	1	1	1	1
Cilena	1981	BRD	Rest	1.762	S	2	2	0	0	2	0	1	0	2	0	0	0	0
Citadel	2007	HOL	Agria	9.921	R	1	1	2	2	0	2	2	2	2	1	1	1	1
Civa	1960	HOL	GB	9.739	R	3	3	3	3	1	0	2	1	1	0	0	0	0		X
Clivia	1962	BRD	Rest	7.859	S	2	2	4	4	2	1	1	2	0	1	1	1	1	X
Cmk2004-614-002	2014	HOL	Rest	3.215	S	2	2	1	1	2	0	2	1	0	0	0	1	0
Cmk2005-010-027	2015	HOL	Rest	7.072	S	1	1	1	1	2	0	1	NA	1	1	1	1	1
Cmk2005-062-026	2015	HOL	Agria	9.617	R	1	1	4	4	2	1	2	3	0	2	3	3	3
Cmk2006-048-014	2016	HOL	Rest	9.617	R	1	1	2	2	2	1	1	1	1	1	1	1	1
Cmk2006-070-005	2016	HOL	Rest	8.332	R	2	2	3	3	2	1	2	2	1	1	1	1	1
Cmk2007-042-003	2017	HOL	Starch	7.072	S	1	1	2	2	1	1	1	1	1	1	1	1	1	X
Countessa	2008	HOL	Agria	9.921	R	3	3	3	3	3	1	1	1	1	1	1	1	1
Courage	1998	HOL	Starch	9.879	R	NA	3	2	2	2	0	1	0	1	0	0	0	0		X
Craigs Defiance	1938	GB	GB	9.7	R	2	2	2	2	2	1	1	1	1	1	1	1	1
Crisps4All	2008	HOL	GB	9.686	R	2	2	3	3	0	1	3	2	0	1	1	1	1
Cupido	1995	HOL	Rest	8.857	R	2	2	3	3	1	2	2	2	0	2	2	2	1
Cycloon	1996	HOL	Starch	10.271	R	2	2	2	2	2	1	1	0	2	0	0	0	0
Daisy	1998	FRA	Rest	8.735	R	2	2	3	3	2	0	2	1	1	0	0	0	0		X
Dali	1995	HOL	Rest	9.79	R	1	1	2	2	1	1	2	2	2	1	1	1	1
Defender	2006	USA	GB	9.921	R	1	1	1	2	2	0	2	1	0	0	0	0	0		X
Desiree	1962	HOL	Rest	9.483	R	3	3	2	2	2	1	1	1	1	1	1	1	1
Diamant	1982	HOL	Rest	10.193	R	NA	2	1	1	1	1	1	1	1	1	1	1	1
Dione	2010	HOL	Agria	9.921	R	2	2	2	3	1	0	2	1	1	0	1	1	1
Ditta	1989	AUT	Rest	9.987	R	NA	2	3	3	2	1	1	1	0	1	0	0	0
Dolce Vita	2008	HOL	Agria	8.979	R	1	1	2	2	1	1	1	1	1	1	1	1	1
Donald	1996	HOL	Rest	10.089	R	3	3	2	2	1	2	2	2	1	2	2	NA	2
Doon Star	1926	GB	GB	10.268	R	1	1	2	2	1	1	2	1	1	1	1	1	1
Dorado	1995	BRD	GB	9.678	R	3	3	3	3	2	1	1	2	0	2	2	2	2
Dr Mcintosh	1944	GB	GB	10.049	R	3	3	3	3	2	0	2	0	1	0	0	0	0		X
Dynamica	2006	HOL	Rest	2.229	S	0	0	1	2	2	0	1	1	0	0	0	0	0
Early Rose	1867	USA	GB	1.168	S	1	1	1	2	2	0	1	0	1	0	0	0	0
Ehud	1965	HOL	Rest	9.788	R	1	1	1	1	1	0	0	0	1	0	0	0	0		X
Eigenheimer	1893	HOL	GB	2.423	S	0	0	0	1	2	0	1	0	3	0	0	0	0
El Mundo	2010	HOL	Rest	9.921	R	1	1	4	4	2	0	2	2	0	1	1	1	1
El Paso	2003	HOL	Rest	7.854	S	2	2	3	3	2	1	1	1	2	1	1	1	1	X
Eldena	2001	BRD	Rest	9.915	R	1	1	1	2	1	1	2	1	1	1	1	1	1
Elisabeth	2002	HOL	Rest	9.8	R	2	2	2	2	2	1	2	1	1	1	1	1	1
Elkana	1978	HOL	Rest	10	R	2	2	1	1	1	0	2	0	0	1	1	1	1
Endeavour	2011	HOL	Agria	4.317	S	3	3	2	2	2	0	1	0	0	0	0	0	0
Eos	2000	GER	GB	9.921	R	2	2	4	3	4	0	0	0	1	0	0	0	0		X
Epicure	1897	GB	GB	5.594	S	1	1	1	3	3	0	2	0	0	0	0	0	0
Escort	1982	HOL	Rest	10.163	R	2	2	1	0	4	0	0	0	3	0	0	0	0		X
Estima	1973	HOL	Rest	10.056	R	3	3	3	3	1	1	2	2	0	1	1	1	1
Euroflora	2010	BRD	Starch	9.899	R	3	3	3	2	3	1	1	1	2	1	1	1	1
Euroluna	2010	GER	Starch	9.858	R	2	2	3	3	2	1	1	1	1	0	0	0	0
Eurostar	2011	HOL	Agria	9.87	R	2	2	3	3	1	1	2	3	1	2	3	NA	3
Everest	2006	HOL	GB	10.104	R	3	3	3	3	2	1	1	1	1	1	1	1	1
Evita	1988	HOL	Agria	9.357	R	2	2	2	2	1	1	1	1	1	1	1	1	1
Excellent	2009	HOL	Agria	9.919	R	2	2	2	2	1	0	1	0	1	0	0	0	0		X
Exquisa	1992	BRD	Rest	9.953	R	3	3	2	2	2	0	0	0	2	0	0	0	0		X
Fabula	1997	HOL	Rest	9.888	R	1	1	2	2	1	0	3	1	1	0	0	0	0		X
Felsina	1992	HOL	Rest	7.488	S	2	2	2	2	1	1	1	1	0	1	1	1	1	X
Festien	2000	HOL	Starch	6.876	S	0	0	1	1	2	0	2	0	1	0	0	0	0
Fianna	1987	HOL	Rest	9.991	R	2	2	2	2	2	0	1	0	1	0	0	0	0		X
Fichtelgold	1945	BRD	Rest	10.462	R	2	2	1	1	1	1	1	1	1	1	1	1	1
Florida	2003	HOL	Agria	9.143	R	2	2	1	1	0	1	1	1	1	1	1	1	1
Folva	1989	DEN	Rest	10.182	R	2	2	2	2	1	0	1	0	0	0	0	0	0		X
Fontane	1999	HOL	Agria	3.997	S	3	3	1	1	2	0	0	0	2	0	0	0	0
Forza	2008	HOL	Agria	9.789	R	NA	2	3	3	1	1	2	3	0	2	3	3	3
Fresco	1985	HOL	Rest	10.058	R	3	3	1	1	1	2	3	3	1	2	2	NA	2
Frieslander	1990	HOL	Rest	10.131	R	2	2	2	2	1	2	3	3	1	2	2	2	2
Frisia	1988	HOL	Rest	2.069	S	1	1	1	1	2	0	0	0	2	0	0	0	0
Gem Russet	2000	BRD	GB	6.729	S	2	2	2	3	2	0	1	1	0	0	0	0	0
Gladstone	1932	GB	GB	10.049	R	2	2	2	2	0	0	2	0	1	0	0	0	0		X
Gloria	1972	BRD	Rest	9.986	R	3	3	3	3	2	1	2	2	0	1	1	1	1
Golden Wonder	1906	GB	GB	10.317	R	1	1	2	2	2	1	1	1	2	1	1	1	1
Goya (2000)	2000	HOL	Starch	10.104	R	2	2	3	3	1	1	1	1	1	1	1	1	1
Granola	1975	BRD	Rest	1.097	S	0	0	3	3	4	0	0	1	1	0	0	0	0
Great Scot	1909	GB	GB	10.301	R	3	3	2	2	1	1	2	1	2	1	1	1	1
Hansa	1957	BRD	Rest	5.3	S	1	1	2	2	3	0	0	0	1	0	0	0	0
Herald	1928	GB	Rest	10.591	R	2	2	3	3	1	1	2	2	0	1	1	1	1
Hermes	1973	AUT	Rest	8.627	R	2	2	2	2	0	1	2	1	1	1	1	1	1
Heroud	2010	HOL	Agria	2.229	S	1	1	1	2	1	1	1	1	1	0	0	0	0
Home Guard	1943	GB	GB	10.268	R	3	3	3	3	0	1	3	1	0	0	0	0	0
Hzpc06- 09	2009	HOL	GB	2.229	S	2	2	1	1	1	0	0	0	2	0	0	0	0
Hzpc06- 11	2009	HOL	Agria	6.729	S	1	1	3	3	3	0	0	1	1	1	1	1	1
Hzpc06- 13	2009	HOL	Agria	10.104	R	3	NA	3	3	0	1	2	1	1	1	1	1	1
Hzpc06- 19	2009	HOL	Rest	8.979	R	1	1	2	2	1	1	3	2	1	1	1	2	1
Hzpc06- 21	2009	HOL	GB	10.104	R	2	2	1	1	1	0	1	2	1	0	0	0	0		X
Hzpc06- 29	2009	HOL	Rest	10.104	R	1	1	2	2	1	2	3	3	1	2	2	2	1
Hzpc06- 3	2009	HOL	Rest	6.729	S	NA	3	1	1	0	1	1	1	0	1	1	1	1	X
Hzpc06- 34	2009	HOL	Rest	10.104	R	3	3	3	2	1	2	2	2	1	2	2	2	1
Hzpc06- 8	2009	HOL	Starch	10.104	R	1	1	2	2	1	1	2	1	2	1	1	1	1
Idarose	2000	USA	GB	8.979	R	4	4	3	3	0	0	2	0	1	0	0	0	0		X
Impala	1989	BRD	Rest	10.122	R	0	0	1	1	0	1	2	1	0	1	1	1	1
Industrie	1900	GER	Rest	1.108	S	2	2	0	0	1	0	0	0	1	0	0	0	0
Innovator	1999	HOL	GB	9.863	R	1	1	3	4	3	0	2	2	0	1	2	2	2
Inova	1999	HOL	Rest	8.738	R	NA	2	3	2	3	0	0	0	1	0	0	0	0		X
Jaerla	1969	HOL	Rest	8.931	R	2	2	2	2	1	1	2	1	0	1	0	0	0
Jaune D'Or	1850	FRA	Rest	0.949	S	0	0	0	1	2	0	1	0	1	0	0	0	0
Kantara	1997	HOL	Starch	9.925	R	0	0	1	1	1	1	3	1	1	1	1	NA	1
Karakter	1996	HOL	Starch	7.03	S	NA	1	0	0	0	0	3	0	0	0	0	0	0
Kardal	1988	HOL	Starch	10.03	R	2	2	2	2	1	0	0	0	1	0	0	0	0		X
Kardent	1996	HOL	Starch	10.386	R	0	0	3	3	2	2	2	2	1	2	2	2	2
Karnico	1987	HOL	Starch	10.125	R	1	1	2	3	2	1	1	1	2	1	1	1	1
Kartel	1994	HOL	Starch	10.125	R	2	2	2	2	1	1	2	1	1	1	1	1	1
Kastelli	2011	HOL	Rest	9.833	R	3	3	3	3	2	1	1	1	0	1	1	1	1
Katahdin	1932	USA	GB	3.288	S	2	2	2	2	2	0	0	0	0	0	0	0	0
Katinka	1998	HOL	Starch	10.058	R	0	0	2	2	0	2	4	2	0	2	2	2	2
Kennebec	1948	USA	GB	1.539	S	1	1	3	4	4	0	1	2	0	1	1	1	1
Kerpondy	1949	FRA	GB	10.014	R	2	2	2	2	NA	0	1	0	1	0	0	0	0		X
King George	1911	GB	GB	10.462	R	2	2	2	2	1	0	1	0	1	0	0	0	0		X
Kondor	1984	HOL	Rest	10.214	R	0	0	2	2	1	2	3	2	1	2	2	2	2
Kuras	1996	HOL	Starch	9.52	R	2	2	2	2	3	1	1	1	2	1	1	1	1
Kuroda	1998	HOL	Rest	8.721	R	3	3	1	1	NA	2	2	2	1	1	1	1	1
Labadia	2001	HOL	Rest	9.911	R	3	3	3	2	3	0	1	1	1	0	0	0	0		X
Lady Amarilla	2007	HOL	Agria	9.797	R	3	3	2	2	0	1	2	1	1	1	1	1	1
Lady Anna	2010	HOL	Agria	9.797	R	1	1	1	1	1	1	1	1	2	1	1	1	1
Lady Blanca	2007	HOL	Agria	9.852	R	1	1	2	2	1	0	1	2	1	1	1	1	1
Lady Britta	2008	HOL	Agria	9.797	R	3	3	1	2	0	1	1	1	0	2	2	2	2
Lady Christl	1996	HOL	Rest	10.009	R	2	2	2	2	1	1	2	2	0	1	1	1	1
Lady Claire	1996	HOL	Agria	9.882	R	3	3	3	3	0	2	3	2	1	2	2	2	2
Lady Felicia	1997	HOL	Agria	1.91	S	1	1	3	3	3	0	0	0	1	0	0	0	0
Lady Jo	2001	HOL	Starch	9.5	R	1	1	1	1	0	1	2	2	1	1	1	1	1
Lady Lenora	2010	HOL	Starch	9.83	R	0	0	1	1	1	1	1	1	1	1	1	1	1
Lady Olympia	1996	HOL	Agria	9.837	R	1	1	3	3	2	1	1	2	1	2	2	2	2
Lady Rosetta	1988	HOL	Starch	7.403	S	1	1	1	1	2	1	1	1	2	1	1	1	1	X
Lady Valora	2007	HOL	Rest	9.852	R	2	2	2	2	1	1	1	1	1	1	1	1	1
Lanorma	2006	HOL	GB	9.634	R	1	1	1	1	2	1	1	1	2	1	1	1	1
Laura	1998	BRD	Rest	9.6	R	2	2	1	1	1	1	2	2	1	1	1	NA	1
Laurene	2008	HOL	Rest	10.104	R	1	1	2	2	2	0	2	1	1	0	0	1	0		X
Leonardo	2010	HOL	Agria	9.967	R	4	4	2	2	0	1	2	0	1	0	0	0	0
Leyla	1988	BRD	Rest	9.946	R	2	2	4	4	3	1	1	2	0	1	1	1	1
Libertas	1946	HOL	Rest	9.784	R	2	2	2	1	2	0	0	1	1	1	1	1	1
Liseta	1988	HOL	GB	1.104	S	2	2	3	3	4	0	0	1	1	1	1	1	1
Lucinda	2011	HOL	Rest	9.921	R	0	0	1	1	2	0	1	1	1	0	0	1	0		X
Majestic	1911	GB	GB	10.103	R	2	2	2	2	1	0	1	0	0	0	0	0	0		X
Manitou	2008	HOL	Rest	10.121	R	3	3	2	2	1	1	1	1	1	1	1	1	0
Mara	1973	HOL	Starch	10.462	R	3	2	2	2	0	1	2	1	0	1	1	1	1
Marabel	1993	HOL	Rest	1.91	S	1	1	1	1	3	0	1	1	2	0	0	1	0
Marfona	1977	HOL	GB	10.214	R	1	1	3	3	1	2	2	2	1	2	2	2	2
Marilyn	2006	HOL	Rest	3.354	S	0	0	1	2	2	0	1	2	0	1	1	1	1
Maris Piper	1963	GB	GB	9.838	R	2	2	2	2	2	0	2	0	1	0	0	0	0		X
Markies	1997	HOL	Agria	1.627	S	2	2	1	1	1	0	0	0	1	0	0	0	0
May Queen	1890	GB	GB	1.074	S	1	1	2	2	1	1	1	1	0	1	1	1	1	X
Melody	2001	HOL	Rest	8.777	R	1	1	4	4	3	1	1	1	0	1	1	1	1
Menco	2003	HOL	Starch	10.104	R	0	0	2	2	2	1	2	1	1	1	1	1	1
Merano	2006	HOL	Starch	8.979	R	2	2	0	0	1	0	0	0	1	0	0	0	0		X
Mercator	1999	HOL	Starch	9.925	R	2	2	2	2	1	2	3	2	1	2	2	2	2
Milva	1998	DEN	Rest	8.125	R	0	0	1	1	3	0	1	2	2	0	0	1	0
Mirakel	1994	HOL	Rest	9.921	R	1	1	2	2	2	1	2	1	1	1	1	1	1
Monalisa	1982	HOL	Rest	10.114	R	1	1	1	1	1	1	2	1	2	1	1	1	1
Mondial	1987	HOL	GB	10.087	R	3	3	4	3	3	1	1	1	1	1	1	1	1
Monte Carlo	2009	HOL	Starch	9.921	R	2	2	1	1	2	1	1	1	2	1	1	1	1
Morene	1983	HOL	Rest	1.617	S	1	1	1	1	2	0	0	0	1	0	0	0	0
Mozart	2003	HOL	Rest	9.867	R	1	1	2	2	0	2	2	2	2	1	1	1	1
Murato	2002	HOL	Rest	8.979	R	0	0	2	2	2	0	0	2	0	1	1	1	1
Musica	2007	HOL	Rest	9.809	R	1	1	2	2	1	1	1	1	0	1	1	1	1
Mustang	2005	AUT	Rest	9.921	R	3	3	4	4	0	1	3	1	0	1	1	1	1
Myatt'S Ashleaf	1804	GB	GB	1.074	S	0	0	0	0	3	0	2	0	2	0	0	0	0
Nadine	1987	GB	Starch	9.526	R	1	1	1	1	0	1	3	1	0	1	1	1	1
Nicola	1973	BRD	Rest	9.93	R	1	1	2	2	2	1	1	1	1	1	1	1	1
Niska	1990	USA	GB	1.104	S	1	1	3	3	3	0	0	0	1	0	0	0	0
Nomade	1995	HOL	Starch	10.163	R	0	0	1	1	1	0	2	0	1	0	0	0	0		X
Obelix	1988	HOL	Rest	10.283	R	1	1	1	3	3	0	2	0	1	0	0	0	0		X
Opal	2004	POL	Rest	7.751	S	2	2	2	2	1	0	1	1	0	0	0	0	0
Opera	2007	HOL	Agria	9.921	R	1	1	2	2	1	1	1	2	1	1	1	1	1
Orchestra	2007	HOL	Rest	9.797	R	3	3	4	4	1	2	3	3	0	2	2	2	2
Oriana	2006	HOL	Rest	1.104	S	0	0	1	1	3	0	0	0	2	0	0	0	0
Pallas	2003	HOL	Rest	9.775	R	1	1	1	1	2	1	1	1	2	1	1	1	1
Panda	1986	BRD	Rest	9.88	R	1	1	1	1	3	0	0	0	2	0	0	0	0		X
Panther	2011	BRD	GB	10.017	R	2	2	2	3	3	0	2	1	1	0	1	1	1
Pentland Dell	1961	GB	GB	10.06	R	2	2	2	2	2	0	1	0	2	0	0	0	0		X
Pepo (1919)	1919	GER	Rest	10	R	1	1	1	2	2	1	2	1	1	1	1	1	1
Picasso	1994	HOL	Rest	9.909	R	2	2	1	2	1	0	2	1	0	0	0	0	1		X
Pink Fir Apple	1850	GB	Rest	9.644	R	2	2	2	3	1	2	3	2	1	2	2	2	2
Premiere	1979	HOL	Rest	9.323	R	2	2	2	2	0	1	3	2	1	1	1	2	1
Prevalent	1966	HOL	Rest	10.119	R	3	3	2	1	2	0	1	1	2	0	1	1	1
Primura	1961	HOL	GB	10.021	R	2	2	2	2	1	1	2	1	1	1	1	1	1
Princess	1998	BRD	Rest	1.104	S	1	1	1	1	2	0	1	1	1	0	0	0	0
Profijt	1949	HOL	Starch	9.913	R	1	1	2	2	1	2	2	2	1	2	2	2	2
Quarta	1979	BRD	Agria	9.95	R	4	4	4	4	2	1	1	1	0	1	1	1	1
Raja	1994	HOL	Rest	10.022	R	2	2	1	1	3	1	1	1	3	1	1	1	1
Ramos	2000	HOL	Agria	9.045	R	2	2	2	2	1	1	1	1	1	1	1	1	1
Ranger Russet	1991	USA	GB	8.979	R	1	1	1	2	1	0	2	1	2	0	0	0	0		X
Ratte	1872	GER	GB	4.026	S	0	0	2	2	3	0	0	0	1	0	0	0	0
Record	1932	HOL	Rest	9.857	R	2	2	2	1	2	0	0	1	2	1	1	1	1
Red Baron	2002	HOL	Rest	7.854	S	2	2	2	2	2	0	0	0	1	0	0	0	0
Red One	2001	HOL	Agria	9.921	R	4	4	2	2	0	1	2	1	0	1	1	1	1
Red Scarlett	1999	HOL	Rest	9.55	R	2	2	2	2	2	2	2	2	2	2	2	2	1
Redstar	1997	HOL	Rest	10.163	R	3	3	2	2	0	1	2	1	1	0	0	0	0
Remarka	1991	HOL	Rest	7.541	S	2	2	2	1	1	1	1	1	1	1	1	1	1	X
Rodeo	1999	HOL	GB	9.949	R	3	3	3	2	2	1	1	1	1	1	1	1	1
Romano	1981	HOL	Rest	10.228	R	4	4	3	3	1	1	2	2	0	1	1	1	1
Rosagold	2010	HOL	Rest	10.14	R	1	1	2	2	2	0	1	1	1	0	0	1	0		X
Rosella	1991	BRD	Agria	9.921	R	2	2	1	1	1	1	2	2	1	1	1	1	1
Royal	2008	DEN	Rest	10.242	R	1	1	1	1	2	0	1	0	1	0	0	0	0		X
Russet Burbank	1888	USA	GB	9.86	R	1	1	1	2	1	0	2	0	1	0	0	0	0		X
Safrane	1991	FRA	GB	8.979	R	1	1	1	1	0	0	2	NA	1	0	0	0	0		X
Sagitta	2006	DDR	Rest	9.827	R	2	2	2	2	2	0	2	2	1	0	0	0	0		X
Samba	1989	FRA	GB	10.462	R	2	2	4	4	0	1	3	1	0	1	1	1	1
Santana	1994	HOL	GB	6.313	S	3	3	2	1	3	0	0	0	2	0	0	0	0
Sante	1983	HOL	Rest	10.149	R	1	1	2	2	2	0	1	0	1	0	0	0	0		X
Saphire	2004	HOL	GB	9.921	R	0	0	2	1	1	1	1	1	2	1	1	1	1
Saskia	1946	HOL	GB	10.072	R	2	2	2	2	2	0	1	0	2	0	0	0	0		X
Satellite	2007	HOL	Rest	9.921	R	1	1	1	1	1	1	2	2	1	1	1	1	1
Saturna	1964	HOL	Rest	9.281	R	3	3	1	1	0	0	1	NA	0	0	0	0	0		X
Saviola	2009	HOL	Rest	10.079	R	1	1	3	3	2	1	2	1	1	1	1	1	1
Seresta	1994	HOL	Starch	10.158	R	1	1	2	2	2	1	2	1	1	1	1	1	1
Shamrock	1899	IRL	GB	10.264	R	1	1	1	2	1	0	2	0	1	0	0	0	0		X
Shepody	1980	CAN	GB	4.358	S	0	0	1	2	2	0	1	0	1	0	0	0	0
Sifra	2008	HOL	Rest	10.05	R	3	3	3	2	3	0	0	0	1	0	0	0	0		X
Silvester	1998	HOL	Rest	9.357	R	3	3	4	4	3	0	0	1	0	0	0	0	0		X
Simply Red	2001	HOL	Rest	9.919	R	2	2	1	1	0	1	2	2	0	1	1	1	1
Sinora	1999	HOL	Agria	2.178	S	1	1	0	0	1	0	1	0	2	0	0	0	0
Slaney	1993	IRL	GB	1.074	S	0	0	1	2	1	0	2	2	0	0	0	0	0
Smart	2008	HOL	Agria	9.967	R	1	1	3	3	2	1	1	1	1	1	1	1	1
Snowbird	2011	HOL	GB	8.979	R	3	3	3	2	2	1	2	2	1	1	2	2	2
Soprano	2005	HOL	GB	7.347	S	3	3	3	2	3	0	1	0	1	0	0	0	0
Spirit	2006	HOL	Rest	9.921	R	NA	2	2	1	1	1	1	1	1	0	0	0	0
Spunta	1968	HOL	GB	9.077	R	2	2	3	2	3	0	0	1	2	1	1	1	1
Starga	2000	HOL	Starch	9.3	R	0	0	1	1	1	1	2	1	1	1	1	1	1
Stefano	1993	HOL	Starch	9.865	R	1	1	2	2	1	1	2	1	1	1	1	1	1
Stirling	1991	GB	GB	0.857	S	1	1	1	2	0	0	2	1	1	0	0	0	0
Susanne	2008	HOL	Rest	8.979	R	1	NA	3	3	3	0	0	0	0	0	0	0	0		X
Tasso	1963	BRD	Rest	5.962	S	3	3	3	3	1	0	1	0	0	0	0	0	0
Taurus	2008	HOL	Rest	2.791	S	1	1	2	2	3	0	0	0	1	0	0	0	0
Terra Gold	2004	HOL	Rest	8.979	R	3	3	3	3	1	3	3	3	0	3	NA	3	3
The Alness	1934	GB	GB	9.744	R	2	2	2	2	1	1	1	1	0	1	1	1	1
Timate	1984	HOL	Rest	10.163	R	3	3	4	4	1	1	1	1	0	1	1	1	1
Toluca	2006	HOL	Rest	1.104	S	0	0	0	0	2	0	1	0	2	0	0	0	0
Triplo	2000	HOL	Agria	9.686	R	3	3	2	2	2	1	2	2	1	1	1	2	1
Triumpf	1921	BRD	GB	10.014	R	1	1	1	1	1	1	1	1	2	1	1	1	1
Ulme	1991	BRD	Rest	10.006	R	1	1	1	1	2	0	1	1	1	0	0	0	0		X
Ulster Glade	1961	GB	GB	10.268	R	1	1	1	1	1	0	NA	1	2	0	0	0	0		X
Ulster Sceptre	1962	GB	GB	10.013	R	3	NA	3	4	2	2	3	2	0	2	2	2	2
Ultimus	1935	HOL	Rest	8.558	R	0	0	0	0	3	0	0	0	3	0	0	0	0		X
Umatilla Russet	1998	USA	GB	10.104	R	1	1	1	1	0	0	1	0	2	0	0	0	0		X
Up To Date	1894	GB	GB	1.359	S	1	1	1	1	2	0	0	0	1	0	0	0	0
Urgenta	1951	HOL	Rest	7.605	S	2	2	3	3	3	0	0	0	0	0	0	0	0
Valentina	2001	HOL	Rest	10.104	R	1	1	2	1	2	1	1	1	3	1	1	1	1
Valiant	1987	GB	Starch	9.921	R	1	1	2	2	2	1	2	1	1	1	1	1	1
Ve 66-295	1976	HOL	GB	10.462	R	2	2	2	2	2	1	2	2	1	1	1	1	1
Ve70-9	1980	HOL	Starch	9.72	R	2	2	3	3	1	2	NA	2	0	2	2	2	2
Ve71-105	1981	HOL	Starch	9.72	R	1	1	1	1	1	0	2	0	1	0	0	0	0		X
Ve8228	1992	HOL	Starch	10.462	R	2	2	2	2	1	1	1	1	1	1	1	1	1
Vectra	2006	HOL	Starch	10.001	R	0	0	1	1	2	1	2	1	2	1	0	0	0
Verdi	2003	BRD	Rest	9.853	R	2	2	1	1	3	0	0	1	1	0	0	0	0		X
Veronie	1999	HOL	Rest	9.752	R	2	2	1	1	2	0	NA	1	1	0	0	0	0		X
Victoria	1997	HOL	Agria	9.918	R	3	3	3	3	1	2	2	2	1	2	2	2	2
Virgo	2002	HOL	Rest	9.921	R	2	2	3	3	2	1	1	1	1	1	1	1	1
Vision	2006	HOL	Agria	9.919	R	1	1	2	2	0	2	3	3	1	2	2	2	2
Vivaldi	1998	HOL	Rest	9.517	R	1	1	1	1	2	1	2	2	2	1	1	2	1
Voran	1931	GER	Rest	10.187	R	2	2	2	1	2	1	2	1	1	1	1	2	1
Voyager	2003	HOL	GB	1.104	S	1	1	2	3	2	0	2	1	0	0	0	0	0
Vr 808	2008	HOL	Agria	9.872	R	1	1	2	2	0	1	2	1	1	1	1	1	1
Vr-92-501	2002	HOL	Rest	10.104	R	1	1	2	2	2	1	1	1	2	1	1	1	1
Vr-93-146	2003	HOL	Agria	10.104	R	2	2	2	2	2	0	1	0	1	0	0	0	0		X
Vtn 62-33-3	1972	HOL	Starch	9.151	R	0	0	NA	1	1	2	3	NA	1	2	2	2	2
W 72-22-496	1982	HOL	Rest	8.979	R	1	1	4	4	3	1	1	2	0	2	2	2	2
Wilja	1967	HOL	GB	10.013	R	1	1	2	2	0	2	2	2	0	2	2	2	2
Wisent	2005	HOL	Starch	9.921	R	1	1	1	1	2	0	1	0	1	0	0	0	0		X
Xantia	1998	HOL	Rest	8.979	R	3	3	4	3	3	1	1	2	1	2	2	2	2
Y66-13-636	1976	HOL	Rest	8.979	R	1	1	3	3	3	0	1	1	1	1	1	1	1
Yukon Gold	1980	CAN	GB	5.026	S	2	2	0	1	1	0	1	1	1	0	0	0	0
Zafira	2003	HOL	Rest	1.244	S	1	1	0	0	3	0	1	1	2	0	0	0	0
Zorba	1997	ESP	Rest	4.419	S	2	2	3	3	3	0	1	2	0	1	1	1	1

## Sheet: Sheet2
Supplementary File 1: SNP data as described in Vos et al., 2015 https://link.springer.com/article/10.1007/s00122-015-2593-y are made available here to adhere to FAIR principles on data disclosure. The data describe allele dosage, specifically the dosage of the SNP minor allele, where 0 indicates that the clone is homozygous for the major SNP allele.
Prodhomme et al. (2020) Distribution of P1(D1) wart disease resistance in potato germplasm and GWAS identification of haplotype specific SNP markers. Theor Appl Genet. Corresponding author: herman.vaneck@wur.nl
Marker	Marker sampled for vanRaden kinship calculation (with replacement)	Accord	Ackersegen	Agata	Agria	Ajiba	Aladin	Albion	ALCMARIA	Allure	Almera	Alpha	Altus	Am 78-3704	Amado	AMANDA	Amarin	Ambition	Amorosa	Ampera	Amyla	Annabelle	Anosta	ANUSCHKA	Arcade	ARIELLE	Arinda	Arizona	ARKULA	Armundo	Arnova	Arran Chief	Arran pilot	Arran Victory	Arrow	Arsenal	Artemis	Astarte	Asterix	ATLANTIC	Aurora	Ausonia	Avano	Avarna	Avaya	Aveka	Avenance	Aventra	Averia
PotVar0000007	0	0	0	0	0	0	1	0	0	0	0	0	0	0	0	0	0	0	0	0	0	0	0	0	0	0	0	0	0	1	0	0	0	0	0	0	0	0	0	0	0	0	0	0	0	0	0	0	0
PotVar0000025	0	1	1	1	2	1	NA	1	1	1	1	2	2	2	1	1	2	1	1	1	1	2	0	2	1	0	2	1	2	2	1	1	0	2	1	1	0	0	0	1	1	1	NA	NA	1	2	NA	1	3
PotVar0000040	0	0	0	1	0	1	1	1	0	2	0	2	2	1	0	0	0	1	1	0	2	0	1	0	1	1	1	2	0	0	0	2	2	1	0	1	1	2	3	1	2	1	2	2	2	2	1	2	0
PotVar0000042	0	3	3	2	2	2	1	2	3	1	3	0	0	1	3	3	2	2	2	3	1	2	3	2	2	3	1	1	2	2	3	1	1	1	3	2	3	3	1	2	1	2	0	0	1	0	0	1	1
PotVar0000060	1	1	0	1	0	1	1	1	0	2	0	2	2	1	0	1	0	1	1	0	2	0	1	0	1	2	1	2	0	0	0	2	1	1	0	1	1	2	3	1	2	2	2	2	2	2	1	2	0
PotVar0000061	0	1	0	0	0	0	0	0	0	0	0	0	0	0	0	1	0	0	0	0	0	0	0	0	0	1	0	0	0	0	0	0	0	0	0	0	0	0	0	0	0	1	0	0	0	0	0	0	0
PotVar0000062	0	0	0	1	0	1	1	0	0	1	0	2	1	1	0	0	0	1	0	0	1	0	0	0	1	1	0	2	0	0	0	1	0	0	0	1	1	0	3	0	2	1	2	1	1	2	1	2	0
PotVar0000066	0	1	1	1	2	1	1	1	1	1	1	2	2	2	1	1	2	1	1	1	1	2	0	2	1	0	2	1	2	1	1	1	0	2	1	1	0	0	0	1	1	1	2	2	1	2	3	1	3
PotVar0000255	0	2	2	2	2	2	1	2	2	2	1	1	2	2	1	2	2	1	1	1	2	1	1	2	1	1	1	2	2	1	1	1	NA	2	1	2	1	1	1	NA	1	2	2	2	2	1	2	2	2
PotVar0000412	0	0	0	0	0	0	0	0	0	0	0	0	0	0	0	0	1	0	0	1	0	0	0	0	0	0	0	0	0	0	0	0	0	0	0	0	0	0	0	0	0	0	0	0	0	1	0	0	0
PotVar0000446	1	0	0	0	0	0	0	0	0	0	0	0	0	0	0	0	0	0	0	0	0	0	1	0	0	0	0	0	0	0	0	0	0	0	0	0	0	0	0	1	0	0	0	0	0	0	0	0	0
PotVar0000459	0	1	1	3	0	2	0	1	2	2	1	2	0	1	1	0	1	2	1	1	0	0	1	2	1	3	2	0	3	4	1	2	2	1	1	0	0	1	1	0	2	2	1	0	1	0	1	1	2
PotVar0000460	0	1	1	0	0	0	0	1	1	0	1	0	1	1	1	1	1	0	1	0	0	1	1	1	0	0	1	0	1	0	0	1	1	1	2	1	0	0	2	0	2	0	0	0	0	1	1	0	0
PotVar0000462	0	0	1	0	0	0	0	0	0	0	0	0	0	0	0	0	0	0	0	2	0	1	0	0	0	1	0	0	0	0	0	0	0	1	0	1	0	1	0	0	0	0	0	0	0	1	0	0	0
PotVar0000472	1	0	0	0	0	0	0	0	0	1	0	0	0	0	0	0	0	0	0	0	1	0	0	0	0	0	0	0	0	0	0	0	0	0	0	1	0	1	0	0	0	0	1	1	0	0	0	0	0
PotVar0000474	0	0	1	1	1	1	3	0	1	1	0	1	1	0	0	2	1	1	1	0	2	0	1	0	0	0	0	2	0	0	3	0	0	0	0	0	2	1	1	1	0	2	1	2	0	0	0	1	0
PotVar0000481	0	1	1	1	0	1	0	2	1	2	0	2	0	1	1	0	0	1	1	1	0	0	0	2	1	1	1	0	0	1	0	0	1	0	1	0	0	1	1	0	2	1	1	0	1	0	1	1	2
PotVar0000484	0	1	0	0	1	1	1	1	0	1	2	1	2	2	2	0	1	0	0	1	2	1	1	1	1	0	0	1	0	0	0	1	1	1	1	1	1	1	0	1	0	0	2	2	2	2	2	0	2
PotVar0000495	0	1	2	0	0	0	0	1	1	0	1	0	1	1	1	1	1	0	1	NA	0	2	1	1	0	1	1	0	1	0	0	1	1	2	2	2	0	1	2	0	2	0	0	0	0	2	1	0	0
PotVar0000512	0	0	0	0	1	1	1	0	0	0	2	1	2	2	1	1	0	0	0	1	1	1	1	1	0	0	0	1	0	0	0	1	1	1	1	0	0	0	0	1	0	0	1	1	2	2	2	1	2
PotVar0000514	0	1	1	2	1	2	1	0	1	1	1	1	1	0	0	1	3	1	1	0	0	1	3	0	1	2	2	2	3	3	3	2	3	1	1	1	3	1	1	0	0	2	1	2	0	0	0	1	0
PotVar0000542	0	1	1	0	1	1	1	1	1	0	3	1	3	3	2	2	0	0	1	1	1	2	1	2	0	0	1	1	1	0	0	2	1	2	2	1	0	0	2	3	2	0	1	1	3	3	3	2	2
PotVar0000579	0	1	1	1	0	1	0	2	1	2	0	2	0	1	1	0	0	1	1	1	0	0	0	2	1	1	1	0	0	1	0	0	1	0	1	0	0	1	1	0	2	1	1	0	1	0	1	1	2
PotVar0000583	0	1	1	0	1	0	0	1	0	0	0	0	0	0	1	0	1	0	0	2	0	1	0	0	2	1	0	0	0	0	0	0	0	1	0	1	1	1	0	1	0	0	0	0	0	1	0	0	0
PotVar0000586	0	0	0	1	1	0	2	0	1	0	0	0	0	0	0	1	0	2	0	0	0	0	0	0	0	0	0	1	0	0	1	0	0	0	0	0	0	0	0	0	0	1	0	0	0	0	0	0	0
PotVar0000614	0	0	0	0	0	0	0	0	0	1	0	0	0	0	0	0	0	0	0	0	1	0	0	0	0	0	0	0	0	0	0	0	0	0	0	1	0	1	0	0	0	0	1	1	0	0	0	0	0
PotVar0000615	0	1	1	2	2	3	2	0	1	1	3	2	3	2	1	2	3	1	1	1	1	2	4	1	1	2	2	3	3	3	3	3	1	2	2	1	3	1	1	1	0	2	2	3	2	2	2	2	2
PotVar0000619	0	0	1	2	0	2	1	0	1	1	1	1	1	0	0	1	3	1	0	0	0	0	3	0	0	2	1	1	3	3	3	2	2	1	1	0	2	NA	1	0	0	2	1	2	0	0	0	1	0
PotVar0000716	0	1	1	0	1	0	0	1	0	0	0	0	0	0	1	0	1	0	0	NA	0	1	0	0	2	2	0	0	0	0	0	0	0	1	0	1	1	1	0	1	0	0	0	0	0	2	0	0	0
PotVar0000717	0	0	0	0	0	0	0	0	0	1	0	0	0	0	0	0	0	0	0	0	1	0	0	0	0	0	0	0	0	0	0	0	0	0	0	1	0	1	0	0	0	0	1	1	0	0	0	0	0
PotVar0000732	0	0	1	2	0	1	1	0	1	0	1	1	1	0	0	1	3	1	1	0	2	0	3	0	0	2	1	1	3	3	3	2	2	1	1	1	2	0	0	2	0	2	1	2	0	0	0	1	0
PotVar0000753	0	0	0	0	0	1	0	0	0	1	0	0	0	0	0	1	0	0	0	0	0	0	0	0	0	0	0	0	0	0	0	0	0	0	0	0	0	0	1	0	0	0	0	0	1	0	0	1	0
PotVar0000759	1	0	0	0	1	1	1	1	0	0	2	1	2	2	1	0	0	0	0	1	1	1	1	1	0	0	0	1	0	0	0	1	2	1	1	0	0	0	0	0	1	0	1	1	2	2	2	1	2
PotVar0000760	0	2	1	1	1	1	0	2	1	1	0	2	0	0	1	0	0	1	2	1	0	1	0	2	2	0	2	1	0	1	0	0	2	0	0	0	1	1	1	0	1	1	0	0	1	0	1	0	0
PotVar0000767	0	2	1	1	1	1	0	3	1	1	0	NA	0	0	1	0	0	1	2	1	0	1	0	3	2	0	2	1	0	1	0	0	NA	0	0	0	1	1	1	0	1	1	0	0	2	0	2	0	0
PotVar0000774	1	0	0	0	1	1	1	1	0	0	2	1	2	2	1	0	0	0	0	1	1	1	1	1	0	0	0	1	0	0	0	1	1	1	1	0	0	0	0	0	1	0	1	1	2	2	2	1	2
PotVar0000800	0	1	1	0	0	0	1	0	1	1	1	0	1	2	1	1	0	0	1	0	0	1	0	1	0	0	1	0	1	0	0	1	0	1	2	1	0	1	2	0	2	0	1	0	0	1	1	1	2
PotVar0000805	0	0	0	1	1	0	1	0	1	0	0	0	0	0	0	1	0	2	0	0	0	0	0	0	0	0	0	1	0	0	1	0	0	0	0	0	0	0	0	0	0	1	0	0	0	0	0	0	0
PotVar0000812	1	1	1	1	3	1	2	2	1	0	2	1	2	2	2	1	1	2	0	3	1	2	1	1	2	2	0	2	0	0	1	1	1	2	1	1	1	1	0	2	1	1	1	1	2	3	2	1	2
PotVar0000820	0	0	0	1	0	0	0	0	0	0	1	0	0	0	0	0	0	0	1	0	0	0	1	0	0	0	0	0	0	2	0	0	0	0	0	1	0	0	0	1	0	0	0	0	0	0	0	0	0
PotVar0000886	0	0	0	0	0	0	0	1	0	0	0	0	0	0	0	0	0	0	0	1	0	0	0	0	0	0	0	0	0	0	0	0	0	0	0	0	0	0	0	0	0	0	0	0	0	0	0	0	0
PotVar0000996	0	0	0	0	0	NA	0	1	0	0	0	0	0	0	0	0	0	0	0	1	0	0	0	0	0	0	0	0	0	0	0	0	0	0	0	0	0	0	0	0	0	0	0	0	0	0	0	0	0
PotVar0001003	0	0	0	0	1	0	1	0	0	0	0	1	0	1	0	1	0	0	0	0	0	0	0	0	1	1	0	0	1	1	1	2	2	1	1	0	0	1	0	0	0	0	1	1	0	0	0	1	1
PotVar0001006	0	4	3	1	2	2	2	1	4	2	2	1	1	1	2	2	3	3	0	1	1	2	2	2	3	3	1	2	1	1	1	1	1	0	3	2	2	1	3	2	2	1	1	1	0	2	2	0	1
PotVar0001015	0	0	0	0	0	0	0	0	0	1	0	0	1	0	0	0	0	0	0	0	0	0	0	0	0	0	0	0	0	0	0	0	0	0	0	0	0	NA	0	0	0	0	0	0	0	0	0	0	0
PotVar0001033	1	0	0	0	0	0	0	0	0	1	0	0	1	0	0	0	0	0	0	0	0	0	0	0	0	0	0	1	0	0	0	0	0	0	0	0	0	0	0	0	0	0	0	1	2	1	0	1	1
PotVar0001067	0	0	1	2	0	2	1	2	0	2	1	2	0	1	0	1	1	0	3	2	1	2	2	2	0	0	2	1	2	2	2	1	1	2	0	2	1	1	1	1	2	3	0	0	2	0	1	1	0
PotVar0001074	0	1	3	1	2	0	1	0	0	2	2	2	4	2	3	1	0	1	1	0	3	0	0	2	2	2	2	1	1	2	2	3	2	2	1	1	2	3	0	NA	1	0	3	3	2	3	2	3	3
PotVar0001127	0	NA	0	1	2	1	1	1	3	0	1	0	0	0	1	2	2	3	0	0	0	2	1	0	1	2	0	1	1	0	0	0	0	0	NA	0	0	0	1	0	0	1	0	0	0	0	0	0	0
PotVar0001136	0	0	0	0	0	0	0	1	0	0	0	0	0	0	0	0	0	NA	0	1	0	0	0	0	0	0	0	0	0	0	0	0	0	0	0	0	0	0	0	0	0	0	0	0	0	0	0	0	0
PotVar0001163	0	0	NA	1	0	1	NA	1	0	1	1	1	0	1	0	1	1	0	1	1	1	1	1	1	0	0	1	1	1	1	1	1	1	1	0	1	1	NA	NA	1	1	1	0	0	1	0	1	NA	0
PotVar0001186	0	1	0	0	0	1	0	0	0	0	0	0	0	0	0	0	0	0	0	0	0	0	0	0	1	0	0	0	0	0	0	0	0	0	0	0	0	0	1	0	0	0	1	1	0	1	1	0	0
PotVar0001195	0	0	0	0	0	0	0	2	0	1	0	0	1	0	0	0	0	0	0	NA	0	0	0	0	0	0	0	1	0	0	0	0	0	0	0	0	0	0	0	0	0	0	0	1	2	1	0	1	1
PotVar0001208	0	1	0	0	0	1	0	0	1	0	0	0	0	1	0	0	0	0	0	1	0	0	0	0	1	0	0	1	0	0	0	0	0	0	0	1	1	0	NA	1	0	0	1	1	0	1	1	0	1
PotVar0001212	0	1	3	0	0	0	0	0	0	0	1	1	0	0	1	0	0	0	0	0	2	0	0	2	1	1	1	0	0	1	1	1	1	0	0	1	1	1	0	1	1	0	0	0	0	1	1	0	0
PotVar0001214	1	2	0	1	2	1	1	1	2	0	1	0	0	0	1	2	2	2	0	0	0	2	1	0	1	2	0	1	1	0	0	0	0	0	2	0	0	0	1	0	0	1	0	0	0	0	0	0	0
PotVar0001227	0	1	3	1	2	0	1	1	0	2	2	2	4	2	3	1	0	1	1	1	3	0	0	2	2	2	2	1	1	2	2	3	3	2	1	1	2	3	0	2	1	0	3	3	2	3	2	3	3
PotVar0001239	0	0	0	0	0	0	0	0	0	1	0	0	1	0	0	0	0	0	0	0	0	0	0	0	0	0	0	1	0	0	0	0	0	0	0	0	0	0	0	0	0	0	0	1	2	1	0	1	1
PotVar0001240	0	0	0	0	1	0	1	0	0	0	0	1	0	0	0	1	0	0	0	0	0	0	0	0	1	1	0	0	1	1	1	2	2	1	1	0	0	0	0	0	0	0	0	0	0	0	0	1	1
PotVar0001247	0	2	3	1	2	1	2	1	1	2	2	2	4	3	3	1	1	1	1	2	3	0	1	2	3	2	2	2	1	2	2	3	1	2	2	2	3	3	2	3	2	0	4	4	2	4	3	3	4
PotVar0001266	1	0	0	1	1	0	0	0	0	0	1	0	2	1	2	0	0	1	1	0	1	0	0	0	0	0	1	0	0	0	0	0	0	1	0	0	1	0	0	0	0	0	2	1	0	1	1	1	1
PotVar0001268	0	0	0	0	0	0	0	1	0	0	0	0	0	0	0	0	0	0	0	1	0	0	0	0	0	0	0	0	0	0	0	0	0	0	0	0	0	0	0	0	0	0	0	0	0	0	0	0	0
PotVar0001270	0	0	0	0	0	0	0	0	0	1	0	0	1	0	0	0	0	0	0	0	0	0	0	0	0	0	0	0	0	0	0	0	0	0	0	0	0	1	0	0	0	0	0	0	0	0	0	0	0
PotVar0001271	0	0	0	1	1	0	0	0	0	1	1	0	3	1	2	0	0	1	1	0	1	0	0	0	0	0	1	1	0	0	0	0	0	1	0	0	1	0	0	0	0	0	2	2	2	2	1	2	2
PotVar0001276	0	0	0	1	1	0	0	0	0	0	1	0	2	1	2	0	0	1	1	0	2	0	0	0	0	0	1	0	0	0	0	0	0	1	0	0	1	1	0	0	0	0	2	1	0	1	1	1	1
PotVar0001283	0	0	0	0	0	0	0	0	0	1	0	0	1	0	0	0	0	0	0	0	0	0	0	0	0	0	0	1	0	0	0	0	0	0	0	0	0	0	0	0	0	0	0	1	2	1	0	1	1
PotVar0001285	0	0	0	0	0	0	0	1	0	0	0	0	0	0	0	0	0	0	0	1	0	0	0	0	0	0	0	0	0	0	0	0	0	0	0	0	0	0	0	0	0	0	0	0	0	0	0	0	0
PotVar0001290	0	1	3	0	0	0	0	0	0	1	1	1	1	0	1	0	0	0	0	0	1	0	0	2	1	1	1	0	0	1	1	1	1	0	0	1	1	1	0	1	1	0	0	0	0	1	1	0	0
PotVar0001295	0	1	3	1	2	0	1	0	0	2	2	2	4	2	3	1	0	1	1	0	3	0	0	2	2	2	2	1	1	2	2	3	3	2	1	1	2	3	0	2	1	0	3	3	2	3	2	3	3
PotVar0001297	0	0	0	0	1	0	1	0	0	0	0	1	0	1	0	1	0	0	0	0	0	0	0	0	1	1	0	0	1	1	1	2	2	1	1	0	0	1	0	0	0	0	1	1	0	0	0	1	1
PotVar0001308	0	0	0	0	0	0	1	0	1	0	0	0	0	1	0	0	1	0	0	1	0	0	1	0	0	0	0	1	0	0	0	0	0	0	1	1	1	0	1	1	1	0	0	0	0	0	0	0	1
PotVar0001310	0	0	0	0	1	0	1	0	0	1	0	1	1	1	0	1	0	0	0	0	0	0	0	0	1	1	0	1	1	1	1	2	2	1	1	0	0	1	0	0	0	0	1	2	2	1	0	2	2
PotVar0001317	0	1	3	1	2	0	1	1	0	2	2	2	4	NA	3	1	0	1	1	1	3	0	0	2	2	2	2	1	1	2	2	3	3	2	1	1	2	3	0	2	1	0	3	3	2	3	2	3	3
PotVar0001318	0	0	1	2	0	2	1	2	0	2	1	2	0	1	0	1	1	0	3	2	1	2	2	2	0	0	2	1	2	2	2	1	1	2	0	2	1	1	1	1	2	3	0	0	2	0	1	1	0
PotVar0001324	0	0	0	0	0	0	0	0	0	1	0	0	1	0	0	0	0	0	0	0	0	0	0	0	0	0	0	0	0	0	0	0	0	0	0	0	0	1	0	0	0	0	0	0	0	0	0	0	0
PotVar0001342	0	0	0	0	1	0	1	0	0	0	0	1	0	1	0	1	0	0	0	0	0	0	0	0	1	1	0	0	1	1	1	2	2	1	1	0	0	1	0	0	0	0	1	1	0	0	0	1	1
PotVar0001376	0	0	0	1	1	0	0	0	0	0	1	0	2	1	2	0	0	1	1	0	2	0	0	0	0	0	1	0	0	0	0	0	1	1	0	0	1	1	0	0	0	0	2	1	0	1	1	1	1
PotVar0001385	0	0	0	0	0	0	1	1	1	0	0	0	0	1	0	0	1	0	0	2	0	0	1	0	0	0	0	1	0	0	0	0	NA	0	1	1	1	0	1	1	1	0	0	0	0	0	0	0	1
PotVar0001413	0	1	2	0	0	0	0	0	0	1	1	NA	1	0	1	0	0	0	0	0	1	0	0	NA	1	1	1	0	0	1	1	1	0	0	0	1	1	NA	0	NA	1	0	0	0	0	1	1	0	0
PotVar0001415	0	0	0	0	0	0	0	0	0	1	0	0	1	0	0	0	0	0	0	0	0	0	0	0	0	0	0	NA	0	0	0	0	0	0	0	0	0	0	0	0	0	0	0	NA	2	1	0	1	1
PotVar0001435	0	0	0	1	1	0	0	0	0	0	1	0	2	1	2	0	0	1	1	0	2	0	0	0	0	0	1	0	0	0	0	0	0	1	0	0	1	1	0	0	0	0	2	1	0	1	1	1	1
PotVar0001436	0	1	3	0	1	0	1	0	0	2	1	2	2	1	1	1	0	0	0	0	1	0	0	2	2	2	1	1	1	2	2	3	3	1	1	1	1	2	0	2	1	0	1	2	2	2	1	2	2
PotVar0001451	0	1	3	1	2	0	2	1	1	2	2	2	4	3	3	1	1	1	1	2	3	0	1	2	2	2	2	2	1	2	2	3	3	2	2	2	3	3	1	3	2	0	3	3	2	3	2	3	4
PotVar0001495	0	1	3	1	2	0	1	0	0	2	2	2	4	2	3	1	0	1	1	0	3	0	0	2	2	2	2	1	1	2	2	3	0	2	1	1	2	3	0	2	1	0	3	3	2	3	2	3	3
PotVar0001513	0	3	0	1	2	2	2	1	4	0	1	0	0	1	1	2	3	3	0	1	0	2	2	0	2	2	0	2	1	0	0	0	2	0	3	1	1	0	3	1	1	1	1	1	0	1	1	0	1
PotVar0001525	0	0	1	2	0	2	1	2	0	2	1	2	0	1	0	1	1	0	3	2	1	2	2	2	0	0	2	1	2	2	2	1	1	2	0	2	1	1	1	1	2	3	0	0	2	0	1	1	0
PotVar0001526	0	0	0	0	1	0	1	0	0	0	0	1	0	0	0	1	0	0	0	0	0	0	0	0	1	1	0	0	1	1	1	2	2	1	1	0	0	1	0	0	0	0	1	1	0	0	0	1	1
PotVar0001530	0	1	3	1	2	0	1	0	0	2	2	2	4	2	3	1	0	1	1	0	3	0	0	2	2	2	2	1	1	2	2	3	2	2	1	1	2	3	0	2	1	0	3	3	2	3	2	3	3
PotVar0001550	1	0	1	2	0	1	0	0	0	1	0	0	3	3	2	2	0	0	0	0	1	0	0	0	0	0	1	2	0	1	0	1	1	2	1	1	1	3	0	1	2	1	2	2	2	1	2	2	2
PotVar0001571	0	1	3	1	4	2	0	2	2	1	1	1	0	0	0	1	2	3	3	2	1	1	1	1	2	2	2	1	2	2	3	2	1	2	1	2	2	0	2	0	1	1	0	0	0	0	0	0	1
PotVar0001573	0	0	0	0	0	0	0	0	0	0	0	0	2	0	0	0	0	0	0	0	0	0	0	0	0	0	0	0	0	0	0	1	0	1	1	0	0	1	0	0	0	0	0	1	0	0	0	0	0
PotVar0001581	0	0	0	0	0	0	2	1	0	1	1	0	3	2	1	0	0	0	0	1	1	1	0	0	0	1	1	0	0	0	0	1	1	1	1	1	0	2	1	2	2	0	1	1	0	0	1	1	1
PotVar0001625	0	0	0	0	0	0	2	1	0	1	1	0	1	2	1	0	0	0	0	1	1	1	0	0	0	1	0	0	0	0	0	0	0	0	0	1	0	1	1	2	2	0	1	0	0	0	1	1	1
PotVar0001686	0	0	0	0	0	0	2	1	0	1	1	0	1	0	0	0	0	0	0	1	1	1	0	0	0	1	0	0	0	0	0	0	0	0	0	1	0	1	1	1	1	0	0	0	0	0	0	0	0
PotVar0001694	0	0	0	0	0	0	0	0	0	0	0	0	2	0	1	0	0	0	0	0	0	0	0	0	0	0	0	0	0	0	0	1	1	1	1	0	0	1	0	1	0	0	0	1	0	0	1	1	0
PotVar0001704	0	0	1	2	0	1	0	0	0	0	0	1	1	3	2	2	0	0	0	0	1	1	0	0	0	0	0	1	0	0	0	0	0	1	0	1	1	0	0	1	1	1	2	1	1	1	2	2	2
PotVar0001710	1	3	1	1	0	1	3	1	3	1	4	2	2	1	2	1	2	2	2	2	2	2	3	3	2	1	1	0	2	1	1	2	2	2	3	2	1	2	1	0	1	2	2	3	2	2	2	2	1
PotVar0001749	0	0	1	2	0	1	0	0	0	0	0	1	1	2	2	2	0	0	1	0	1	1	0	0	0	0	1	1	0	0	0	0	0	1	0	1	1	0	0	1	1	1	2	1	1	1	2	2	2
PotVar0001780	0	3	1	1	0	1	3	1	3	0	4	2	2	1	2	1	2	2	2	2	2	2	2	3	2	1	1	1	2	2	1	2	3	2	3	2	1	1	1	0	1	0	2	3	2	2	1	2	1
PotVar0001789	0	0	1	2	0	1	0	0	0	0	0	1	1	2	2	2	0	0	0	0	1	1	0	0	0	0	0	1	0	0	0	0	NA	1	0	1	1	0	0	1	2	1	2	1	1	1	2	2	2
PotVar0001799	0	1	1	0	0	1	3	1	3	1	3	1	1	0	0	0	2	1	2	2	2	2	2	0	0	1	1	1	1	1	0	1	1	1	1	2	1	1	1	2	2	0	1	1	0	0	0	0	0
PotVar0001921	0	0	1	2	0	1	0	0	0	0	0	1	1	3	2	2	0	0	1	0	1	1	0	0	0	0	1	1	0	0	0	0	0	1	0	1	1	0	0	2	2	1	2	1	1	1	2	2	2
PotVar0001923	0	0	0	0	0	0	0	0	0	1	0	0	0	0	0	0	0	0	0	0	0	0	1	0	0	0	0	0	0	0	0	0	0	0	0	0	0	1	0	0	0	2	0	0	0	0	1	0	0
PotVar0001982	0	0	0	0	0	0	0	0	0	0	0	0	0	1	0	0	0	0	1	0	0	0	0	0	0	0	1	0	0	0	0	0	0	0	0	0	0	0	0	2	1	0	0	0	0	0	0	0	0
PotVar0002020	0	1	2	2	0	2	3	1	3	2	3	2	2	3	2	2	2	1	3	2	3	3	3	0	0	1	2	2	1	1	0	1	1	2	1	3	2	2	1	3	4	3	3	2	1	1	3	2	2
PotVar0002038	0	0	0	0	0	0	0	0	0	0	0	0	0	1	1	0	0	0	0	0	0	0	0	0	0	0	0	0	0	0	0	0	0	0	0	0	0	0	0	0	0	0	1	0	0	0	1	1	1
PotVar0002089	0	0	0	0	0	0	0	0	0	1	0	0	0	0	0	0	0	0	0	0	0	0	1	0	0	0	0	0	0	0	0	0	0	0	0	0	0	1	0	1	1	3	0	0	0	0	1	0	0
PotVar0002097	0	2	0	0	0	0	1	0	0	0	1	1	0	1	2	0	0	0	0	1	0	0	1	2	1	1	0	0	1	1	0	0	0	0	1	0	0	0	0	0	0	0	0	0	1	0	0	1	0
PotVar0002099	0	0	2	0	0	0	1	0	2	0	1	1	0	0	1	1	1	0	1	1	0	1	1	0	0	1	0	1	1	0	0	1	1	0	1	1	0	0	0	1	1	0	1	1	0	0	0	0	0
PotVar0002101	1	0	0	0	0	1	0	1	0	0	0	1	1	1	0	1	0	0	0	0	2	0	0	0	0	0	0	0	0	0	0	0	0	1	0	1	0	0	1	0	0	1	1	1	1	1	0	0	1
PotVar0002110	0	0	2	0	0	0	1	0	2	0	NA	1	0	2	3	1	1	0	1	1	0	1	1	0	1	1	0	1	1	0	0	1	1	0	1	1	0	0	1	2	1	0	2	1	1	1	3	2	1
PotVar0002114	0	0	0	0	0	0	1	0	1	2	2	0	1	0	0	0	0	1	1	1	2	2	1	0	0	1	1	0	0	1	1	0	0	0	0	2	1	3	1	1	2	0	0	0	0	0	1	0	0
PotVar0002130	0	0	0	0	0	0	0	0	0	0	0	0	0	1	1	0	0	0	0	0	0	0	0	0	1	0	0	0	0	0	0	0	0	0	0	0	0	0	1	0	0	0	1	0	1	1	2	2	1
PotVar0002132	0	0	2	0	0	2	1	1	2	0	1	2	1	1	1	2	1	0	1	1	2	1	1	0	0	1	0	1	1	0	0	1	1	1	1	2	0	0	1	1	1	1	2	2	1	1	1	0	1
PotVar0002139	1	2	2	4	4	2	1	3	1	2	0	1	2	0	0	2	3	3	2	1	0	1	1	2	2	1	3	3	2	2	3	3	3	3	2	0	3	2	1	1	1	3	1	2	1	2	0	1	2
PotVar0002188	0	0	0	0	0	2	0	1	0	0	1	1	1	1	0	1	0	0	1	0	2	0	0	0	0	0	0	0	0	0	0	0	0	1	0	2	0	0	1	0	0	1	1	1	1	1	1	0	1
PotVar0002190	0	0	0	0	0	0	0	0	0	0	0	0	0	0	1	0	0	0	0	0	0	0	0	0	1	0	0	0	0	0	0	0	0	0	0	0	0	0	1	0	0	0	0	0	1	1	2	2	0
PotVar0002196	0	0	2	0	1	2	1	1	2	0	3	2	1	3	2	2	1	1	2	1	2	1	2	0	3	1	1	1	1	0	0	1	1	1	1	3	1	0	2	2	0	1	3	2	2	2	3	2	2
PotVar0002228	1	0	2	0	1	0	1	0	2	0	2	1	0	1	2	1	1	1	1	1	0	1	2	0	3	1	1	1	1	0	0	1	1	0	1	1	1	0	1	2	0	0	2	1	1	1	2	2	1
PotVar0002286	0	0	0	0	0	0	0	0	1	0	0	0	0	0	0	0	0	1	0	0	1	0	0	0	0	0	0	0	0	0	0	1	1	1	0	0	0	0	0	0	1	0	0	0	0	0	0	0	0
PotVar0002321	0	0	2	0	1	0	1	0	2	0	1	1	0	0	1	1	1	1	1	1	0	1	2	0	2	1	1	1	1	0	0	1	1	0	1	1	1	0	0	0	0	0	1	1	0	0	0	0	0
PotVar0002322	0	0	0	0	0	0	0	0	0	0	0	0	0	0	1	0	0	0	0	0	0	0	0	0	1	0	0	0	0	0	0	0	0	0	0	0	0	0	1	0	0	0	0	0	1	1	2	2	0
PotVar0002416	0	0	2	0	1	0	1	0	2	0	1	1	0	0	1	1	1	1	1	1	0	1	2	0	2	1	1	1	1	0	0	1	1	0	1	1	1	0	0	0	0	0	1	1	0	0	0	0	0
PotVar0002433	0	0	2	0	1	2	1	1	2	0	3	2	1	2	2	2	1	2	2	1	2	1	2	0	3	1	1	1	1	0	0	1	1	1	1	3	1	0	2	2	0	1	3	2	2	2	3	2	2
PotVar0002438	0	0	0	0	0	2	0	1	0	0	1	1	1	1	0	1	0	1	1	0	2	0	0	0	0	0	0	0	0	0	0	0	0	1	0	2	0	0	1	0	0	1	1	1	1	1	1	0	1
PotVar0002440	0	0	0	0	0	0	1	0	1	2	0	0	1	0	0	0	0	1	0	1	2	1	0	0	0	1	0	0	0	1	1	1	1	1	0	1	0	2	1	1	2	0	0	0	0	0	1	0	0
PotVar0002441	1	0	0	0	0	0	0	0	0	0	0	0	0	0	1	0	0	0	0	0	0	0	0	0	1	0	0	0	0	0	0	0	0	0	0	0	0	0	1	0	0	0	0	0	1	1	2	2	0
PotVar0002455	0	0	0	0	0	0	0	0	1	0	0	0	0	0	0	0	0	1	0	0	1	0	0	0	0	0	0	0	0	0	0	1	1	1	0	0	0	0	0	0	1	0	0	0	0	0	0	0	0
PotVar0002461	0	0	0	0	0	2	0	1	1	0	2	1	1	2	0	0	0	2	0	0	3	0	0	0	0	0	0	0	0	0	0	1	1	2	0	2	0	0	1	2	1	NA	2	1	1	2	1	0	2
PotVar0002464	0	0	0	0	0	0	0	0	0	0	0	0	0	0	1	0	0	0	0	0	0	0	0	0	1	0	0	0	0	0	0	0	0	0	0	0	0	0	1	0	0	0	0	0	1	1	2	2	0
PotVar0002481	0	0	0	0	0	2	0	1	0	0	1	1	1	1	0	0	0	1	0	0	2	0	0	0	0	0	0	0	0	0	0	0	0	1	0	2	0	0	1	1	0	1	1	1	1	1	1	0	1
PotVar0002500	0	0	2	0	1	0	1	0	2	0	1	1	0	1	1	1	1	1	1	1	0	1	2	0	2	1	1	1	1	0	1	1	1	0	1	1	2	0	0	0	0	0	0	0	0	0	0	0	0
PotVar0002504	0	0	2	0	1	NA	1	1	2	0	2	2	1	3	1	1	1	2	1	1	2	1	2	0	2	1	1	1	1	0	1	1	1	1	1	3	2	0	1	1	0	1	2	1	1	1	1	0	2
PotVar0002507	0	2	0	1	0	0	1	0	1	0	1	1	0	1	2	1	0	2	0	1	1	0	1	2	1	1	0	0	1	1	1	1	1	1	1	0	0	0	0	0	1	0	2	2	1	1	0	NA	1
PotVar0002525	0	0	0	0	0	0	0	0	0	0	0	0	0	0	1	0	0	0	0	0	0	0	0	0	1	0	0	0	0	0	0	0	0	0	0	0	0	0	1	0	0	0	0	0	1	1	2	2	0
PotVar0002530	0	0	0	0	0	0	1	0	0	2	0	0	1	0	0	1	0	0	0	1	1	1	0	0	0	1	0	0	0	1	1	0	1	0	0	1	0	2	1	1	1	0	0	0	0	0	1	0	1
PotVar0002533	1	2	2	3	3	2	1	3	1	2	0	1	2	0	0	1	3	0	3	1	0	2	1	2	0	1	3	3	2	2	1	2	2	2	2	0	2	2	1	1	2	3	0	1	1	1	0	0	0
PotVar0002556	0	0	0	0	0	2	0	1	0	0	1	1	1	1	0	0	0	1	0	0	2	0	0	0	0	0	0	0	0	0	0	0	0	1	0	2	0	0	1	1	0	1	1	1	1	1	1	0	1
PotVar0002568	0	0	0	0	0	0	0	0	0	0	0	0	0	0	2	0	0	0	0	0	0	0	0	0	0	0	0	0	0	0	0	0	0	0	0	0	0	0	0	0	0	0	0	0	0	0	1	2	0
PotVar0002594	0	0	0	0	0	2	0	1	0	0	1	1	1	1	0	0	0	1	0	0	2	0	0	0	0	0	0	0	0	0	0	0	0	1	0	2	0	0	1	1	0	1	1	1	1	1	0	0	1
PotVar0002595	0	0	0	0	0	0	0	0	0	0	0	0	0	0	1	0	0	0	0	0	0	0	0	0	1	0	0	0	0	0	0	0	0	0	0	0	0	0	1	0	0	0	0	0	1	1	2	2	0
PotVar0002607	0	0	0	0	0	0	1	0	0	2	0	0	1	0	0	1	0	0	0	1	1	1	0	0	0	1	0	0	0	1	1	0	0	0	0	1	0	2	1	0	1	0	0	0	0	0	1	0	1
PotVar0002627	0	2	0	1	0	0	1	0	1	0	1	1	0	1	2	1	0	2	0	1	1	0	1	2	1	1	0	0	1	1	1	1	1	1	1	0	0	0	0	0	1	0	2	2	1	1	0	2	1
PotVar0002715	0	0	0	0	0	2	0	1	0	0	1	1	1	1	0	0	0	1	0	0	2	0	0	0	0	0	0	0	0	0	0	0	0	1	0	2	0	0	1	1	0	1	1	1	1	1	0	0	1
PotVar0002717	0	0	0	0	0	0	0	0	0	0	0	0	0	0	1	0	0	0	0	0	0	0	0	0	1	0	0	0	0	0	0	0	0	0	0	0	0	0	1	0	0	0	0	0	1	1	2	2	0
PotVar0002736	0	2	0	2	0	0	1	0	1	0	1	1	0	1	2	0	0	1	0	1	1	0	1	2	1	1	0	2	1	2	0	1	2	1	1	0	1	0	0	0	1	0	1	1	1	1	0	1	0
PotVar0002750	0	0	2	0	1	0	1	0	2	0	1	1	0	1	1	1	1	1	1	1	0	1	2	0	2	1	1	1	1	0	1	1	1	0	1	1	2	0	0	0	0	0	0	0	0	0	0	0	0
PotVar0002770	0	0	0	0	0	2	0	1	0	0	1	1	1	1	0	0	0	1	0	0	2	0	0	0	0	0	0	0	0	0	0	0	0	1	0	2	0	0	1	1	0	1	1	1	1	1	1	0	1
PotVar0002772	0	NA	2	4	1	2	2	3	2	4	0	0	3	0	0	2	3	2	1	1	2	3	1	1	0	3	1	3	2	3	3	3	0	3	1	0	2	3	2	0	4	2	1	2	0	2	1	1	2
PotVar0002800	0	2	2	4	1	4	1	4	2	2	1	1	3	1	0	1	3	3	1	0	3	2	1	1	0	2	1	3	2	2	2	3	3	4	1	2	2	1	2	1	3	3	2	3	1	3	1	1	2
PotVar0002819	0	0	2	0	3	0	1	0	2	0	2	2	0	1	1	2	1	1	3	2	0	1	2	1	2	1	3	1	1	0	1	1	3	0	1	2	2	1	0	2	0	0	0	0	1	0	0	0	0
PotVar0002828	0	0	0	0	0	0	0	0	0	0	1	0	0	0	0	0	0	0	0	0	0	0	0	0	0	0	0	0	0	0	0	0	0	0	0	0	0	0	0	1	0	0	0	0	0	0	0	0	0
PotVar0002861	3	2	2	0	3	0	2	0	2	0	3	3	0	2	3	2	1	1	3	3	0	1	3	3	3	1	3	1	2	1	1	1	3	0	3	2	2	1	0	2	0	1	1	1	2	0	0	1	0
PotVar0002892	0	0	0	0	0	1	0	1	0	0	1	1	1	1	0	0	0	1	0	0	2	0	0	0	0	0	0	0	0	0	0	0	0	1	0	2	0	0	1	1	0	1	1	1	1	1	1	0	1
PotVar0002908	0	2	2	4	1	2	1	3	2	2	0	0	2	0	0	1	3	2	1	0	1	2	1	1	0	2	1	3	2	2	2	3	1	3	1	0	2	1	1	0	3	2	1	2	0	2	0	1	1
PotVar0002934	0	0	0	1	0	0	0	0	0	0	0	0	0	0	0	1	0	1	0	0	0	0	0	0	0	0	0	0	0	0	1	0	NA	0	0	0	0	0	0	0	0	0	1	1	0	1	0	1	2
PotVar0002935	0	0	0	0	0	2	0	1	0	0	0	1	1	1	0	0	0	1	0	0	2	0	0	0	0	0	0	0	0	0	0	0	0	0	0	1	0	0	1	1	0	1	1	1	1	1	0	0	1
PotVar0002940	0	2	1	1	0	0	2	0	2	0	2	1	0	2	2	1	1	1	1	2	0	0	2	2	2	1	1	0	NA	1	1	1	NA	1	2	1	1	0	1	0	0	1	2	2	2	2	1	4	2
PotVar0002944	0	0	1	0	3	0	1	0	1	0	1	1	0	0	1	3	1	2	2	0	1	1	1	1	2	0	2	1	0	1	NA	1	2	1	1	2	1	NA	0	1	3	0	0	0	1	0	0	0	0
PotVar0002954	0	0	0	1	0	0	0	0	0	0	1	1	0	1	0	1	0	1	0	1	0	0	0	2	0	0	0	0	0	1	1	0	0	1	1	0	0	0	0	0	0	1	1	1	1	1	0	2	2
PotVar0002966	0	2	2	0	3	0	3	0	3	0	2	1	0	2	3	3	2	2	3	1	1	1	3	1	4	NA	3	1	1	1	1	2	1	1	2	3	2	1	1	NA	3	0	2	1	2	2	1	2	1
PotVar0002994	0	0	0	0	0	0	0	0	0	0	0	0	0	0	0	0	0	0	0	0	0	0	0	0	0	0	0	0	0	0	0	0	0	0	0	0	0	0	0	0	0	0	0	0	0	0	0	0	0
PotVar0003002	0	2	1	0	0	0	2	0	2	0	1	0	0	1	2	0	1	0	1	1	0	0	2	0	1	1	1	0	1	0	0	1	1	0	1	1	1	0	1	0	0	0	1	1	0	0	0	0	0
PotVar0003004	0	2	2	4	1	2	1	3	1	4	2	2	3	1	1	1	2	1	1	3	1	3	1	3	0	3	1	3	3	3	3	2	2	3	2	0	2	3	2	0	1	3	1	2	1	1	2	2	2
PotVar0003033	0	2	1	0	0	0	2	0	2	0	1	0	0	1	2	0	1	0	1	1	0	0	2	0	2	1	1	0	1	0	0	1	0	0	1	1	1	0	1	0	0	0	1	1	1	1	1	2	0
PotVar0003054	0	2	1	0	0	2	2	1	2	0	1	1	1	3	2	1	1	1	1	1	2	0	2	0	2	1	1	0	1	0	0	1	1	0	1	2	1	0	2	3	0	1	3	2	2	3	2	2	NA
PotVar0003077	0	0	0	0	0	0	0	0	0	0	1	1	0	1	0	0	0	0	0	1	0	0	0	2	0	0	0	0	0	1	0	0	0	1	1	0	0	0	0	0	0	1	0	0	1	0	0	1	0
PotVar0003078	0	2	2	3	2	2	2	2	2	4	1	1	3	0	1	1	2	3	1	2	2	3	1	2	2	3	1	3	3	1	3	3	NA	3	1	0	2	3	2	0	4	2	1	2	0	1	2	1	2
PotVar0003084	0	0	0	0	0	2	0	1	0	0	0	1	1	1	0	0	0	1	0	0	2	0	0	0	0	0	0	0	0	0	0	0	0	0	0	1	0	0	1	1	0	1	1	1	1	1	1	0	1
PotVar0003105	0	2	2	1	2	2	2	2	2	0	3	3	1	3	3	3	2	1	3	2	2	1	3	2	1	1	3	1	1	3	1	1	1	1	3	4	2	1	2	3	0	2	2	2	3	2	1	1	1
PotVar0003111	0	0	0	0	0	0	0	0	0	0	0	0	0	0	0	0	0	0	0	0	0	0	0	0	1	0	0	0	0	0	0	0	0	0	0	0	0	0	0	0	0	0	0	0	1	1	1	2	0
PotVar0003131	0	0	0	0	0	0	0	0	0	0	0	0	0	1	0	0	0	0	0	0	0	0	0	0	1	0	0	0	0	0	0	0	0	0	0	0	0	0	0	1	0	0	1	0	1	2	1	2	1
PotVar0003151	0	2	2	3	2	2	2	2	2	4	1	1	3	0	1	1	2	3	1	2	2	3	1	2	2	3	1	3	3	1	3	3	3	3	1	0	2	3	2	0	4	2	1	2	0	1	2	1	2
PotVar0003207	0	0	0	0	0	0	0	0	0	0	0	0	0	0	0	0	0	0	0	0	0	0	0	0	0	0	0	0	0	0	0	0	0	0	0	0	0	0	0	1	0	0	0	0	0	0	0	0	0
PotVar0003213	0	0	0	0	0	0	0	0	0	0	0	0	0	0	0	0	0	0	0	0	0	0	0	0	1	0	0	0	0	0	0	0	0	0	0	0	0	0	0	0	0	0	0	0	1	1	1	2	0
PotVar0003215	0	0	0	0	0	0	0	0	0	0	0	0	0	0	0	0	0	0	0	0	0	0	0	0	0	0	0	0	0	0	0	0	0	0	0	0	0	0	0	0	0	0	0	0	0	0	0	0	0
PotVar0003253	0	0	1	1	2	0	0	1	0	0	1	1	0	0	1	2	1	0	2	0	0	1	1	0	0	0	2	1	0	2	1	0	0	0	1	2	1	1	0	1	0	0	0	0	1	0	0	0	0
PotVar0003264	0	2	1	0	0	0	2	0	2	0	1	0	0	1	2	1	1	0	1	1	0	0	2	0	1	1	1	0	1	0	0	1	1	0	1	1	1	0	1	0	0	0	1	1	0	0	0	0	0
PotVar0003265	0	0	0	0	0	0	0	0	0	0	0	0	0	0	0	0	0	0	0	0	0	0	0	0	1	0	0	0	0	0	0	0	0	0	0	0	0	0	0	0	0	0	0	0	1	1	1	2	0
PotVar0003313	1	2	2	1	2	NA	2	2	2	0	3	3	1	4	3	3	2	1	3	2	2	1	3	2	2	1	3	1	1	3	1	NA	1	1	3	4	2	1	2	3	0	2	3	2	4	2	2	3	2
PotVar0003379	0	0	1	1	2	0	0	1	0	0	2	2	0	1	1	2	1	0	2	1	0	1	1	2	0	0	2	1	0	3	1	0	0	1	2	2	1	1	0	1	0	1	0	0	2	0	0	1	0
PotVar0003426	0	0	0	0	0	0	0	0	0	0	0	0	0	0	0	0	0	0	0	0	0	0	0	0	1	0	0	0	0	0	0	0	0	0	0	0	0	0	0	0	0	0	0	0	1	1	1	2	0
PotVar0003427	1	2	2	3	2	2	2	2	2	4	1	1	3	0	1	1	2	3	1	2	2	3	1	2	2	3	1	3	3	1	3	3	3	3	1	0	2	3	2	0	4	2	1	2	0	1	2	1	2
PotVar0003442	0	0	0	0	0	1	0	0	0	0	0	1	1	1	0	0	0	1	0	0	2	0	0	0	0	0	0	0	0	0	0	0	0	0	0	0	0	0	1	0	0	1	1	1	1	2	0	0	1
PotVar0003444	0	0	0	2	0	0	0	0	0	0	0	0	0	0	0	1	0	1	0	0	0	0	0	0	0	0	0	2	1	1	1	0	0	0	0	0	1	0	0	0	0	0	1	1	0	1	0	1	2
PotVar0003452	0	2	1	0	0	1	2	1	2	0	1	0	0	1	2	1	2	0	1	1	0	0	2	0	1	1	1	0	1	0	0	1	NA	0	1	2	1	0	1	1	0	0	1	1	0	0	0	0	0
PotVar0003459	0	2	2	1	4	2	2	3	2	4	2	1	3	0	1	1	1	2	3	2	2	3	2	1	2	3	3	1	2	2	3	3	NA	3	1	2	2	4	2	1	4	2	0	1	1	0	2	0	0
PotVar0003462	0	0	0	0	0	1	0	0	0	0	0	1	1	1	0	0	0	1	0	0	2	0	0	0	0	0	0	0	0	0	0	0	0	0	0	0	0	0	1	0	0	1	1	1	1	1	0	0	1
PotVar0003490	0	0	0	0	0	0	0	0	0	0	0	0	0	0	0	0	0	0	0	0	0	0	0	0	1	0	0	0	0	0	0	0	0	0	0	0	0	0	0	1	0	0	0	0	1	1	1	2	0
PotVar0003500	0	0	0	0	0	0	0	0	0	0	0	0	0	1	0	0	0	0	0	0	0	0	0	0	0	0	0	0	0	0	0	0	0	0	0	0	0	0	0	1	0	0	1	0	0	1	0	0	1
PotVar0003529	0	0	1	1	0	0	0	0	0	0	1	2	0	1	1	1	1	0	0	1	0	1	0	2	0	0	0	1	0	1	0	0	0	1	2	0	0	0	0	0	0	1	1	1	1	1	0	2	2
PotVar0003546	0	0	0	0	0	1	0	0	0	0	0	1	1	1	0	0	0	1	0	0	2	0	0	0	0	0	0	0	0	0	0	0	0	0	0	0	0	0	1	0	0	1	1	1	1	1	0	0	1
PotVar0003609	0	2	1	0	0	2	2	1	2	0	1	1	1	2	2	1	2	1	1	1	2	0	3	0	1	1	1	0	1	0	0	1	1	0	1	2	1	0	2	NA	0	1	2	2	1	1	1	0	1
PotVar0003627	0	0	0	2	0	0	0	0	0	0	0	0	0	0	0	1	0	1	0	0	0	0	0	0	0	0	0	2	0	1	1	0	0	0	0	0	1	0	0	0	0	0	0	0	0	0	2	0	0
PotVar0003645	0	2	2	1	4	2	2	3	2	4	2	1	3	0	1	1	1	2	3	2	2	3	1	1	2	3	3	1	3	2	3	3	3	3	1	2	2	4	2	1	4	2	0	1	1	0	2	0	0
PotVar0003649	0	0	0	2	0	0	0	0	0	0	0	0	0	0	0	1	0	1	0	0	0	0	0	0	0	0	0	2	0	1	1	0	0	0	0	0	1	0	0	0	0	0	0	0	0	0	0	0	0
PotVar0003667	0	0	0	0	0	0	0	0	0	0	0	0	0	0	0	0	0	0	0	0	0	0	0	0	1	0	0	0	0	0	0	0	0	0	0	0	0	0	0	1	0	0	0	0	1	2	1	2	0
PotVar0003713	0	2	1	0	0	2	2	1	2	0	1	1	1	3	2	1	2	1	1	1	2	0	3	0	2	1	1	0	1	0	0	1	1	0	1	2	1	0	2	3	0	1	3	2	2	3	2	2	2
PotVar0003726	0	2	1	2	0	2	2	1	2	0	1	1	1	3	2	2	2	2	1	1	2	0	3	1	2	1	1	2	1	1	1	1	1	0	1	2	2	0	2	3	0	1	3	2	2	3	2	2	2
PotVar0003733	0	2	1	0	0	2	2	1	2	0	1	1	1	3	2	1	2	1	1	1	2	0	3	0	2	1	1	0	1	0	0	1	NA	0	1	2	1	0	2	3	0	1	3	2	2	3	2	2	2
PotVar0003761	1	0	0	0	0	NA	0	0	0	0	0	1	1	2	0	0	0	1	0	0	2	0	0	0	1	0	0	0	0	0	0	0	0	0	0	0	0	0	1	1	0	1	2	1	2	3	2	NA	2
PotVar0003785	0	0	0	0	0	0	0	0	0	0	0	0	0	1	0	0	0	0	0	0	0	0	0	0	1	0	0	0	0	0	0	0	0	0	0	0	0	0	0	1	0	0	1	0	1	1	1	2	1
PotVar0003791	1	0	0	2	0	0	0	0	0	0	0	0	0	0	0	1	0	1	0	0	0	0	0	0	0	0	0	2	0	1	1	0	0	0	0	0	1	0	0	0	0	0	0	0	0	0	0	0	0
PotVar0003792	0	0	0	2	0	0	0	0	0	0	0	0	0	0	0	1	0	1	0	0	0	0	0	0	0	0	0	2	0	1	1	0	0	0	0	0	1	0	0	0	0	0	0	0	0	0	0	0	0
PotVar0003980	0	0	0	0	0	0	0	0	0	0	0	0	0	0	0	0	0	0	0	0	0	0	0	0	0	0	0	0	0	0	0	0	0	0	0	0	0	0	0	0	0	0	1	1	1	0	0	0	0
PotVar0003983	0	0	1	2	2	2	2	1	1	1	0	0	1	1	0	2	1	1	1	1	1	0	0	0	0	0	1	1	2	3	1	0	0	0	0	1	0	0	0	1	1	0	0	0	0	0	0	0	1
PotVar0004013	0	0	0	0	0	NA	0	0	0	2	1	0	1	0	0	0	0	0	0	0	0	0	0	0	0	0	0	1	0	0	0	0	0	0	0	0	0	2	0	0	1	0	2	2	2	0	2	1	1
PotVar0004038	1	0	0	0	0	0	0	0	0	2	1	0	1	0	0	0	0	0	0	0	0	0	0	0	0	0	0	1	0	0	0	0	0	0	0	0	0	2	0	0	1	0	2	2	2	0	2	1	1
PotVar0004040	0	0	2	0	0	0	0	0	0	0	0	1	0	0	0	0	0	0	0	0	0	0	0	0	0	0	0	0	0	0	0	0	0	0	0	0	0	0	0	0	1	0	0	0	0	0	0	0	0
PotVar0004060	0	0	0	0	0	0	0	0	0	2	1	0	1	0	0	0	0	0	0	0	0	0	0	0	0	0	0	1	0	0	0	0	0	0	0	0	0	2	0	0	1	0	2	2	2	0	2	1	1
PotVar0004130	0	0	0	0	1	0	0	0	0	0	0	0	0	0	0	0	0	0	0	0	0	2	0	0	1	2	0	0	0	0	0	0	0	0	0	0	0	0	0	0	0	0	0	0	0	0	0	0	0
PotVar0004131	0	0	0	0	0	0	0	0	0	0	0	0	0	0	0	0	0	0	0	0	0	0	0	0	0	0	0	0	0	0	0	1	NA	1	0	0	0	0	0	0	0	0	0	0	0	0	0	0	0
PotVar0004164	0	0	0	0	0	0	NA	0	0	0	0	0	NA	NA	0	0	0	0	0	3	0	0	0	0	0	0	0	4	NA	0	3	3	1	3	0	0	0	0	0	0	NA	0	NA	0	0	NA	NA	NA	NA
PotVar0004166	0	0	1	0	0	0	4	0	0	0	0	0	0	0	1	1	NA	0	0	0	0	0	1	0	0	0	0	0	0	0	0	0	0	0	NA	1	1	0	0	NA	0	0	0	0	0	0	0	0	NA
PotVar0004366	0	2	1	1	2	3	1	3	3	1	2	4	1	2	2	1	1	2	1	3	NA	3	2	NA	2	3	3	0	1	2	3	1	NA	1	3	0	0	0	3	NA	1	2	1	0	1	0	2	1	1
PotVar0004372	0	0	0	0	1	1	0	1	3	0	1	1	0	2	0	1	1	1	0	2	1	2	0	1	0	2	0	1	0	1	1	1	NA	1	1	0	0	0	1	NA	0	0	1	0	1	0	0	1	1
PotVar0004484	0	2	1	0	2	0	2	0	0	0	0	0	1	1	2	0	1	2	1	2	0	2	1	0	2	1	1	1	0	1	0	0	2	0	0	2	1	0	2	1	1	0	1	1	0	1	1	1	0
PotVar0004494	0	0	1	0	0	0	0	0	0	0	0	1	0	0	0	0	0	0	0	0	0	0	0	1	0	0	0	0	0	0	0	0	0	0	0	0	0	0	0	0	0	0	0	0	0	1	0	0	0
PotVar0004495	0	1	0	0	0	1	0	0	0	0	0	0	0	0	0	3	0	0	0	1	0	0	0	0	0	0	0	0	0	0	0	0	0	0	0	0	0	0	1	0	0	0	0	0	0	0	0	0	0
PotVar0004562	0	0	0	1	0	0	1	1	2	0	1	0	0	1	0	0	2	0	1	0	1	0	1	1	0	1	1	1	1	0	0	1	1	1	3	0	2	0	1	1	0	2	1	1	1	0	0	1	1
PotVar0004591	0	0	0	0	0	0	0	0	1	0	0	0	0	1	0	1	0	0	0	0	0	0	0	0	0	0	0	0	0	0	0	0	0	0	0	0	0	1	0	0	0	0	0	0	0	0	0	0	0
PotVar0004666	0	0	1	1	0	0	1	1	2	0	1	1	0	1	0	2	2	0	1	0	1	0	1	2	0	1	1	0	1	0	0	1	0	1	3	0	2	0	1	1	0	2	1	1	1	1	0	1	1
PotVar0004674	1	0	0	1	0	0	1	1	2	0	1	0	0	1	0	2	2	0	1	0	1	0	1	1	0	1	1	0	1	0	0	1	1	1	3	0	2	0	1	1	0	2	1	1	1	0	0	1	1
PotVar0004675	0	0	1	0	0	0	0	0	0	0	0	1	0	0	0	0	0	0	0	0	0	0	0	1	0	0	0	0	0	0	0	0	0	0	0	0	0	0	0	0	0	0	0	0	0	1	0	0	0
PotVar0004680	0	NA	1	1	3	1	2	1	4	0	1	0	1	3	2	3	3	3	NA	2	1	2	2	1	3	2	3	1	2	2	2	2	2	2	2	2	NA	NA	3	NA	1	3	2	2	1	1	2	2	1
PotVar0004719	0	0	0	1	0	0	1	1	2	0	1	0	1	2	0	2	1	1	1	0	1	1	1	2	0	1	0	0	1	0	0	1	2	1	3	0	2	0	1	2	1	1	1	2	2	0	0	1	2
PotVar0004726	0	2	1	3	0	3	1	2	1	3	2	2	2	0	2	0	0	0	1	4	1	1	1	1	1	1	1	2	2	2	1	2	1	2	0	1	1	2	2	0	2	1	1	1	0	1	1	1	0
PotVar0004772	0	0	0	0	0	0	0	0	0	0	0	0	0	0	0	0	0	0	0	0	0	0	0	0	0	0	0	0	0	0	0	1	1	1	0	0	0	0	0	1	0	0	0	0	0	0	0	0	0
PotVar0004789	0	2	1	0	2	1	1	0	1	1	1	0	0	1	1	1	2	1	2	0	1	1	2	1	2	1	3	1	0	1	2	0	0	0	1	2	1	1	0	1	0	0	1	1	1	0	2	0	1
PotVar0004792	1	2	1	1	2	1	2	1	3	1	2	0	1	3	1	3	3	2	3	0	2	2	3	3	2	2	3	1	1	1	2	1	1	1	4	2	3	1	1	3	1	1	2	3	3	0	2	1	3
PotVar0004795	0	0	2	0	2	0	1	1	0	0	0	2	1	1	0	1	1	2	0	0	1	1	0	0	1	1	0	0	1	1	1	0	0	0	0	1	0	1	1	0	1	2	1	0	1	3	1	2	1
PotVar0004816	1	0	0	0	0	0	0	0	1	0	0	0	0	0	0	0	0	1	0	1	0	0	0	1	0	0	0	0	0	0	0	1	1	1	0	0	0	0	0	1	0	0	0	0	1	0	0	0	0
PotVar0004819	0	0	0	0	0	0	0	0	1	0	0	0	0	0	0	0	0	1	0	1	0	0	0	1	0	0	0	0	0	0	0	1	1	1	0	0	0	0	0	1	0	0	0	0	1	0	0	0	0
PotVar0004822	0	2	1	3	0	3	1	2	0	2	2	2	2	0	2	0	0	0	1	2	1	2	1	NA	0	0	1	2	2	2	1	1	1	1	0	0	1	2	2	0	2	0	1	0	0	1	0	0	0
PotVar0004836	0	0	0	0	0	0	0	0	1	0	0	0	0	1	0	1	0	0	0	0	0	0	0	0	0	0	0	0	0	0	0	0	0	0	0	0	0	1	0	0	0	0	0	0	0	0	0	0	0
PotVar0004858	0	0	0	1	0	0	1	1	3	0	1	0	0	0	0	1	1	0	1	0	1	0	1	1	1	2	0	0	1	0	0	1	2	1	3	0	2	0	1	1	1	2	0	1	0	0	0	0	0
PotVar0004860	0	0	2	1	2	0	2	2	4	1	1	2	2	3	1	4	2	3	1	1	2	1	1	2	2	3	0	1	2	1	1	3	2	3	3	2	2	2	2	2	2	4	1	3	3	3	2	3	2
PotVar0004874	0	0	0	0	0	0	0	0	1	0	0	0	0	1	0	1	0	0	0	0	0	0	0	0	0	0	0	0	0	0	0	0	0	0	0	0	0	1	0	0	0	0	0	0	0	0	0	0	0
PotVar0004885	0	2	1	0	2	1	1	0	1	1	1	0	0	0	1	0	2	2	2	1	1	1	2	1	2	1	3	1	0	1	2	1	1	1	1	2	1	0	0	3	0	0	1	1	1	0	2	0	1
PotVar0004936	0	0	2	1	2	0	2	2	2	1	1	2	2	3	1	3	2	2	1	0	2	1	1	1	2	3	0	1	2	1	1	2	3	2	3	2	2	1	2	1	2	4	2	3	3	3	2	4	3
PotVar0004947	0	0	0	1	0	0	1	1	2	0	1	0	0	1	0	1	1	0	1	0	1	0	1	1	1	2	0	0	1	0	0	1	1	1	3	0	2	0	1	1	1	2	1	1	1	0	0	1	1
PotVar0004952	0	2	1	3	0	3	1	2	0	2	2	2	2	0	2	0	0	0	1	3	1	2	1	2	0	0	1	2	2	2	1	1	2	1	0	0	1	2	2	0	2	0	1	0	0	1	0	0	0
PotVar0005012	0	0	0	0	1	0	0	0	1	1	0	0	0	1	0	1	0	1	0	0	0	0	0	1	0	0	0	0	0	0	0	1	1	1	0	0	0	1	0	1	0	0	0	0	0	0	0	0	0
PotVar0005016	0	2	3	2	2	2	3	3	1	2	1	4	3	2	3	3	1	2	0	2	2	3	0	2	1	1	1	1	2	2	2	2	1	2	0	2	1	2	3	0	3	2	2	2	2	4	2	3	2
PotVar0005020	0	0	0	0	1	0	0	0	1	1	0	1	0	1	0	1	1	3	0	0	0	0	0	1	0	0	0	0	1	0	0	1	1	1	0	0	0	2	0	1	0	0	0	1	0	0	1	1	0
PotVar0005097	0	2	1	0	1	1	0	0	0	1	2	1	1	1	1	0	3	3	2	2	1	1	3	0	2	1	3	2	2	2	2	0	1	0	1	2	1	2	0	2	0	0	2	2	1	0	NA	2	2
PotVar0005102	0	0	0	0	0	0	0	0	0	0	0	1	0	0	0	0	1	2	0	0	0	0	0	0	0	0	0	0	1	0	0	0	0	0	0	0	0	1	0	0	0	0	0	1	0	0	1	1	0
PotVar0005103	0	0	0	0	1	0	0	0	1	1	0	1	0	2	0	1	1	3	0	0	0	0	0	1	0	0	0	0	1	0	0	1	1	1	0	0	0	2	0	1	0	0	1	1	1	0	1	2	1
PotVar0005108	1	0	0	0	1	0	0	0	1	1	0	0	0	1	0	1	0	1	0	0	0	0	0	1	0	0	0	0	0	0	0	1	1	1	0	0	0	1	0	1	0	0	0	0	0	0	0	0	0
PotVar0005134	0	0	0	2	1	1	1	1	3	1	1	0	0	1	0	1	1	1	2	0	1	0	1	2	1	2	0	2	1	0	0	2	2	2	3	0	2	1	1	2	1	NA	0	1	0	0	0	0	0
PotVar0005149	0	2	1	2	1	2	2	2	0	2	1	2	2	0	2	1	0	0	0	2	1	2	0	2	1	0	1	1	1	2	1	1	1	1	0	1	1	1	2	0	1	0	1	0	0	1	0	0	0
PotVar0005213	0	0	0	2	0	1	1	1	2	0	1	0	0	0	0	0	1	0	NA	0	1	0	1	1	1	2	0	1	1	0	0	1	0	1	NA	0	2	0	1	1	1	2	0	1	0	0	0	0	0
PotVar0005221	1	0	0	0	1	0	0	0	1	1	0	0	0	1	0	1	0	1	0	0	0	0	0	1	0	0	0	0	0	0	0	1	1	1	0	0	0	1	0	1	0	0	0	0	0	0	0	0	0
PotVar0005256	0	2	1	0	1	1	0	0	0	1	2	0	1	0	1	0	2	1	2	2	1	1	2	0	2	1	2	1	1	2	2	0	0	0	1	2	1	1	0	NA	0	0	1	1	0	0	2	0	1
PotVar0005449	0	NA	1	3	1	NA	2	3	3	2	2	1	1	1	3	2	1	0	2	2	NA	1	1	3	2	1	NA	2	2	NA	1	2	1	1	2	1	3	1	2	NA	0	NA	2	1	0	0	0	0	0
PotVar0005450	1	1	0	0	0	1	0	0	0	0	0	0	0	0	0	0	0	0	0	0	0	0	0	0	0	0	0	0	0	0	0	0	0	0	0	0	0	0	2	0	0	0	0	0	0	0	0	0	0
PotVar0005549	0	0	2	0	1	NA	1	1	0	0	0	1	1	1	0	2	0	0	0	0	NA	1	0	0	0	1	0	0	0	0	1	1	1	1	0	1	0	NA	0	0	1	1	1	1	3	1	1	1	2
PotVar0005576	0	0	0	0	0	0	0	0	0	0	0	1	0	0	0	0	1	2	0	0	0	0	0	0	0	0	0	0	1	1	0	0	0	0	0	0	0	2	0	0	0	0	0	1	0	0	1	1	0
PotVar0005589	0	0	0	1	0	0	1	0	0	0	0	1	1	1	0	0	0	0	0	0	0	1	0	0	0	0	0	0	0	0	0	0	0	1	0	0	0	0	0	0	2	0	0	0	0	1	0	1	0
PotVar0005590	0	1	1	3	1	2	2	3	3	2	2	1	1	1	3	2	1	0	2	2	1	1	1	3	2	1	1	2	2	2	1	2	1	1	2	1	3	1	2	1	0	2	2	1	0	0	0	0	0
PotVar0005597	0	0	0	0	0	0	0	0	0	0	0	1	0	1	0	0	1	2	0	0	0	0	0	0	0	0	0	0	1	1	0	0	0	0	0	0	0	1	0	0	0	0	0	1	1	0	1	2	1
PotVar0005603	0	2	2	1	2	1	0	0	1	2	2	0	1	0	1	0	2	2	2	3	2	1	3	1	2	2	3	1	1	2	3	1	1	1	2	2	2	2	0	3	1	1	1	1	0	2	2	0	1
PotVar0005610	0	1	1	3	1	2	2	3	3	2	2	2	2	2	3	2	1	0	2	1	0	2	1	3	2	1	1	2	2	1	1	2	1	2	2	1	2	1	2	1	2	2	2	1	0	1	0	1	0
PotVar0005644	0	NA	1	0	1	1	1	1	0	0	0	1	1	1	0	2	0	0	0	0	2	1	0	0	0	1	0	0	0	0	0	1	1	1	0	1	0	0	NA	0	1	1	1	1	3	1	1	1	2
PotVar0005662	0	1	1	0	1	1	1	1	1	0	1	1	1	1	0	2	0	0	1	0	2	1	1	0	0	1	1	0	0	0	0	2	2	2	0	2	0	0	2	1	2	1	1	1	3	2	1	1	2
PotVar0005666	0	2	1	2	2	3	1	3	3	3	2	1	1	1	3	2	1	0	2	1	0	1	1	3	3	1	1	3	2	1	1	2	2	1	2	1	2	2	4	1	0	2	2	1	0	0	0	0	0
PotVar0005668	0	0	0	0	0	0	0	0	1	0	1	0	0	0	0	0	0	0	1	0	0	0	1	0	0	0	1	0	0	0	0	1	1	1	0	1	0	0	0	1	1	0	0	0	0	1	0	0	0
PotVar0005672	0	2	2	1	1	1	0	0	0	1	1	0	1	0	1	0	2	2	1	3	2	1	2	1	1	2	2	1	1	2	3	0	0	0	2	1	2	1	0	2	0	1	1	1	0	1	2	0	1
PotVar0005681	0	0	0	1	0	0	1	0	0	0	0	1	1	1	0	0	0	0	0	0	0	1	0	0	0	0	0	0	0	0	0	0	0	1	0	0	0	0	0	0	2	0	0	0	0	1	0	1	0
PotVar0005683	0	0	0	0	1	0	0	0	0	1	0	0	0	0	0	0	0	0	0	0	0	0	0	0	1	0	0	0	0	0	0	0	0	0	0	0	0	1	0	0	0	0	0	0	0	0	0	0	0
PotVar0005695	0	0	0	1	0	0	NA	0	0	0	0	NA	1	1	0	0	1	2	0	0	0	1	0	0	0	0	0	0	1	1	0	0	0	1	0	0	0	1	0	0	2	0	0	1	0	1	1	NA	0
PotVar0005748	0	1	1	0	1	1	0	0	1	NA	0	0	0	0	0	1	0	1	0	0	0	0	1	0	0	0	0	0	0	0	0	1	1	1	0	0	0	NA	1	0	0	0	1	0	0	0	0	0	NA
PotVar0005803	0	0	0	0	0	0	0	0	0	0	0	0	1	2	0	0	0	0	0	0	0	0	0	0	0	0	0	1	0	0	0	0	0	0	0	1	0	0	0	0	0	0	1	0	1	0	0	0	2
PotVar0005807	0	1	1	0	1	0	1	2	0	0	1	1	0	0	0	1	0	0	0	1	2	1	0	1	1	0	0	1	0	1	0	0	0	0	0	0	1	0	2	0	1	1	0	0	0	1	1	0	0
PotVar0005816	0	1	1	0	1	1	0	0	1	0	0	0	0	0	0	1	0	1	0	0	0	0	1	0	0	0	0	0	0	0	0	1	1	1	0	0	0	0	1	0	0	0	0	0	0	0	0	0	0
PotVar0005817	0	0	0	0	0	1	0	0	0	0	0	0	0	0	0	0	0	0	0	0	0	0	0	0	0	0	0	0	0	0	0	0	0	0	0	0	0	0	0	0	0	0	0	0	0	0	0	0	0
PotVar0005841	0	0	1	1	2	1	1	0	2	1	NA	0	3	3	1	1	2	2	1	1	0	1	1	1	3	2	0	1	0	1	0	0	0	1	1	1	0	NA	0	1	0	2	NA	1	2	1	1	0	2
PotVar0005842	0	1	0	0	0	0	1	0	0	0	0	0	1	2	0	0	0	0	0	0	0	1	0	0	0	0	0	1	0	0	0	0	0	0	0	1	0	0	0	1	1	0	1	0	1	0	0	0	2
PotVar0005861	0	1	1	0	1	1	1	2	0	0	1	1	0	1	0	1	0	0	0	1	2	1	0	1	1	0	0	1	0	1	0	0	0	0	0	1	1	0	2	0	1	1	1	0	0	1	1	0	1
PotVar0005888	0	0	0	0	0	0	0	0	0	0	0	0	1	2	0	0	0	0	0	0	0	0	0	0	0	0	0	1	0	0	0	0	0	0	0	1	0	0	0	0	0	0	1	0	1	0	0	0	2
PotVar0005899	2	1	1	3	0	1	1	2	1	2	0	3	1	1	3	1	2	1	3	2	2	1	2	2	0	2	4	2	4	2	4	3	3	2	3	3	3	1	1	2	2	1	1	2	1	2	2	4	1
PotVar0005918	0	0	0	0	0	0	0	0	0	0	0	0	1	1	1	0	0	0	0	0	0	0	0	0	0	0	0	0	0	0	0	0	0	0	0	0	0	0	1	0	0	0	1	1	0	1	1	0	0
PotVar0005964	0	0	1	0	0	0	0	0	1	0	0	0	0	0	0	0	0	1	0	1	0	0	0	0	0	0	0	0	0	0	0	0	0	0	0	0	0	0	1	0	0	0	0	0	0	0	1	0	0
PotVar0005994	0	1	0	0	0	0	1	1	0	2	0	1	3	2	3	1	1	1	1	0	3	0	2	0	0	0	2	2	2	0	2	1	1	1	1	1	1	3	2	0	1	2	3	2	3	3	1	2	1
PotVar0006050	1	2	2	2	1	1	2	1	2	1	1	2	1	0	1	3	0	2	0	1	1	1	0	1	2	3	1	1	1	1	0	2	2	2	1	1	1	0	3	1	2	1	1	1	1	2	2	2	1
PotVar0006051	0	1	0	0	0	0	1	1	0	2	0	1	2	NA	2	NA	1	1	1	1	3	0	2	0	0	0	2	2	2	0	NA	1	1	1	1	1	1	3	1	0	1	2	3	2	3	2	0	1	1
PotVar0006074	0	1	0	0	1	1	0	0	0	0	0	0	0	0	0	0	0	0	0	0	0	0	0	0	NA	0	0	0	0	0	0	0	0	0	0	0	0	0	0	0	1	0	0	0	0	0	1	0	0
PotVar0006082	0	0	0	0	0	0	0	0	0	0	0	0	0	0	0	0	0	0	0	0	0	0	0	0	0	0	0	0	0	0	0	1	0	0	0	0	0	0	0	0	1	0	0	0	0	0	0	0	0
PotVar0006104	0	0	0	1	2	2	1	1	1	1	2	1	0	0	0	0	2	1	2	2	0	0	1	3	1	0	1	0	0	1	0	1	1	0	1	0	2	1	0	2	0	0	0	1	0	0	1	0	1
PotVar0006106	0	0	2	2	2	2	1	2	2	1	3	1	1	2	1	0	3	1	3	3	0	3	2	3	1	1	1	1	1	3	2	2	3	1	2	2	2	1	0	3	1	1	0	1	0	0	2	NA	2
PotVar0006125	1	0	0	0	0	0	0	1	0	1	0	0	1	0	0	1	0	0	1	0	1	0	1	0	0	0	1	1	2	0	1	1	1	1	0	0	1	3	0	0	0	0	0	1	1	0	0	0	0
PotVar0006140	0	0	2	2	2	2	1	2	2	1	3	1	1	2	1	0	3	1	3	2	0	3	2	3	1	1	1	1	1	3	2	1	1	1	2	2	2	1	0	3	0	1	0	1	0	0	1	1	2
PotVar0006142	0	1	0	0	0	0	1	0	0	1	0	1	1	1	2	0	1	1	0	0	2	0	1	0	0	0	1	1	0	0	1	0	0	0	1	1	0	0	0	0	1	2	2	0	2	2	0	1	1
PotVar0006158	1	0	0	2	0	0	0	1	0	0	1	0	1	1	0	0	0	0	0	0	0	1	0	2	0	0	0	0	0	0	0	0	0	0	1	1	0	0	0	1	0	0	0	0	1	0	0	1	0
PotVar0006194	0	0	0	0	0	0	0	0	0	0	0	0	0	0	0	0	0	0	0	0	0	0	0	0	0	0	0	1	0	0	0	0	0	0	0	0	0	0	0	0	0	0	0	0	0	0	1	0	0
PotVar0006198	0	0	0	0	1	1	3	0	0	1	1	1	0	1	0	1	0	1	0	1	2	0	0	0	0	1	1	0	0	0	0	0	1	1	0	2	0	0	0	1	0	0	1	0	0	2	0	1	1
PotVar0006243	0	2	1	3	3	2	3	3	2	1	2	1	1	2	0	2	2	2	2	2	2	3	1	2	3	2	3	1	1	0	1	1	1	3	1	4	1	0	1	2	2	0	1	0	1	2	1	2	1
PotVar0006246	0	2	1	1	2	1	0	2	2	0	0	0	0	0	0	0	1	1	2	1	0	2	1	0	3	1	2	0	1	0	1	1	1	2	0	0	1	0	1	0	1	0	0	0	0	0	0	0	0
PotVar0006259	1	0	1	2	1	0	3	1	0	1	2	1	1	2	1	1	0	1	0	1	2	1	0	2	0	0	0	1	1	0	0	0	0	1	1	4	0	0	0	NA	0	0	1	0	1	1	0	1	1
PotVar0006260	0	0	0	0	0	0	0	0	0	0	0	0	0	0	0	0	0	0	0	0	0	0	0	0	0	0	0	1	0	0	0	0	0	0	0	1	0	0	0	0	0	0	0	0	0	0	0	0	0
PotVar0006265	0	2	2	1	2	1	2	2	2	1	1	1	0	1	1	1	1	1	2	2	2	2	1	0	2	1	3	0	2	0	1	1	1	3	0	1	1	0	1	0	1	0	1	0	0	1	0	1	1
PotVar0006268	0	0	0	2	0	0	1	1	0	0	1	0	1	1	0	1	1	0	0	0	0	1	0	2	0	1	0	1	0	0	0	1	1	1	1	NA	0	0	0	NA	1	0	0	0	1	1	NA	0	0
PotVar0006273	0	0	0	0	0	0	1	0	0	0	0	0	0	0	0	1	1	0	0	0	0	0	0	0	0	1	0	0	0	0	0	1	1	1	0	1	0	0	0	1	1	0	0	0	0	1	0	0	0
PotVar0006278	1	0	0	2	0	0	0	1	0	0	1	0	1	1	0	0	0	0	0	0	0	1	0	2	0	0	0	0	0	0	0	0	0	0	1	1	0	0	0	1	0	0	0	0	1	0	0	0	0
PotVar0006285	0	0	0	0	0	0	0	0	0	0	0	0	0	0	0	1	1	0	0	0	0	0	0	0	0	0	0	1	0	0	0	1	0	1	0	1	0	0	0	0	1	0	0	0	0	0	1	0	0
PotVar0006304	0	0	0	0	0	0	0	0	0	0	0	0	0	0	0	0	0	0	0	0	0	0	0	0	0	0	0	0	0	0	0	1	0	1	0	0	0	0	0	0	0	0	0	0	0	0	0	0	0
PotVar0006306	0	0	0	0	0	0	1	0	0	0	0	0	0	0	0	0	0	0	0	0	0	0	0	0	0	1	0	0	0	0	0	0	0	0	0	1	0	0	0	1	0	0	0	0	0	1	0	0	0
PotVar0006319	0	0	0	0	0	0	0	0	0	0	0	0	0	0	0	0	0	0	0	0	0	0	0	0	0	0	0	1	0	0	0	1	1	1	0	0	0	0	0	0	0	0	0	0	0	0	1	0	0
PotVar0006320	0	0	0	0	0	0	0	0	0	0	0	0	0	0	0	0	0	0	0	0	0	0	0	0	0	0	0	1	0	0	0	0	0	0	0	0	0	0	0	0	0	0	0	0	0	0	1	0	0
PotVar0006336	0	0	0	0	0	0	0	0	0	0	0	0	0	0	0	0	0	0	0	0	0	0	0	0	0	0	0	1	0	0	0	0	0	0	0	1	0	0	0	0	0	0	0	0	0	0	1	0	0
PotVar0006338	0	0	0	0	0	0	1	0	0	0	0	0	0	0	0	0	0	0	0	0	0	0	0	0	0	1	0	0	0	0	0	0	0	0	0	1	0	0	0	1	0	0	0	0	0	1	0	0	0
PotVar0006356	0	2	1	1	1	1	0	2	2	0	0	0	0	0	0	1	2	0	2	1	0	2	1	0	2	1	3	1	1	0	1	2	2	3	0	1	1	0	1	0	2	0	0	0	0	0	1	0	0
PotVar0006384	0	0	0	0	0	0	1	0	0	0	0	0	0	0	1	0	0	0	0	0	0	1	0	0	0	0	0	0	1	0	0	0	0	0	0	0	0	0	0	0	0	0	0	0	0	0	0	0	0
PotVar0006395	0	1	0	0	0	0	2	0	0	2	1	1	1	1	1	0	1	0	1	3	0	1	1	1	0	1	1	1	1	1	1	0	0	1	0	2	2	1	1	0	0	1	1	0	0	1	1	1	2
PotVar0006430	0	0	0	0	0	0	1	0	0	3	1	1	1	1	0	0	0	0	1	0	0	0	0	1	0	1	0	0	0	1	0	1	1	1	0	1	2	2	0	0	0	1	1	1	1	1	1	1	2
PotVar0006431	0	1	0	0	0	0	0	0	0	0	0	0	0	0	0	0	0	0	0	2	0	0	2	0	0	0	1	1	0	0	1	0	0	1	1	1	0	0	1	0	1	0	0	0	0	0	1	0	0
PotVar0006435	0	2	2	1	3	2	2	0	1	1	1	1	3	2	2	3	2	3	0	3	3	1	2	3	2	1	1	3	2	1	1	2	2	1	2	3	1	1	2	3	1	2	2	2	1	3	3	2	0
PotVar0006452	1	1	2	0	2	2	1	0	1	1	0	0	2	2	1	2	0	3	0	1	3	1	0	1	2	0	0	2	2	1	0	2	0	0	1	1	1	1	1	0	0	2	2	2	1	1	2	1	0
PotVar0006454	0	0	0	0	0	0	1	0	0	0	0	0	0	0	0	0	0	0	0	0	0	0	0	0	0	1	0	0	0	0	0	0	0	0	0	1	0	0	0	NA	0	0	0	0	0	1	0	0	0
PotVar0006513	0	1	0	0	0	0	0	0	0	0	0	0	0	0	0	0	0	0	0	NA	0	0	2	0	0	0	1	0	0	0	1	0	0	1	0	0	0	0	2	0	0	0	0	0	0	0	1	0	0
PotVar0006582	0	0	NA	0	0	1	0	0	0	1	0	0	0	1	0	1	0	0	1	1	0	0	1	0	0	0	0	2	1	0	1	0	0	0	0	0	1	1	0	0	1	1	1	1	1	0	1	1	1
PotVar0006643	1	0	0	0	0	0	0	0	1	0	0	0	0	1	0	0	0	0	0	0	0	0	0	0	0	0	0	0	0	0	0	0	0	0	0	0	0	0	1	0	0	0	0	0	1	0	0	1	0
PotVar0006681	1	3	0	2	1	1	1	1	0	0	1	1	1	1	3	1	1	1	1	0	1	1	2	2	2	0	2	1	2	1	1	1	1	1	3	0	0	1	1	2	0	0	0	1	2	1	2	1	0
PotVar0006684	0	0	3	0	2	2	0	2	2	1	1	2	1	1	0	3	2	3	2	3	1	1	1	1	2	2	1	2	2	3	3	2	3	2	1	4	2	0	2	0	1	2	1	2	1	1	0	1	2
PotVar0006700	1	0	0	0	0	0	1	1	0	2	1	0	1	0	0	0	0	0	0	1	1	1	0	0	0	1	0	0	0	0	0	0	0	0	0	0	1	1	1	0	1	0	0	0	0	1	0	0	0
PotVar0006735	0	0	0	0	0	0	2	1	0	2	1	0	1	0	0	0	0	0	0	1	1	1	0	0	0	2	0	0	0	0	0	0	0	0	0	0	1	1	1	0	1	0	0	0	0	1	0	0	0
PotVar0006752	0	1	1	2	1	1	1	0	2	1	1	1	1	1	1	0	1	0	1	0	1	1	1	1	0	0	1	1	0	0	0	1	1	1	0	0	1	2	0	2	2	2	3	1	1	1	2	2	2
PotVar0006761	0	1	0	0	1	1	1	0	2	1	1	1	0	0	0	0	1	0	1	0	1	0	1	0	0	0	0	0	0	0	0	1	1	0	0	0	0	1	0	1	0	2	1	1	0	0	1	1	0
PotVar0006793	0	1	1	2	1	1	2	0	2	1	1	1	1	1	1	0	1	0	1	0	1	1	1	1	0	1	1	1	0	0	0	1	1	1	0	0	1	2	0	2	2	2	3	1	1	1	2	2	2
PotVar0006803	0	3	0	2	1	1	1	1	0	0	1	1	1	1	3	1	1	1	1	0	1	1	2	2	2	0	2	1	2	1	1	1	1	1	3	0	0	1	1	2	0	0	0	1	2	1	2	1	0
PotVar0006826	0	0	1	2	0	0	0	0	0	0	0	0	0	0	1	0	0	0	0	0	0	1	0	1	0	0	0	1	0	0	0	0	0	1	0	0	1	1	0	0	1	0	1	0	1	1	0	0	1
PotVar0006851	0	0	1	2	0	0	0	0	0	0	0	0	0	0	1	0	0	0	0	0	0	1	0	1	0	0	0	1	0	0	0	0	0	1	0	0	1	1	0	0	1	0	1	0	1	1	0	0	1
PotVar0006863	0	0	3	0	2	2	0	2	2	1	1	2	1	1	0	3	2	3	2	3	1	1	1	1	2	2	1	2	2	3	3	2	0	2	1	4	2	0	2	0	1	2	1	2	1	1	0	1	2
PotVar0006881	0	0	0	1	0	0	0	0	0	0	0	0	1	0	0	0	0	0	0	0	0	0	0	0	0	0	0	0	0	0	0	1	1	1	1	0	0	1	0	0	0	0	0	1	0	0	0	0	0
PotVar0006893	0	2	1	2	1	2	1	0	2	1	0	1	1	2	2	0	1	0	1	0	1	0	1	1	0	0	1	1	0	0	0	1	1	1	0	0	1	2	0	1	2	3	3	2	1	1	2	2	2
PotVar0006898	0	2	1	3	1	2	1	0	2	1	0	1	2	2	2	0	1	0	1	0	1	0	1	1	0	0	1	1	0	0	0	2	2	2	1	0	1	3	0	1	2	3	3	3	1	1	2	2	2
PotVar0006910	0	0	0	0	0	0	1	0	0	0	0	0	0	0	0	0	0	0	0	0	0	0	0	0	0	1	0	0	0	0	0	0	0	0	0	0	0	0	0	0	0	0	0	0	0	0	0	0	0
PotVar0006913	0	0	0	0	0	0	0	0	0	0	0	0	1	0	1	0	0	0	0	0	0	0	0	0	0	0	0	0	0	0	0	0	0	0	0	0	0	0	0	0	0	0	0	0	0	0	1	1	0
PotVar0006916	0	2	1	2	1	2	1	0	2	1	0	1	0	0	1	0	1	0	1	0	1	0	1	1	0	0	1	1	0	0	0	1	0	1	0	0	1	3	0	0	1	3	2	2	1	1	1	1	1
PotVar0006925	0	0	0	1	0	0	2	1	0	2	1	0	2	2	0	0	0	0	0	1	1	1	0	0	0	2	0	0	0	0	0	1	1	1	1	0	1	2	1	1	1	0	1	1	0	1	0	0	1
PotVar0006934	0	0	0	0	0	0	0	0	0	0	0	0	1	2	1	0	0	0	0	0	0	0	0	0	0	0	0	0	0	0	0	0	0	0	0	0	0	0	0	0	0	0	1	0	0	0	1	1	1
PotVar0006947	0	0	0	0	0	0	1	1	0	2	1	0	1	0	0	0	0	0	0	1	1	1	0	0	0	1	0	0	0	0	0	0	0	0	0	0	1	1	1	1	1	0	0	0	0	1	0	0	0
PotVar0006948	0	4	1	3	2	2	3	1	2	1	1	3	1	3	4	1	2	1	1	0	2	2	3	3	2	1	2	3	2	2	1	1	1	1	2	0	1	2	1	3	2	3	3	2	3	2	4	3	2
PotVar0006989	0	2	1	2	1	2	1	0	2	2	1	1	0	2	1	1	1	0	1	0	1	0	1	0	0	0	0	1	0	0	0	1	1	1	0	0	2	2	0	1	1	3	2	1	1	1	1	1	1
PotVar0007012	0	0	0	0	0	0	0	0	0	0	0	0	1	1	1	0	0	0	0	0	0	0	0	0	0	0	1	0	0	0	0	0	0	0	0	0	0	0	0	0	0	0	1	0	0	0	1	1	1
PotVar0007040	0	0	0	1	0	0	0	0	0	0	0	0	1	0	0	0	0	0	0	0	0	0	0	0	0	1	0	0	0	0	0	1	1	1	1	0	0	1	0	0	0	0	0	1	0	0	0	0	0
PotVar0007045	0	0	3	0	2	2	1	3	1	2	2	1	2	1	0	2	2	2	2	4	1	1	1	1	2	3	2	1	2	2	3	2	2	1	1	3	2	1	3	1	1	1	1	1	1	1	0	1	2
PotVar0007054	0	0	0	0	0	0	0	0	0	0	0	0	1	1	1	0	0	0	0	0	0	0	0	0	0	0	0	0	0	0	0	0	0	0	0	0	0	0	0	0	0	0	0	0	0	0	1	1	0
PotVar0007066	0	2	1	2	1	2	1	0	2	2	1	1	1	2	2	1	1	0	1	0	1	0	1	0	0	0	0	1	0	0	0	1	1	1	0	0	2	2	0	1	2	3	2	1	1	1	2	2	1
PotVar0007140	0	0	0	0	0	0	0	0	1	0	0	0	0	0	0	0	0	1	1	0	1	1	0	0	0	0	0	1	0	1	0	0	0	1	0	1	0	0	0	0	1	0	0	0	0	0	0	0	0
PotVar0007146	0	2	0	1	1	0	2	1	1	0	1	2	0	1	2	0	1	2	1	1	2	3	2	3	2	0	1	2	2	2	1	0	1	1	2	1	0	0	1	1	1	0	1	1	2	2	2	1	1
PotVar0007158	0	0	3	1	2	2	1	3	2	2	2	1	3	2	0	3	2	3	3	3	2	2	1	1	2	4	2	2	2	3	3	3	NA	3	2	4	2	2	3	2	2	1	1	2	1	1	0	1	2
PotVar0007181	0	2	1	2	1	2	1	0	2	2	1	1	1	1	2	1	1	0	1	0	1	0	1	0	0	0	0	1	0	0	0	1	1	1	0	0	2	2	0	1	2	3	2	1	1	1	2	2	1
PotVar0007240	0	0	3	0	2	3	1	3	2	2	2	1	2	NA	0	3	2	3	3	3	2	2	1	1	2	3	2	1	2	2	NA	2	2	2	1	4	2	1	NA	1	2	NA	1	1	1	1	0	1	2
PotVar0007258	1	2	1	1	2	3	1	3	2	1	2	4	1	1	2	1	1	2	1	3	1	3	2	1	2	3	3	0	1	2	3	1	NA	1	3	0	0	0	2	1	1	2	1	0	0	0	2	0	1
PotVar0007275	0	0	0	0	0	0	0	0	1	0	0	0	0	1	0	0	0	0	0	0	1	0	0	0	0	0	0	1	0	0	0	0	0	0	0	0	0	0	1	0	0	0	0	0	1	0	0	1	0
PotVar0007300	0	0	0	0	0	0	0	0	0	0	0	0	0	0	0	0	0	0	0	0	1	0	0	0	0	0	0	1	0	0	0	0	0	0	0	0	0	0	0	0	0	0	0	0	0	0	0	0	0
PotVar0007307	1	2	1	1	2	3	1	3	2	1	2	4	1	1	2	1	1	2	1	3	1	3	3	1	2	3	3	0	1	2	3	1	1	1	3	0	0	0	2	1	1	2	1	0	0	0	2	0	1
PotVar0007312	0	0	0	0	0	0	0	0	1	0	0	0	0	1	0	0	0	0	0	0	0	0	0	0	0	0	0	0	0	0	0	0	0	0	0	0	0	0	1	0	0	0	0	0	1	0	0	1	0
PotVar0007373	0	0	0	0	0	0	0	0	1	0	0	0	0	1	0	0	0	0	0	0	0	0	0	0	0	0	0	0	0	0	0	0	0	0	0	0	0	0	1	0	0	0	0	0	1	0	0	1	0
PotVar0007394	0	0	0	0	0	0	0	0	1	0	0	0	0	1	0	0	0	0	0	0	0	0	0	0	0	0	0	0	0	0	0	0	0	0	0	0	0	0	1	0	0	0	0	0	1	0	0	1	0
PotVar0007417	0	0	0	0	1	1	0	1	3	0	1	1	0	1	0	1	1	1	0	2	0	2	0	1	0	2	0	0	0	1	0	1	1	1	1	0	0	0	0	0	0	0	1	0	0	0	0	0	1
PotVar0007437	0	3	1	1	1	1	3	2	2	2	1	3	3	2	3	2	2	0	1	1	3	0	1	2	2	2	1	1	1	1	2	2	1	2	3	0	2	3	3	2	3	1	2	1	2	4	4	0	2
PotVar0007448	0	2	0	0	0	1	0	1	1	1	0	1	2	0	1	0	1	0	1	1	2	0	0	1	0	2	1	0	0	1	1	0	0	0	1	0	1	2	1	1	1	0	0	0	0	1	2	0	0
PotVar0007449	0	0	0	0	0	0	0	0	0	0	0	0	0	1	0	0	0	0	0	0	0	0	0	0	0	0	0	0	0	0	0	0	0	0	0	0	0	0	0	0	0	0	0	0	0	1	1	0	0
PotVar0007465	0	1	0	0	0	0	3	1	1	1	1	1	0	1	0	2	1	0	0	0	1	0	1	0	1	0	0	1	1	0	0	1	2	2	2	0	1	1	1	1	2	1	2	1	2	1	0	0	1
PotVar0007492	0	1	1	1	0	1	0	1	1	1	0	2	1	0	1	0	1	0	1	1	1	0	0	2	0	3	1	0	0	1	1	1	2	0	1	0	1	1	2	1	1	0	0	0	0	1	2	0	1
PotVar0007531	0	1	0	0	0	2	0	1	1	1	0	1	0	0	0	0	1	0	1	1	1	0	0	1	0	1	1	0	0	0	0	0	0	0	1	0	1	1	1	1	1	0	0	0	0	1	1	0	0
PotVar0007532	0	1	2	3	2	2	1	2	1	2	2	1	1	2	1	2	2	2	2	2	0	3	3	2	1	2	3	3	2	3	2	1	1	0	1	4	1	1	1	1	1	NA	1	1	2	0	0	2	1
PotVar0007554	0	0	0	0	0	0	0	0	0	0	0	0	0	0	0	0	0	0	0	0	0	0	0	0	0	0	0	0	0	0	0	0	0	0	0	0	0	0	0	0	0	0	0	0	0	0	0	0	0
PotVar0007556	0	0	1	0	1	0	0	0	1	0	1	0	0	0	0	0	0	3	1	1	1	2	0	0	1	0	0	0	1	0	0	1	1	NA	0	0	1	0	0	1	0	1	0	1	0	0	0	3	1
PotVar0007596	0	0	0	0	0	0	0	0	0	0	0	0	0	0	0	0	0	0	0	1	0	1	0	0	0	0	0	0	0	0	0	0	0	0	0	0	0	0	0	0	0	0	0	0	0	0	0	0	0
PotVar0007597	0	2	1	1	1	1	0	1	2	1	0	2	3	1	3	1	1	0	1	1	2	0	1	2	1	2	1	0	0	1	2	1	1	0	1	0	1	2	2	1	1	0	0	0	0	3	4	0	1
PotVar0007606	0	0	0	0	1	0	0	0	0	0	0	0	0	0	1	0	0	0	0	0	0	0	0	0	1	0	0	0	0	0	1	0	0	0	0	0	0	0	0	0	0	0	0	0	0	0	0	0	0
PotVar0007611	0	0	0	0	0	0	0	0	1	0	0	0	0	0	0	1	0	0	0	0	0	0	1	0	0	0	0	0	0	0	0	0	0	0	0	0	0	0	0	0	0	0	0	0	0	0	0	0	0
PotVar0007613	0	1	0	0	1	0	0	0	0	0	0	0	2	1	2	0	0	0	0	0	1	0	0	0	1	1	0	0	0	NA	2	0	NA	0	0	0	0	1	0	0	0	0	0	0	0	2	2	0	0
PotVar0007623	0	0	0	0	0	0	0	0	0	0	0	0	0	0	0	0	0	0	0	2	0	0	0	0	0	0	0	0	0	0	0	0	0	0	0	0	0	0	0	0	0	0	0	0	0	0	0	0	0
PotVar0007624	0	0	0	0	1	0	0	0	0	1	0	0	0	0	0	0	0	0	0	0	1	1	0	0	1	1	0	0	0	0	0	0	0	0	0	1	0	1	0	0	0	0	0	0	0	0	0	0	0
PotVar0007646	0	1	0	0	0	2	0	1	0	2	0	0	1	1	0	0	0	0	0	0	1	1	0	0	0	0	0	1	0	0	0	1	1	0	0	0	0	1	0	0	0	1	3	1	0	0	1	0	1
PotVar0007648	0	0	0	0	0	0	0	0	0	1	0	0	0	0	0	0	0	0	0	0	1	0	0	0	0	0	0	0	0	0	0	0	0	0	0	1	0	1	0	0	0	0	0	0	0	0	0	0	0
PotVar0007697	0	0	0	0	0	0	0	0	0	1	0	0	0	0	0	0	0	0	0	0	1	0	0	0	0	0	0	0	0	0	0	0	0	0	0	1	0	1	0	0	0	0	0	0	0	0	0	0	0
PotVar0007710	0	0	0	0	0	0	0	0	0	0	0	0	0	0	0	0	0	0	0	0	0	1	0	0	0	1	0	0	0	0	0	0	0	0	0	0	0	0	0	0	0	0	0	0	0	0	0	0	0
PotVar0007721	0	1	0	1	1	0	3	1	2	0	1	2	2	3	1	1	2	2	0	0	0	0	1	1	1	1	1	2	2	2	2	1	1	1	2	0	1	0	3	0	2	0	0	1	3	3	2	1	2
PotVar0007732	0	2	3	2	3	1	1	1	1	2	1	1	0	0	3	3	2	2	1	2	3	2	2	2	3	3	2	1	0	1	2	2	3	2	2	2	1	1	1	4	0	1	0	0	1	0	0	0	1
PotVar0007740	0	1	1	1	0	3	0	2	1	2	2	1	2	1	0	0	0	0	3	2	1	2	1	1	0	0	1	1	2	1	0	1	1	1	0	2	2	3	0	0	2	3	4	3	0	1	2	3	1
PotVar0007750	1	0	1	0	1	NA	1	0	0	1	0	0	0	0	1	1	1	0	0	0	1	1	1	NA	1	1	0	0	0	0	0	0	0	0	1	2	1	1	0	2	0	0	0	0	0	0	0	0	1
PotVar0007761	0	0	1	0	0	0	1	0	0	0	0	0	0	0	1	1	1	0	0	0	0	0	1	0	0	0	0	0	0	0	0	0	0	0	1	1	1	0	0	2	0	0	0	0	0	0	0	0	1
PotVar0007768	0	0	1	0	0	0	1	0	0	0	0	0	0	0	1	1	1	0	0	0	0	0	1	0	0	0	0	0	0	0	0	0	0	0	1	1	1	0	0	2	0	0	0	0	0	0	0	0	1
PotVar0007814	1	1	0	0	1	0	0	1	1	0	0	0	0	0	0	0	0	1	NA	0	1	0	0	0	NA	0	1	0	0	0	0	0	NA	1	0	1	0	0	0	0	1	0	0	0	1	0	0	0	0
PotVar0008021	1	0	0	0	1	0	0	0	0	0	0	0	0	0	0	0	0	0	0	0	0	0	0	0	1	0	0	0	0	0	0	0	0	0	0	0	0	0	0	1	0	0	0	0	0	0	0	0	0
PotVar0008073	1	0	0	0	0	0	0	0	0	1	0	0	0	0	0	0	0	0	0	0	1	0	0	0	0	0	0	0	0	0	0	0	0	0	0	1	0	1	0	0	0	0	0	0	0	0	0	0	0
PotVar0008075	0	0	1	0	1	0	1	0	0	1	0	0	0	0	1	1	1	0	0	0	2	1	1	0	1	1	0	0	0	0	0	0	0	0	1	2	1	1	0	2	0	0	0	0	0	0	0	0	1
PotVar0008082	1	0	1	0	0	0	1	0	0	0	0	0	0	0	1	1	1	0	0	0	1	0	1	0	0	0	0	0	0	0	0	0	0	0	1	1	1	0	0	2	0	0	0	0	0	0	0	0	1
PotVar0008084	0	0	0	0	1	0	0	0	0	1	0	0	0	0	0	0	0	0	0	0	1	1	0	0	1	1	0	0	0	0	0	0	0	0	0	1	0	1	0	0	0	0	0	0	0	0	0	0	0
PotVar0008090	0	1	0	1	1	0	NA	1	2	0	1	2	1	3	1	1	2	2	0	1	0	0	1	1	1	1	1	3	2	2	3	2	2	2	NA	0	1	0	NA	0	2	0	0	1	3	2	2	1	2
PotVar0008099	0	0	0	0	0	0	0	0	0	0	0	0	0	0	0	0	0	0	0	0	0	0	0	0	0	0	0	0	0	0	0	1	1	1	0	0	0	0	0	0	0	0	0	0	0	0	0	0	0
PotVar0008113	0	0	0	0	0	0	0	0	0	0	0	0	1	1	0	0	0	0	0	0	0	0	0	0	0	0	0	0	0	0	0	0	0	0	0	0	0	0	0	0	0	0	0	0	1	0	0	1	1
PotVar0008115	0	0	0	0	1	2	1	0	0	1	0	1	0	0	2	1	1	1	0	0	2	0	2	0	1	0	0	1	0	0	0	0	0	0	0	2	1	2	1	0	0	2	1	0	0	1	2	1	1
PotVar0008117	1	0	0	0	0	1	1	0	0	1	0	1	0	0	2	1	0	1	0	0	2	0	1	0	0	0	0	0	0	0	0	0	0	0	0	2	0	1	0	0	0	2	0	0	0	1	2	0	1
PotVar0008128	0	0	0	0	0	0	0	0	0	0	0	0	1	1	0	0	0	0	0	0	0	0	0	0	0	0	0	0	0	0	0	0	0	0	0	0	0	0	0	0	0	0	0	0	1	0	0	1	1
PotVar0008146	0	0	0	0	0	0	0	0	0	0	0	0	0	0	0	0	0	0	0	0	0	0	0	0	0	0	0	0	0	0	0	1	0	1	0	0	0	0	0	0	0	0	0	0	0	0	0	0	0
PotVar0008149	0	0	0	0	1	1	0	0	0	0	0	0	0	0	0	0	1	0	0	0	0	0	1	0	1	0	0	1	0	0	0	1	2	1	0	0	1	1	1	0	0	0	1	0	0	0	0	1	0
PotVar0008184	0	1	0	0	0	2	2	1	0	1	0	0	0	0	0	1	0	0	0	0	0	1	0	0	0	1	0	1	1	1	0	1	NA	1	0	0	1	0	0	0	1	0	0	0	1	0	0	0	0
PotVar0008194	0	1	0	1	0	0	1	0	1	1	0	1	0	0	0	0	1	1	0	0	1	0	1	0	0	1	1	0	2	0	0	1	1	0	2	0	0	1	1	0	1	0	2	2	1	2	1	1	1
PotVar0008207	0	0	2	1	2	1	0	1	1	0	2	1	1	1	1	2	2	1	2	1	0	2	2	2	2	2	0	1	1	1	2	0	0	1	1	0	2	2	2	1	2	2	2	NA	0	0	0	1	0
PotVar0008219	0	3	1	3	2	1	2	2	2	3	1	3	2	0	3	1	2	3	2	3	4	1	2	2	2	1	4	2	2	2	1	2	3	2	3	4	1	2	1	3	1	NA	2	2	2	4	4	2	2
PotVar0008220	0	1	1	0	0	2	2	1	1	1	1	0	1	2	0	1	0	0	0	0	0	1	0	0	0	1	0	1	1	1	1	2	1	1	0	0	1	0	1	0	1	0	0	0	2	0	0	1	1
PotVar0008237	0	0	2	0	1	1	0	1	0	0	0	1	1	1	1	1	1	0	0	1	0	1	2	2	1	1	0	1	0	0	1	1	1	0	0	0	1	2	1	1	2	1	2	2	0	0	0	1	0
PotVar0008239	0	1	1	0	1	NA	2	1	1	1	1	0	0	1	0	1	1	0	0	1	0	1	1	2	1	1	0	2	1	1	1	2	2	1	0	0	2	1	2	1	1	0	1	0	1	0	0	1	1
PotVar0008242	0	0	0	0	1	1	0	0	0	0	0	0	0	0	0	0	1	0	0	1	0	0	1	2	1	0	0	1	0	0	0	0	0	0	0	0	1	1	1	0	0	0	1	0	0	0	0	1	0
PotVar0008243	1	0	0	1	1	0	0	0	1	0	2	0	0	0	0	1	1	1	2	0	0	1	0	0	1	1	0	0	1	1	1	0	0	1	1	0	1	0	1	0	0	1	0	0	0	0	0	0	0
PotVar0008247	0	0	0	0	1	1	0	0	0	1	0	1	0	0	2	1	0	1	0	1	3	0	1	0	1	0	0	0	0	1	0	1	1	2	0	3	0	1	0	1	0	2	0	0	0	1	2	0	1
PotVar0008262	0	0	0	0	0	0	0	0	0	0	0	0	2	0	0	0	0	0	0	0	0	0	0	0	0	0	0	0	0	0	0	0	0	0	0	0	0	0	0	0	0	0	0	0	0	0	0	0	0
PotVar0008263	0	2	1	1	2	1	1	2	1	2	1	2	2	1	3	1	2	2	2	3	2	1	1	2	2	0	3	2	0	2	1	3	0	4	2	4	2	1	1	1	1	1	0	0	2	1	3	2	1
PotVar0008279	0	2	1	1	2	1	1	2	1	1	1	1	3	1	1	0	3	1	2	3	0	1	1	4	2	0	3	3	0	1	1	0	0	0	2	1	2	1	2	0	0	0	1	0	2	2	1	3	0
PotVar0008281	1	0	0	2	2	1	0	0	1	0	2	0	0	0	0	0	2	1	2	1	0	1	1	NA	2	1	0	1	1	1	1	1	1	1	1	0	2	1	2	NA	0	1	1	0	0	1	0	1	0
PotVar0008293	0	0	2	0	0	0	0	1	0	1	0	1	1	1	1	1	0	0	0	0	0	1	1	0	0	1	0	0	0	0	1	0	0	0	0	0	0	1	0	1	1	2	1	2	0	0	0	0	0
PotVar0008299	0	0	0	2	1	0	0	0	1	0	2	0	1	NA	0	0	1	1	2	0	0	1	0	0	1	1	0	0	1	1	1	0	0	0	1	0	1	0	1	1	0	1	0	0	0	0	0	0	1
PotVar0008301	0	0	0	0	1	1	0	0	0	0	0	0	0	0	0	0	1	0	0	1	0	0	1	NA	1	0	0	1	0	0	0	0	0	0	0	0	1	1	1	0	0	0	1	0	0	1	0	1	0
PotVar0008323	0	2	1	1	1	0	1	2	1	1	1	1	2	1	1	0	2	1	2	2	0	1	0	2	1	0	3	2	0	1	1	1	1	1	2	1	1	0	1	0	0	0	0	0	2	1	1	2	0
PotVar0008325	0	0	0	0	1	1	0	0	0	0	0	0	0	0	0	0	1	0	0	1	0	0	1	2	1	0	0	1	0	0	0	1	1	0	0	0	1	1	1	0	0	0	1	0	0	1	0	1	0
PotVar0008356	0	0	0	2	2	1	0	0	1	0	2	0	1	1	0	1	NA	1	NA	1	0	1	1	2	NA	1	0	1	1	1	1	0	0	1	1	0	2	1	2	2	0	1	1	0	0	1	0	1	1
PotVar0008358	0	0	0	0	0	1	0	0	0	0	0	0	0	0	0	1	0	0	0	0	0	0	0	0	0	0	0	0	0	0	0	0	0	1	0	0	0	0	0	0	0	0	0	0	0	0	0	0	0
PotVar0008370	0	0	1	0	0	0	0	0	1	0	1	0	0	1	0	1	0	0	0	0	1	0	0	0	0	0	0	0	0	0	1	0	0	0	0	0	0	0	1	0	0	0	0	0	0	0	0	0	1
PotVar0008380	0	2	3	1	1	3	2	1	2	3	1	3	1	2	3	2	0	2	0	1	4	1	3	0	1	2	1	1	3	2	2	3	NA	2	1	3	1	3	1	3	3	3	3	4	2	2	3	1	3
PotVar0008383	0	0	0	0	0	0	0	0	0	0	0	0	0	0	0	1	0	0	0	0	0	0	0	0	0	0	0	0	0	0	0	0	0	1	0	0	0	0	0	0	0	0	0	0	0	0	0	0	0
PotVar0008392	1	0	0	0	1	1	0	0	0	1	0	1	0	0	2	0	0	1	0	1	2	0	1	0	1	0	0	0	0	1	0	2	2	2	0	3	1	1	0	1	1	1	0	0	0	0	2	0	1
PotVar0008393	0	0	0	2	1	0	0	0	1	0	2	0	1	1	0	1	1	1	2	0	0	1	0	0	1	1	0	0	1	1	1	0	0	1	1	0	1	0	1	1	0	1	0	0	0	0	0	0	1
PotVar0008400	0	2	1	1	1	0	2	3	1	1	1	1	2	1	1	1	2	1	2	2	0	2	0	2	1	1	3	2	0	1	1	1	1	1	2	1	1	0	1	0	1	0	0	0	2	1	1	2	0
PotVar0008401	1	2	1	1	2	1	2	3	1	1	1	1	2	1	1	1	3	1	2	3	0	2	1	4	2	1	3	3	0	1	1	1	NA	1	2	1	2	1	2	1	1	0	1	0	2	2	1	3	0
PotVar0008409	0	0	0	0	1	1	0	0	0	0	0	0	0	0	0	0	1	0	0	1	0	0	1	2	1	0	0	1	0	0	0	0	0	0	0	0	1	1	1	0	0	0	1	0	0	1	0	1	0
PotVar0008442	0	2	2	2	2	3	2	1	1	1	2	1	2	2	1	1	2	1	2	2	0	2	2	2	2	2	0	1	1	1	2	2	3	1	1	0	2	2	2	2	1	2	3	3	1	2	1	2	1
PotVar0008443	0	0	1	0	0	0	0	0	1	0	1	0	0	1	0	1	0	0	0	0	1	0	0	0	0	0	0	0	0	0	1	0	0	0	0	0	0	0	1	0	0	0	0	0	0	0	0	0	1
PotVar0008447	0	0	1	1	1	NA	1	1	2	2	1	2	0	2	2	2	0	2	0	0	3	1	2	0	1	2	0	1	3	2	1	2	3	2	1	3	1	1	1	2	2	1	0	0	1	0	2	0	3
PotVar0008448	0	2	1	1	1	0	1	2	1	1	1	1	2	1	1	1	2	1	2	2	1	1	0	3	1	0	4	2	0	1	1	0	1	1	2	1	1	1	1	0	1	1	1	1	2	2	1	2	1
PotVar0008449	0	0	0	0	1	1	0	0	0	0	0	0	0	0	0	1	1	0	0	1	0	0	1	2	1	0	0	1	0	0	0	0	NA	0	0	0	1	1	1	0	0	0	1	0	0	1	0	NA	0
PotVar0008494	0	1	0	2	2	2	1	0	1	0	2	0	1	1	0	1	2	1	2	2	0	1	1	2	2	1	0	1	0	1	1	0	0	0	1	0	2	1	2	1	0	1	1	0	0	1	0	1	1
PotVar0008495	0	0	0	0	1	1	0	0	0	0	0	0	0	0	0	1	1	0	0	1	0	0	1	NA	1	0	0	1	0	0	0	0	0	0	0	0	1	1	1	0	0	0	1	0	0	1	0	1	0
PotVar0008504	0	1	2	0	0	NA	1	1	0	1	0	1	1	1	1	0	0	0	0	0	0	1	1	0	0	1	0	0	1	0	1	1	1	1	0	0	0	1	0	1	1	1	2	3	1	1	1	1	0
PotVar0008511	1	0	0	1	0	0	0	0	1	0	0	1	0	0	0	0	0	1	0	0	0	0	1	0	0	1	0	0	2	0	0	1	NA	0	1	0	0	0	0	0	0	0	0	0	0	0	0	0	0
PotVar0008553	0	2	1	1	1	1	2	0	0	1	0	1	2	1	0	1	1	1	2	3	NA	2	0	1	0	1	4	0	0	0	1	0	0	1	0	1	1	NA	0	0	1	1	2	2	1	1	1	1	1
PotVar0008636	0	0	0	0	1	0	0	1	0	0	1	0	1	1	0	0	0	0	0	0	1	1	0	0	1	1	0	0	0	0	0	0	0	0	0	0	1	0	0	0	0	0	0	0	0	0	0	0	1
PotVar0008637	1	1	0	3	0	1	0	2	2	1	2	1	1	1	0	0	2	1	2	1	0	1	1	1	1	2	0	2	2	1	1	3	3	1	4	0	1	0	3	1	0	1	0	0	1	0	0	1	0
PotVar0008666	0	1	1	0	0	0	1	0	0	0	0	1	1	0	2	1	0	0	0	0	0	0	0	0	0	0	0	0	0	0	0	0	0	1	0	0	0	0	0	1	0	0	1	2	0	2	2	0	0
PotVar0008668	0	1	2	0	1	0	2	1	0	1	1	2	1	0	4	2	0	1	0	0	0	0	1	0	1	0	0	0	2	3	0	1	2	2	0	3	0	1	0	3	2	1	1	2	1	2	3	1	1
PotVar0008670	0	1	0	1	0	1	0	2	1	1	1	1	1	1	0	0	1	0	0	0	0	0	1	1	1	1	0	2	2	0	0	1	0	1	3	0	0	0	2	0	NA	0	0	0	1	0	0	1	0
PotVar0008711	0	1	3	2	0	1	2	1	3	2	1	1	1	1	2	3	1	2	2	1	1	1	1	0	0	1	0	1	1	3	3	2	2	1	1	0	1	1	1	3	1	2	1	2	1	2	2	0	1
PotVar0008714	0	0	1	0	0	1	0	0	2	1	0	0	0	1	0	1	0	1	0	0	1	0	1	0	0	0	0	1	0	0	2	0	0	0	0	0	0	0	0	0	0	1	0	0	1	0	0	0	1
PotVar0008725	0	1	0	1	0	1	0	2	1	1	1	1	1	1	0	0	1	0	0	0	0	0	1	1	1	1	0	2	2	0	0	1	0	1	3	0	0	0	2	0	1	0	0	0	2	0	0	2	0
PotVar0008826	0	1	3	0	1	2	2	1	2	2	0	1	1	1	2	3	1	1	0	0	1	0	2	2	1	0	0	2	1	2	2	NA	2	1	0	0	1	2	1	2	1	1	2	2	1	3	2	1	1
PotVar0008852	0	0	0	0	1	0	0	0	0	0	1	1	0	0	2	0	0	1	0	0	0	0	1	0	1	0	0	0	1	1	0	1	2	1	0	3	0	0	0	1	1	1	0	0	0	0	1	0	1
PotVar0008857	0	0	0	0	1	1	0	0	0	0	0	0	0	0	0	0	1	0	0	0	0	0	1	2	1	0	0	1	0	0	0	0	0	0	0	0	1	1	1	0	0	0	1	0	0	1	0	1	0
PotVar0008860	0	0	0	2	0	0	0	0	1	0	1	0	0	0	0	0	1	1	2	1	0	1	0	0	0	1	0	0	0	1	1	0	0	0	1	0	1	0	1	1	0	1	0	0	0	0	0	0	0
PotVar0008867	0	0	1	0	0	1	0	0	2	1	0	0	0	1	0	1	0	1	0	0	1	0	1	0	0	0	0	1	0	0	2	0	0	0	0	0	0	0	0	0	0	1	0	0	1	0	0	0	1
PotVar0008903	0	0	0	0	1	0	0	1	0	0	1	0	1	1	0	0	0	0	0	0	0	1	0	0	1	1	0	0	0	0	0	0	0	0	0	0	1	0	0	0	0	0	0	0	0	0	0	0	1
PotVar0008904	0	0	0	0	0	0	0	0	0	0	0	0	1	0	0	0	0	0	0	0	0	0	0	0	0	0	0	0	0	0	0	1	1	0	0	0	0	0	0	0	0	0	0	0	0	0	0	0	0
PotVar0008905	0	0	0	0	1	0	0	1	0	0	1	0	0	0	0	0	0	0	0	0	0	1	0	0	1	1	0	0	0	0	0	1	1	0	0	0	1	0	0	0	0	0	0	0	0	0	0	0	0
PotVar0008906	0	1	0	1	1	2	0	2	1	1	1	1	1	1	0	0	2	0	0	0	0	0	2	NA	2	1	0	3	2	0	0	1	1	1	3	0	1	1	3	0	1	0	1	0	2	1	0	3	0
PotVar0008928	0	0	0	0	1	1	0	0	0	0	0	0	0	0	0	0	1	0	0	0	0	0	1	2	1	0	0	1	0	0	0	0	0	0	0	0	1	1	1	0	0	0	1	0	0	1	0	1	0
PotVar0008935	0	0	0	0	0	0	0	0	0	0	0	0	0	0	0	0	0	0	0	0	0	0	0	0	0	0	0	0	0	0	0	1	1	0	0	0	0	0	0	0	0	0	0	0	0	0	0	0	0
PotVar0008942	0	0	0	0	1	1	0	0	0	0	0	0	0	0	0	0	1	0	0	0	0	0	1	2	1	0	0	1	0	0	0	0	0	0	0	0	1	NA	1	0	0	0	1	0	0	1	0	1	0
PotVar0008949	0	0	0	0	1	1	0	0	0	0	0	0	0	0	0	0	1	0	0	0	0	0	1	2	1	0	0	1	0	0	0	0	0	0	0	0	1	1	1	0	0	0	1	0	0	1	0	1	0
PotVar0009002	0	1	1	1	1	3	1	2	1	1	2	1	2	1	1	1	1	0	1	1	1	1	2	1	1	0	0	1	1	0	0	1	0	1	1	2	2	0	0	2	2	2	2	2	1	1	1	2	0
PotVar0009006	0	0	0	0	0	0	0	0	0	1	0	0	0	0	0	0	0	0	0	0	1	1	0	0	0	1	0	0	0	0	0	0	0	0	0	1	0	1	0	0	0	0	0	0	0	0	0	0	0
PotVar0009073	0	0	0	0	0	0	0	0	0	0	0	0	0	0	0	0	0	0	0	0	0	1	0	0	0	1	0	0	0	0	0	0	0	0	0	0	0	0	0	0	0	0	0	0	0	0	0	0	0
PotVar0009080	0	0	0	0	0	0	0	0	0	0	0	0	0	0	0	0	0	0	1	1	0	0	0	0	0	0	0	0	0	1	0	0	0	0	0	0	0	0	0	1	0	0	0	0	0	0	0	0	0
PotVar0009086	1	0	1	1	0	0	0	0	0	0	0	0	0	0	0	0	0	0	0	1	0	1	0	2	0	0	0	0	1	1	0	0	0	0	0	1	1	1	0	0	0	1	0	1	0	0	1	1	0
PotVar0009111	0	0	0	0	0	0	0	0	0	1	0	0	0	0	0	0	0	0	0	0	1	0	0	0	0	0	0	0	0	0	0	0	0	0	0	1	0	1	0	0	0	0	0	0	0	0	0	0	0
PotVar0009120	0	1	2	2	2	0	0	0	2	1	0	1	0	0	0	2	0	2	0	1	1	1	0	2	1	3	2	1	0	0	0	0	0	0	2	0	0	0	1	0	0	1	0	0	1	0	0	0	0
PotVar0009170	0	0	1	0	0	0	0	1	0	0	0	0	0	0	1	0	0	0	0	0	0	1	1	0	0	0	0	1	0	1	0	1	1	1	0	0	0	1	0	0	1	2	0	0	1	0	0	0	0
PotVar0009171	0	3	0	0	1	1	3	2	1	0	0	3	0	1	2	0	0	3	1	0	1	1	1	1	2	1	1	1	1	0	0	1	1	2	2	1	0	0	0	1	1	1	0	0	0	0	1	0	0
PotVar0009177	0	0	1	0	0	0	0	0	1	0	0	0	0	0	0	0	1	0	0	0	0	0	0	0	0	0	0	0	0	0	1	0	0	0	0	0	1	0	1	0	0	0	0	0	0	0	0	0	0
PotVar0009178	0	3	1	0	1	NA	3	3	1	0	0	3	1	2	3	0	0	3	1	0	1	2	2	1	2	1	1	3	1	1	0	2	NA	3	2	1	0	1	0	2	2	3	1	0	1	0	2	1	1
PotVar0009279	0	0	0	0	0	0	0	0	0	0	0	0	1	1	0	0	0	0	0	0	0	0	0	0	0	0	0	1	0	0	0	0	0	0	0	0	0	0	0	0	0	0	1	0	0	0	1	1	1
PotVar0009281	0	0	1	2	2	0	0	1	0	0	1	0	2	NA	1	1	0	1	2	0	1	0	1	2	0	1	2	0	1	1	1	1	2	0	0	1	0	0	2	1	0	0	0	0	2	1	1	NA	0
PotVar0009282	0	3	0	0	1	2	4	2	1	2	1	4	0	1	2	0	0	3	1	1	1	3	1	1	2	2	1	1	1	1	0	1	1	2	2	1	0	1	1	1	2	1	0	0	0	1	1	1	0
PotVar0009283	0	0	3	4	3	1	0	1	1	1	2	0	2	2	1	4	3	1	3	3	1	0	2	3	1	2	3	1	3	1	3	2	2	1	1	3	3	1	3	1	1	1	2	4	3	3	1	NA	3
PotVar0009305	0	0	1	0	0	0	0	0	1	0	0	0	0	0	0	0	1	0	0	0	0	0	0	0	0	0	0	0	1	0	1	0	NA	0	0	0	1	0	1	0	0	0	0	0	0	0	0	0	0
PotVar0009316	0	0	0	0	0	0	0	0	0	0	0	0	0	0	0	0	0	0	0	0	0	0	0	0	0	0	0	1	0	1	0	0	0	0	0	0	0	0	0	0	1	0	0	0	0	0	0	0	0
PotVar0009332	0	0	0	0	0	0	0	0	0	0	0	0	0	0	0	0	0	0	0	0	0	0	0	0	0	0	0	1	0	1	0	0	0	0	0	0	0	0	0	0	1	0	0	0	0	0	0	0	0
PotVar0009411	0	1	1	0	0	1	0	1	2	1	1	0	1	0	1	0	1	0	0	0	2	1	1	0	1	0	0	1	0	2	1	1	1	1	1	0	1	2	0	NA	1	2	1	0	1	0	1	1	0
PotVar0009429	0	0	1	2	1	1	0	0	0	1	1	0	1	1	0	3	2	0	1	3	0	0	1	1	1	1	1	1	1	0	1	1	2	1	1	2	2	1	0	0	1	1	2	4	1	2	0	0	3
PotVar0009458	0	0	1	2	1	1	0	0	0	1	1	0	1	1	0	3	2	0	1	3	0	0	1	1	1	1	1	1	1	0	1	1	1	1	1	2	2	1	0	0	1	1	2	4	1	2	0	0	3
PotVar0009460	0	1	1	0	0	1	0	1	2	1	1	0	1	0	1	0	1	0	0	0	2	1	1	0	1	0	0	1	0	2	1	1	0	1	1	0	1	3	0	1	1	2	1	0	1	0	1	1	0
PotVar0009466	1	3	0	0	1	2	4	2	1	2	1	1	0	1	2	0	0	3	1	1	1	3	1	1	2	2	0	1	1	1	0	1	1	2	2	1	0	1	1	1	2	1	0	0	0	1	1	1	0
PotVar0009471	0	0	0	0	0	0	0	0	0	0	0	3	0	0	0	0	0	0	0	0	0	0	0	0	0	0	1	0	0	0	0	0	NA	0	0	0	0	0	0	0	0	0	0	0	0	0	0	0	0
PotVar0009474	0	0	1	2	2	0	0	1	0	0	1	0	1	1	1	1	0	1	2	0	1	0	1	2	0	1	2	0	1	1	1	1	1	0	0	1	0	0	2	1	0	0	0	0	2	1	1	1	0
PotVar0009483	0	3	0	0	1	2	4	2	1	2	1	1	0	1	2	0	0	3	1	1	1	3	1	1	2	2	0	1	1	1	0	1	NA	2	2	1	0	1	1	1	2	1	0	0	0	1	1	1	0
PotVar0009505	0	3	0	0	1	2	4	2	1	2	1	1	0	1	2	0	0	3	1	1	1	3	1	1	2	2	0	1	1	1	0	1	1	2	2	1	0	1	1	1	2	1	1	0	0	1	1	1	0
PotVar0009523	0	0	0	0	0	0	0	0	0	0	0	4	0	0	0	0	0	0	0	0	0	0	0	0	0	0	1	0	0	0	0	0	0	0	0	0	0	0	0	0	0	0	0	0	0	0	0	0	0
PotVar0009542	0	0	2	2	1	1	0	0	1	1	1	0	1	1	0	3	3	0	1	3	0	0	1	1	1	1	1	1	2	0	2	1	1	1	1	2	3	1	1	0	1	1	2	4	1	2	0	0	3
PotVar0009548	0	0	1	2	2	0	0	1	0	0	1	0	1	1	1	1	0	1	2	0	1	0	1	2	0	1	2	0	1	1	1	1	1	0	0	1	0	0	2	1	0	0	0	0	2	1	1	1	0
PotVar0009567	0	1	2	2	2	1	0	2	2	1	2	3	3	2	2	1	1	1	2	0	3	1	2	2	1	1	3	2	1	3	2	2	2	1	1	1	1	2	2	NA	1	2	1	0	3	1	3	3	1
PotVar0009569	0	1	3	2	2	1	0	2	3	1	2	0	3	2	2	1	2	1	2	0	3	1	2	2	1	1	2	2	2	3	3	2	2	1	1	1	2	2	3	3	1	2	1	0	3	1	3	3	1
PotVar0009570	0	0	1	0	0	0	0	0	1	0	0	0	0	0	0	0	1	0	0	0	0	0	0	0	0	0	0	0	1	0	1	0	0	0	0	0	1	0	1	0	0	0	0	0	0	0	0	0	0
PotVar0009575	0	3	0	0	1	2	4	2	1	2	1	1	0	1	2	0	0	3	1	1	1	3	1	1	2	2	0	1	1	1	0	1	0	2	2	1	0	1	1	1	2	1	1	0	0	1	1	1	0
PotVar0009608	0	0	1	0	0	0	0	0	1	0	0	0	0	0	0	0	1	0	0	0	0	0	0	0	0	0	0	0	1	0	1	0	1	0	0	0	1	0	1	0	0	0	0	0	0	0	0	0	0
PotVar0009610	0	0	1	2	1	1	0	0	0	1	1	0	1	1	0	3	2	0	1	3	0	0	1	1	1	1	1	1	1	0	1	1	1	1	1	2	2	1	0	0	1	1	2	4	1	2	0	0	3
PotVar0009624	0	0	1	2	1	1	0	0	0	1	1	3	2	2	0	3	2	0	1	3	0	0	1	1	1	1	2	3	1	1	1	1	1	1	1	2	2	1	0	1	2	1	3	4	1	2	1	1	4
PotVar0009651	0	1	1	0	0	1	0	1	2	1	1	0	1	0	1	0	1	0	0	0	NA	1	1	0	NA	0	0	0	0	1	1	1	0	NA	1	0	1	2	0	2	0	2	0	0	1	0	1	1	0
PotVar0009673	0	1	1	0	0	1	0	1	2	1	1	0	1	0	1	0	1	0	0	0	2	1	1	0	1	0	0	0	0	1	1	1	1	1	1	0	1	2	0	2	0	2	0	0	1	0	1	1	0
PotVar0009747	0	3	0	0	1	2	4	2	1	2	1	1	0	1	2	0	0	3	1	1	1	3	1	1	2	2	0	1	1	1	0	1	1	2	2	1	0	1	1	1	2	1	1	0	0	1	1	1	0
PotVar0009760	0	0	1	0	0	0	NA	0	2	0	0	0	0	0	0	0	1	0	0	0	0	0	0	0	0	0	0	0	0	0	1	0	0	0	0	0	1	0	1	0	0	0	0	0	0	0	0	0	0
PotVar0009781	0	0	0	0	0	0	0	0	0	0	0	3	0	0	0	0	0	0	0	0	0	0	0	0	0	0	1	0	0	0	0	0	NA	0	0	0	0	0	0	0	0	0	0	0	0	0	0	0	0
PotVar0009797	0	0	0	0	0	0	0	0	0	0	0	0	0	0	0	0	0	0	0	0	0	0	0	0	0	0	0	1	0	1	0	0	0	0	0	0	0	0	0	0	1	0	0	0	0	0	0	0	0
PotVar0009808	0	1	1	0	0	1	0	1	2	1	1	0	1	0	1	0	1	0	0	0	2	1	1	0	1	0	0	1	0	1	1	1	1	1	1	0	1	2	0	1	0	2	0	0	1	0	1	1	0
PotVar0009827	0	3	0	0	1	2	4	2	1	2	1	1	0	1	2	0	0	3	1	2	1	3	1	1	2	2	0	1	1	1	0	1	1	2	2	1	0	1	1	1	2	1	1	0	0	1	1	1	0
PotVar0009844	0	3	0	0	1	1	3	2	1	1	1	1	0	1	2	0	0	3	1	0	1	1	1	1	2	1	0	1	1	0	0	1	1	2	2	1	0	1	0	1	1	1	1	0	0	0	1	0	0
PotVar0009845	1	0	1	0	0	0	0	0	1	0	0	0	0	0	0	0	1	0	0	0	0	0	0	0	0	0	0	0	0	0	1	0	0	0	0	0	1	0	1	0	0	0	0	0	0	0	0	0	0
PotVar0009846	0	3	1	2	3	1	3	3	1	1	2	NA	NA	2	3	1	0	4	3	0	2	1	2	3	NA	2	2	1	2	1	1	2	2	2	2	2	0	1	2	2	1	1	1	NA	2	NA	2	1	0
PotVar0009857	1	1	3	2	2	1	0	2	3	1	2	3	3	2	2	1	2	1	2	0	3	1	2	2	1	1	3	3	2	3	3	2	2	1	1	1	2	2	3	3	1	2	1	0	3	1	3	3	1
PotVar0009858	0	0	0	0	0	0	0	0	0	0	0	4	0	0	0	0	0	0	0	0	0	0	0	0	0	0	1	0	0	0	0	0	0	0	0	0	0	0	0	0	0	0	0	0	0	0	0	0	0
PotVar0009867	0	1	2	2	NA	1	2	3	NA	1	2	1	1	2	1	1	1	3	2	0	2	1	1	NA	1	2	2	0	2	1	2	2	0	1	1	1	1	1	3	NA	0	1	1	0	2	1	2	1	0
PotVar0009882	0	2	1	2	2	0	1	1	1	0	1	0	1	1	3	1	0	2	3	0	1	0	2	2	1	1	2	1	2	1	1	1	1	1	1	2	0	0	2	1	1	0	0	0	2	1	1	1	0
PotVar0009886	0	0	1	0	0	0	0	0	1	0	0	0	0	0	0	0	1	0	1	0	0	0	0	0	0	0	1	0	0	0	1	0	0	0	0	0	1	0	1	0	0	0	0	0	0	0	0	0	0
PotVar0009894	0	0	1	2	2	0	0	1	0	0	1	0	1	1	1	1	0	1	2	0	1	0	1	2	0	1	2	0	1	1	1	1	1	0	0	1	0	0	2	1	0	0	0	0	2	1	1	1	0
PotVar0009917	0	3	2	2	3	1	2	2	3	0	2	3	2	2	4	1	1	3	3	0	3	1	3	3	3	2	3	4	2	3	2	2	2	2	2	2	1	1	2	3	2	2	1	0	3	1	1	3	1
PotVar0009928	0	1	1	0	1	1	1	1	2	0	1	3	1	1	1	0	1	1	0	0	2	1	1	1	2	1	1	3	0	2	1	1	1	1	1	0	1	1	0	2	1	2	1	0	1	0	0	2	1
PotVar0009949	0	1	1	0	1	1	1	1	2	0	1	0	0	0	1	0	1	1	0	0	2	1	1	1	2	1	0	2	0	2	1	1	0	1	1	0	1	1	0	1	1	2	0	0	1	0	0	1	0
PotVar0009951	0	2	0	0	0	0	1	0	1	0	0	0	0	0	2	0	0	1	1	0	0	0	1	0	1	0	0	1	1	0	0	0	0	1	1	1	0	0	0	0	1	0	0	0	0	0	0	0	0
PotVar0009955	0	1	1	0	1	NA	1	1	2	0	1	0	1	0	1	0	1	1	0	0	2	1	1	1	2	1	0	3	1	2	1	1	1	1	1	0	1	1	0	1	1	NA	0	0	1	0	0	2	0
PotVar0009977	0	0	0	0	0	0	0	0	0	0	0	3	0	0	0	0	0	0	0	0	0	0	0	0	0	0	1	0	0	0	0	0	0	0	0	0	0	0	0	0	0	0	0	0	0	0	0	0	0
PotVar0010007	1	2	0	0	0	0	1	0	1	0	0	3	0	0	2	0	0	1	1	0	0	0	1	0	1	0	1	1	1	0	0	0	0	1	1	1	0	0	0	0	1	0	0	0	0	0	0	0	0
PotVar0010012	0	1	0	1	1	1	1	0	2	0	1	2	1	1	0	0	1	1	0	0	2	1	0	1	2	1	1	2	0	2	1	0	0	0	1	0	1	0	0	2	1	0	1	0	0	0	0	2	1
PotVar0010024	0	0	0	1	0	0	0	0	0	0	0	2	1	1	0	0	0	0	0	0	0	1	0	0	0	0	1	1	0	0	0	0	0	0	0	0	0	0	0	1	0	0	1	0	0	0	0	1	1
PotVar0010033	0	2	0	0	0	0	1	0	1	0	0	0	0	0	2	0	0	1	1	0	0	0	1	0	1	0	0	1	0	0	0	0	0	1	1	1	0	0	0	0	1	0	0	0	0	0	0	0	0
PotVar0010064	0	2	1	2	NA	2	2	0	0	4	1	0	2	0	2	NA	2	1	1	4	1	1	2	1	2	2	0	1	2	1	1	1	1	2	2	3	2	3	1	0	3	1	2	3	1	3	3	1	2
PotVar0010070	0	0	0	0	1	0	1	0	0	0	0	0	0	0	0	0	0	1	0	0	0	0	0	1	1	1	0	1	0	1	0	0	0	0	0	0	0	0	0	0	1	0	0	0	0	0	0	0	0
PotVar0010076	0	1	0	1	1	1	1	0	3	0	1	2	1	1	0	0	1	2	0	0	2	1	0	1	2	1	1	2	0	2	1	0	0	0	1	0	1	0	0	2	1	0	1	0	0	0	0	2	1
PotVar0010077	0	0	1	0	0	0	0	0	1	0	0	0	0	0	0	0	1	0	1	0	0	0	0	0	0	0	1	0	0	0	1	0	0	0	0	0	1	0	1	0	0	0	0	0	0	0	0	0	0
PotVar0010079	0	1	2	2	3	1	1	2	1	1	2	1	3	3	2	1	1	2	3	1	2	1	2	3	1	2	3	2	2	2	2	2	NA	1	1	1	1	1	3	2	1	1	2	2	3	2	2	3	2
PotVar0010082	0	0	0	1	0	0	0	0	1	0	0	2	0	0	0	0	0	1	0	0	0	1	0	0	0	0	1	0	0	0	0	0	0	0	0	0	0	0	0	1	0	0	0	0	0	0	0	0	0
PotVar0010102	0	1	1	2	3	1	1	1	3	0	2	2	2	NA	1	0	1	3	2	0	3	1	1	3	2	2	3	2	1	3	2	1	0	0	1	0	1	0	2	3	1	0	1	1	2	1	1	3	1
PotVar0010106	0	1	0	1	1	NA	1	0	2	0	1	2	1	1	0	0	1	2	0	0	2	1	0	1	2	1	1	2	0	2	1	0	1	0	1	0	1	0	0	2	1	1	1	0	0	0	0	2	1
PotVar0010115	0	0	1	0	0	0	0	0	1	0	0	0	0	1	0	0	1	0	1	0	0	0	0	0	0	0	1	0	0	0	1	0	0	0	0	0	1	0	1	1	0	0	1	0	0	0	0	0	1
PotVar0010133	0	1	1	2	0	1	1	3	0	0	1	2	0	1	1	1	0	1	0	0	0	2	0	1	0	1	0	1	2	0	0	2	2	2	1	1	1	1	0	0	1	1	0	0	1	1	0	0	2
PotVar0010135	0	2	2	3	1	2	2	3	4	0	2	4	1	2	1	1	2	3	1	0	2	3	0	2	2	2	2	3	2	2	2	2	2	2	2	1	3	1	1	3	2	2	1	0	1	1	0	2	3
PotVar0010147	0	2	2	2	1	2	2	3	3	0	2	4	1	2	1	1	2	2	1	0	2	2	0	2	2	2	1	3	2	2	2	2	NA	2	2	1	3	1	1	3	2	1	1	0	1	1	0	2	3
PotVar0010183	0	0	1	0	0	0	0	0	4	0	0	0	0	0	0	0	1	0	1	0	0	0	0	0	0	0	1	0	0	0	1	0	NA	0	0	0	1	0	1	1	0	0	0	0	0	0	0	0	0
PotVar0010195	0	0	0	0	0	0	0	0	0	0	0	0	1	NA	0	0	0	0	0	0	0	0	0	0	0	0	0	1	0	0	0	0	0	0	0	0	0	0	0	0	0	0	1	0	0	0	0	1	1
PotVar0010209	0	1	1	1	2	1	1	3	0	0	1	1	2	4	1	1	0	1	2	0	1	0	1	2	0	1	2	1	1	1	1	2	2	1	1	1	0	0	2	3	0	1	2	1	1	1	0	2	3
PotVar0010211	0	1	0	0	0	1	1	2	0	0	0	1	0	1	0	0	0	1	0	0	0	0	0	0	0	0	0	0	0	0	0	1	1	1	1	1	0	0	0	1	0	1	0	0	0	0	0	0	0
PotVar0010269	0	0	0	0	1	0	0	0	0	0	0	0	0	0	0	0	0	1	0	0	0	0	0	1	1	1	0	0	0	0	0	0	0	0	0	0	0	0	0	0	0	0	0	0	0	0	0	0	0
PotVar0010270	0	0	1	1	2	0	0	1	0	0	1	0	1	2	1	1	0	0	2	0	1	0	1	2	0	1	2	0	1	1	1	1	1	0	0	0	0	0	2	1	0	0	1	1	1	1	0	1	2
PotVar0010278	1	1	0	0	0	1	0	0	2	0	1	2	0	0	0	0	1	0	0	0	2	0	0	0	1	0	0	0	0	1	1	0	0	0	1	0	1	0	0	1	0	0	0	0	0	0	0	1	0
PotVar0010288	0	4	2	1	3	2	3	4	2	0	2	4	2	4	4	2	1	2	3	0	3	1	1	3	3	2	2	4	2	3	2	3	3	3	3	2	1	1	2	4	2	1	2	1	2	1	0	3	3
PotVar0010303	0	0	0	0	0	0	1	0	0	0	0	0	1	1	0	0	0	0	0	0	0	0	0	0	0	0	0	2	0	1	0	0	0	0	0	0	0	0	0	0	0	0	1	0	0	0	0	1	1
PotVar0010331	0	0	0	0	0	0	0	0	0	0	0	0	1	1	0	0	0	0	0	0	0	0	0	0	0	0	0	1	0	0	0	0	0	0	0	0	0	0	0	0	0	0	1	0	0	0	0	1	1
PotVar0010333	1	0	1	0	0	0	0	1	0	0	0	1	0	0	1	1	0	0	0	0	0	1	0	0	0	0	0	1	1	0	0	1	1	1	0	0	0	1	0	0	1	0	0	0	1	0	0	0	0
PotVar0010345	1	2	1	1	2	0	1	1	0	0	1	0	1	2	3	1	0	0	3	0	1	0	1	2	1	1	2	1	1	1	1	1	1	1	1	1	0	0	2	1	1	0	1	1	1	1	0	1	2
PotVar0010350	0	0	1	0	0	0	0	1	0	0	0	1	1	1	1	1	0	0	0	0	0	1	0	0	0	0	0	2	1	0	0	1	1	1	0	0	0	1	0	0	1	0	1	0	1	0	0	1	1
PotVar0010351	1	0	0	0	0	0	0	0	0	0	0	0	1	1	0	0	0	0	0	0	0	0	0	0	0	0	0	1	0	0	0	0	0	0	0	0	0	0	0	0	0	0	1	0	0	0	0	1	1
PotVar0010353	0	2	0	0	0	0	1	0	0	0	0	0	0	0	2	0	0	0	1	0	0	0	0	0	1	0	0	1	0	0	0	0	0	1	1	1	0	0	0	0	1	0	0	0	0	0	0	0	0
PotVar0010382	0	0	0	0	1	0	0	0	0	0	0	0	0	0	0	0	0	1	0	0	0	0	0	1	1	1	0	0	0	0	0	0	0	0	0	0	0	0	0	0	0	0	0	0	0	0	0	0	0
PotVar0010400	0	0	0	0	0	0	0	0	0	0	0	0	1	NA	0	0	0	0	0	0	0	0	0	0	0	0	0	1	0	0	0	0	0	0	0	0	0	0	0	0	0	0	1	0	0	0	0	1	1
PotVar0010401	0	1	1	1	2	1	1	3	0	0	1	1	2	4	1	1	0	1	2	0	1	0	1	2	0	1	2	1	1	1	1	2	2	1	1	1	0	0	2	2	0	1	2	1	1	1	0	2	3
PotVar0010429	0	1	1	0	1	1	1	1	2	0	1	3	0	0	1	1	1	1	0	0	2	1	0	1	2	1	0	2	1	2	1	1	1	1	1	0	1	1	0	2	1	0	0	0	1	0	0	1	0
PotVar0010500	1	2	1	0	0	0	1	0	1	0	0	0	0	0	2	0	1	0	2	0	0	0	0	0	1	0	1	1	0	0	1	0	0	1	1	1	1	0	1	0	1	0	0	0	0	0	0	0	0
PotVar0010523	0	2	1	0	0	1	0	1	2	0	1	3	0	0	1	1	1	0	0	0	2	1	0	0	1	0	0	1	1	1	1	1	3	1	1	0	1	1	0	NA	1	0	0	0	1	0	0	1	0
PotVar0010536	0	2	1	3	2	2	3	3	0	2	2	1	1	3	3	1	0	1	3	1	1	2	1	3	1	2	2	1	2	2	1	2	2	2	2	2	1	1	3	2	3	1	1	1	2	3	2	1	3
PotVar0010538	0	0	1	1	1	1	0	0	1	2	1	0	2	0	0	2	2	2	0	3	1	1	3	0	1	1	1	0	1	0	1	1	1	1	1	2	1	2	0	0	0	3	2	3	1	1	2	1	0
PotVar0010539	0	0	0	0	1	0	0	0	0	0	0	0	0	0	0	0	0	1	0	0	0	0	0	1	1	1	0	0	0	0	0	0	0	0	0	0	0	0	0	0	0	0	0	0	0	0	0	0	0
PotVar0010542	0	2	1	3	3	2	3	3	0	2	2	1	1	3	3	1	0	2	3	1	1	2	1	4	2	3	2	1	2	2	1	2	3	2	2	2	1	1	3	2	3	1	1	1	2	3	2	1	3
PotVar0010547	0	0	1	0	0	0	0	0	1	0	0	0	0	0	0	0	1	0	1	0	0	0	0	0	0	0	1	0	0	0	1	0	0	0	0	0	1	0	1	0	0	0	0	0	0	0	0	0	0
PotVar0010550	0	1	0	2	0	0	1	0	0	0	1	0	0	0	2	0	0	0	1	0	0	1	0	1	1	1	0	1	1	0	0	0	0	1	1	1	1	0	0	0	2	0	0	0	0	1	0	0	1
PotVar0010551	0	0	0	0	0	0	1	0	0	0	0	0	0	1	0	0	0	0	0	0	0	0	0	0	0	0	0	1	0	1	0	0	0	0	0	0	0	0	0	0	0	0	1	0	0	0	0	0	1
PotVar0010562	0	0	0	0	0	1	1	0	0	2	0	0	0	0	0	0	0	0	0	1	0	1	0	0	0	0	0	0	0	1	0	0	0	0	0	0	0	1	1	0	1	0	0	0	1	2	2	0	0
PotVar0010568	0	4	2	3	2	2	2	4	2	0	3	4	2	3	4	2	1	1	3	0	3	2	1	3	2	2	2	3	3	2	2	3	NA	3	3	2	2	1	NA	4	3	1	1	1	2	1	0	3	3
PotVar0010586	0	2	1	0	0	1	1	1	2	0	1	3	0	0	1	1	1	0	0	0	2	1	0	0	1	0	0	2	1	2	1	1	2	1	1	0	1	1	0	1	1	0	0	0	1	0	0	1	0
PotVar0010608	0	0	1	1	0	0	0	1	0	0	0	0	0	0	0	0	0	0	0	0	1	0	1	0	0	1	1	0	1	0	1	0	0	0	0	0	0	0	1	1	0	0	0	0	0	0	0	0	0
PotVar0010618	0	2	1	1	1	2	3	2	2	2	0	1	0	1	2	0	1	2	2	2	0	2	2	0	1	1	2	1	0	1	0	1	1	2	2	2	1	1	2	1	2	3	1	0	1	1	1	0	0
PotVar0010629	0	0	0	NA	0	NA	NA	NA	0	0	1	0	0	0	1	0	0	0	0	1	0	1	0	1	0	1	0	NA	1	1	0	0	0	0	0	0	1	0	0	1	1	0	0	0	0	1	0	0	1
PotVar0010664	0	1	1	0	2	1	1	0	0	2	2	0	3	2	3	3	2	1	2	2	1	0	1	2	2	0	0	1	1	1	2	1	1	2	2	3	1	2	1	0	2	1	2	4	2	1	2	2	2
PotVar0010676	0	3	3	3	2	1	2	2	3	0	2	3	1	1	3	1	2	1	3	0	3	2	1	2	3	4	3	4	3	2	2	2	2	2	2	1	3	1	2	3	2	0	1	0	1	2	1	2	2
PotVar0010677	0	1	0	0	0	0	1	0	0	0	0	0	0	0	2	0	0	0	1	0	0	0	0	0	1	0	0	1	0	0	0	0	0	1	1	1	0	0	0	0	1	0	0	0	0	0	0	0	0
PotVar0010684	0	0	0	2	0	0	1	0	0	0	1	0	0	0	0	0	0	0	0	0	0	1	0	1	0	1	0	1	1	1	0	0	0	0	0	0	1	0	0	0	1	0	0	0	0	1	0	0	1
PotVar0010703	0	1	0	1	0	2	2	2	1	2	0	1	0	1	0	0	0	2	0	2	0	2	2	0	0	0	1	0	0	1	0	1	2	1	1	1	0	1	1	1	1	3	1	0	1	1	1	0	0
PotVar0010735	0	0	1	0	2	0	0	0	1	0	0	0	0	0	0	0	1	1	1	0	0	0	0	1	1	2	1	0	0	0	0	0	0	0	0	0	1	0	1	0	0	0	0	0	0	0	0	0	0
PotVar0010787	0	2	0	0	1	2	0	0	2	0	1	2	0	0	0	0	1	1	1	0	2	0	0	1	2	1	1	0	0	1	1	1	NA	0	1	0	1	0	0	1	0	0	0	0	0	0	0	1	0
PotVar0010835	0	1	0	0	0	0	1	0	0	0	0	0	0	0	2	0	0	0	1	0	0	0	0	0	1	0	0	1	0	0	0	0	0	1	1	1	0	0	0	0	1	0	0	0	0	0	0	0	0
PotVar0010836	0	0	1	0	0	0	0	1	0	0	0	1	0	0	1	1	0	0	0	0	0	1	0	0	0	0	0	1	0	0	0	1	1	1	0	0	0	NA	0	0	0	0	0	0	1	0	0	0	0
PotVar0010869	0	0	0	2	0	0	1	0	0	0	1	0	0	0	0	0	0	0	0	0	0	1	0	1	0	1	0	1	1	1	0	0	0	0	0	0	1	0	0	0	1	0	0	0	0	1	0	0	1
PotVar0010874	0	0	1	0	1	0	0	0	1	0	0	0	0	0	0	0	1	0	1	0	0	0	0	0	0	1	1	0	0	0	0	0	0	0	0	0	1	0	1	0	0	0	0	0	0	0	0	0	0
PotVar0010877	0	3	2	3	1	2	3	2	2	0	2	3	1	1	3	1	1	1	2	0	3	2	1	2	3	3	2	4	3	2	2	2	2	2	3	2	3	1	1	3	2	1	1	0	2	3	1	2	2
PotVar0010878	0	3	1	2	1	1	2	1	2	0	2	3	1	1	3	1	1	1	2	0	2	2	0	2	3	2	1	4	NA	2	1	2	2	2	2	1	2	1	0	2	2	0	1	0	1	2	1	2	2
PotVar0010905	0	0	0	1	0	0	0	0	0	0	0	0	0	0	0	0	0	0	0	0	0	0	0	0	0	1	1	0	1	0	1	0	0	0	0	0	0	0	1	0	0	0	0	0	0	0	0	0	0
PotVar0010926	0	0	2	1	1	1	1	3	2	0	0	1	0	1	0	1	1	2	1	1	1	1	NA	0	0	1	2	0	0	0	0	1	1	1	2	2	2	0	1	NA	0	4	1	0	1	1	0	0	0
PotVar0010928	0	0	1	0	1	0	0	0	1	0	0	0	0	0	0	0	1	0	1	0	0	0	0	0	0	1	1	0	0	0	0	0	0	0	0	0	1	0	1	0	0	0	0	0	0	0	0	0	0
PotVar0010934	0	0	2	0	1	1	1	1	1	0	0	0	0	0	0	0	1	0	1	0	1	0	1	0	0	1	1	0	0	0	0	0	0	0	1	1	2	0	1	1	0	1	0	0	1	1	0	0	0
PotVar0010937	0	0	0	0	1	0	0	0	0	0	0	0	0	0	0	0	0	1	0	0	0	0	0	1	1	1	0	0	0	0	0	0	0	0	0	0	0	0	0	0	0	0	0	0	0	0	0	0	0
PotVar0010941	0	0	1	0	0	0	0	1	0	0	0	1	0	0	1	1	0	0	0	0	0	1	0	0	0	0	0	1	0	0	0	1	1	1	0	0	0	1	0	0	0	0	0	0	1	0	0	0	0
PotVar0010943	0	1	1	1	2	1	0	2	1	2	2	1	3	3	1	3	2	3	1	3	1	1	3	2	1	0	1	0	1	1	2	2	2	2	1	2	0	NA	2	1	1	3	3	4	1	0	2	2	2
PotVar0010946	0	0	1	0	0	0	0	1	0	0	0	1	0	0	1	1	0	0	0	0	0	1	0	0	0	0	0	1	0	0	0	1	1	1	0	0	0	1	0	0	0	0	0	0	1	1	1	0	0
PotVar0010948	0	1	0	0	0	1	2	0	0	2	0	0	0	0	2	0	0	0	1	1	0	1	0	0	1	0	0	1	0	1	0	0	0	1	1	1	0	1	0	0	2	0	0	0	1	1	1	0	0
PotVar0010982	0	0	0	0	0	0	0	0	0	0	0	0	0	1	0	0	0	0	0	0	0	0	0	0	1	0	0	0	0	0	0	0	0	0	0	1	0	0	0	0	0	0	0	0	1	0	0	0	1
PotVar0010983	0	0	1	0	1	0	0	1	0	1	0	0	0	1	0	1	0	0	0	1	0	0	0	0	1	1	0	2	1	0	0	2	NA	2	0	0	1	1	0	2	1	1	0	0	0	1	0	0	1
PotVar0010985	0	0	1	0	0	1	1	0	0	1	1	1	0	0	0	1	3	0	1	0	1	1	2	1	0	1	1	1	0	1	0	1	1	1	0	0	1	2	0	0	2	1	1	0	0	1	0	1	2
PotVar0011031	0	0	0	0	0	0	0	0	0	0	0	0	0	0	0	0	0	0	0	0	0	0	0	0	0	0	0	0	0	0	1	0	0	0	1	0	1	0	0	0	0	0	0	0	0	0	0	0	0
PotVar0011035	0	2	2	1	1	NA	1	2	3	0	1	NA	2	1	1	0	0	2	2	2	0	0	2	NA	1	0	1	0	0	1	1	1	1	0	0	0	1	0	2	1	1	2	1	2	1	1	2	0	0
PotVar0011047	0	2	0	3	2	0	2	1	1	2	1	0	2	0	3	2	1	2	1	0	3	2	0	0	1	2	2	1	3	2	2	0	0	NA	3	2	0	1	2	1	0	0	2	2	1	1	2	2	0
PotVar0011048	0	0	0	0	0	0	0	0	1	0	0	0	0	0	0	0	0	0	0	0	0	0	0	0	0	0	0	0	0	0	0	0	0	0	0	0	0	0	0	0	0	0	0	0	0	0	0	0	0
PotVar0011066	0	2	3	1	1	4	2	2	3	1	2	4	2	1	1	1	3	2	3	2	1	1	4	4	1	1	2	1	0	2	1	2	2	1	0	0	2	2	2	1	3	3	2	2	1	2	2	1	2
PotVar0011067	0	0	0	0	0	0	0	0	0	0	1	0	0	0	0	0	0	0	0	0	0	1	0	0	0	0	0	0	0	0	0	0	0	0	0	0	0	0	0	0	0	0	0	0	0	0	0	0	0
PotVar0011072	0	0	0	0	0	0	0	0	0	0	1	0	0	0	0	0	0	0	0	0	0	1	0	0	0	0	0	0	0	0	0	0	0	0	0	0	0	0	0	0	0	0	0	0	0	0	0	0	0
PotVar0011077	0	0	0	0	0	0	0	0	0	0	0	0	0	1	0	0	0	0	0	0	0	0	0	0	1	0	0	0	0	0	0	0	0	0	0	1	0	0	0	0	0	0	0	0	1	0	0	0	1
PotVar0011079	0	0	1	0	0	1	1	0	0	1	1	1	0	0	0	1	3	0	1	0	0	0	2	0	0	0	1	2	0	1	0	NA	0	NA	0	0	1	NA	0	0	2	1	0	0	0	0	0	1	1
PotVar0011085	0	0	0	0	0	0	0	0	1	0	0	0	0	0	0	0	0	0	0	0	0	0	0	0	0	0	0	0	0	0	0	0	0	0	0	0	0	0	0	0	0	0	0	0	0	0	0	0	0
PotVar0011086	0	0	0	0	0	0	0	0	1	0	0	0	0	0	0	0	0	0	0	0	0	0	0	0	0	0	0	0	0	0	0	0	0	0	0	0	0	0	0	0	0	0	0	0	0	0	0	0	0
PotVar0011101	0	2	2	1	1	4	2	2	3	0	1	3	2	3	2	0	1	2	2	3	1	2	2	4	2	1	1	1	1	1	1	1	1	1	2	2	1	1	2	1	1	2	2	2	3	2	2	2	2
PotVar0011103	0	0	0	0	0	0	0	0	0	0	0	0	0	1	0	0	0	0	0	0	0	0	0	0	1	0	0	0	0	0	0	0	0	0	0	1	0	0	0	0	0	0	0	0	1	0	0	0	1
PotVar0011104	0	0	0	0	0	0	1	0	0	0	0	0	0	0	1	0	0	0	0	0	1	2	0	1	0	1	0	0	1	0	0	0	0	1	1	0	0	NA	0	0	0	0	1	0	0	1	0	0	1
PotVar0011110	0	0	0	0	0	1	0	0	0	0	0	0	0	0	0	0	1	0	0	0	0	0	0	0	0	0	0	0	0	0	0	0	0	0	0	0	0	0	0	0	0	0	0	0	0	0	0	1	0
PotVar0011128	0	0	0	0	0	1	0	0	0	0	0	0	0	2	0	0	1	0	0	1	0	0	0	0	1	0	0	0	0	0	0	0	0	0	0	2	0	0	0	0	0	0	0	0	2	0	0	2	1
PotVar0011129	0	0	0	0	0	0	0	0	0	0	0	0	1	1	1	1	0	0	0	0	1	0	0	0	0	0	0	0	0	0	0	1	1	1	0	0	0	0	0	1	0	0	1	0	0	2	0	0	1
PotVar0011130	0	0	0	0	0	0	0	0	0	0	0	0	1	NA	1	1	0	0	0	0	1	0	0	0	1	0	0	0	0	0	0	0	0	0	0	1	0	0	0	0	0	0	1	0	1	1	0	0	1
PotVar0011160	0	0	0	0	0	0	0	0	0	0	0	0	1	0	1	1	0	0	0	0	1	0	0	0	0	0	0	0	0	0	0	0	0	0	0	0	0	0	0	0	0	0	1	0	0	1	0	0	0
PotVar0011163	0	0	0	0	0	0	0	0	1	0	0	0	0	1	0	0	0	0	0	0	0	0	0	0	0	0	0	0	0	0	0	1	1	1	0	0	0	0	0	1	0	0	0	0	0	1	0	0	1
PotVar0011164	0	0	0	0	0	0	0	1	0	1	0	0	1	0	0	0	0	1	0	0	1	0	0	0	0	0	0	0	1	1	1	0	0	0	0	0	0	1	1	0	1	0	1	1	0	0	1	0	0
PotVar0011173	1	0	1	0	1	0	0	1	0	1	1	0	0	0	0	1	0	0	0	1	0	1	0	0	1	1	0	2	1	0	0	1	NA	1	0	0	1	1	0	1	1	1	0	0	0	0	0	0	0
PotVar0011182	0	2	2	1	1	3	1	3	3	1	1	3	3	1	1	0	0	3	2	2	1	0	2	3	1	0	1	1	1	2	2	1	1	0	1	0	1	1	3	1	2	2	2	3	1	1	3	0	0
PotVar0011184	0	2	3	1	2	4	1	3	3	1	2	3	3	3	2	2	1	2	2	4	1	1	2	NA	3	1	1	3	1	1	1	2	2	1	1	2	2	1	2	2	2	3	2	2	3	2	2	2	1
PotVar0011188	0	0	0	0	0	0	1	1	0	1	0	0	1	0	1	0	0	1	0	0	2	2	0	1	0	1	0	0	2	1	1	0	0	1	1	0	0	2	1	0	1	0	2	1	0	1	1	0	1
PotVar0011189	0	2	2	1	1	4	2	3	3	1	1	3	3	3	2	0	1	3	2	3	2	2	2	4	2	1	1	1	2	2	2	1	1	1	2	2	1	2	3	1	2	2	3	3	3	2	3	2	2
PotVar0011225	0	2	0	0	1	1	1	1	1	2	1	0	2	1	0	2	1	1	2	1	2	1	1	1	0	1	3	0	1	2	2	1	1	1	0	0	1	3	2	1	3	0	0	0	2	0	2	1	1
PotVar0011226	0	0	0	0	0	0	0	0	1	0	0	0	0	1	2	1	0	0	0	1	1	1	1	0	1	0	0	0	1	0	0	0	0	0	0	0	0	0	0	1	0	1	0	1	1	1	0	2	0
PotVar0011236	1	1	2	2	0	1	0	2	1	1	1	3	2	1	1	1	1	1	0	0	0	0	0	0	0	2	0	2	0	1	1	1	1	2	0	1	0	1	1	1	0	1	2	1	1	2	2	1	2
PotVar0011258	0	0	0	0	0	0	0	0	0	0	0	0	0	1	0	0	0	2	1	0	0	0	0	3	0	0	1	0	0	0	0	0	0	0	0	0	0	0	0	0	0	0	0	1	1	0	0	1	0
PotVar0011275	1	0	0	0	0	0	0	0	0	0	0	0	0	0	1	0	0	0	0	1	0	0	0	0	0	0	0	0	0	0	0	0	0	0	0	0	0	0	1	0	0	0	1	1	0	1	0	0	1
PotVar0011288	0	1	1	0	1	1	0	0	0	1	0	1	0	0	1	1	1	1	0	1	1	2	0	2	3	1	0	0	1	1	0	0	0	0	0	1	1	0	0	1	1	1	0	0	0	0	0	1	0
PotVar0011289	0	0	0	0	0	0	0	0	0	0	0	0	0	0	1	1	0	0	0	1	1	1	0	0	0	0	0	0	1	0	0	0	0	0	0	0	0	0	0	0	0	1	0	0	0	0	0	1	0
PotVar0011300	0	NA	3	2	1	2	0	2	1	2	1	4	2	1	1	1	2	2	0	0	0	1	0	2	3	3	0	2	0	2	1	1	1	2	0	2	1	1	1	2	1	1	2	1	1	2	2	1	2
PotVar0011302	0	2	0	0	1	1	0	1	1	0	1	0	1	0	1	1	1	0	2	2	1	1	1	1	0	1	2	0	1	1	1	1	1	1	0	0	1	1	2	0	2	0	1	1	0	1	1	0	1
PotVar0011360	0	1	1	1	1	0	0	1	0	1	1	0	1	0	1	0	0	0	0	0	1	1	1	0	0	0	0	0	1	0	1	1	1	1	2	0	2	0	0	0	0	1	1	1	0	0	1	0	0
PotVar0011361	0	1	2	3	2	2	3	2	1	1	2	4	0	1	1	1	3	3	1	1	0	1	1	2	3	2	1	1	1	2	1	2	2	1	2	1	1	1	2	2	3	1	1	0	0	0	0	0	1
PotVar0011392	0	0	0	3	1	0	3	2	1	0	2	3	0	1	1	1	2	2	1	1	0	0	1	0	0	1	1	1	1	2	1	2	2	1	1	0	0	1	2	1	2	1	1	0	0	0	0	0	1
PotVar0011398	0	0	0	0	0	0	0	0	0	0	0	0	0	1	1	0	0	0	0	1	0	0	0	0	0	0	0	0	0	0	0	0	0	0	0	0	0	0	1	0	0	0	1	2	1	1	0	1	1
PotVar0011481	0	2	0	0	1	2	0	1	3	0	1	0	1	1	1	2	1	1	3	2	1	1	2	2	1	1	2	1	2	1	2	1	1	2	0	2	1	0	1	1	1	1	1	1	1	3	1	2	0
PotVar0011497	0	0	0	0	0	0	0	0	1	0	0	0	1	1	1	0	0	0	0	0	0	0	1	0	1	0	0	0	0	0	0	0	0	0	0	0	0	1	0	0	0	0	0	1	1	1	1	1	0
PotVar0011522	0	0	1	0	0	0	1	0	0	2	0	0	1	2	0	0	0	0	0	0	2	0	0	0	0	0	1	0	0	1	0	0	0	0	0	1	0	2	0	1	0	0	0	0	2	0	1	1	2
PotVar0011543	0	0	0	0	0	0	0	0	1	0	0	0	0	0	1	0	0	0	0	0	0	0	1	0	1	0	0	0	0	0	0	0	0	0	0	0	0	0	0	0	0	0	0	0	0	1	0	0	0
PotVar0011562	0	1	2	3	2	2	3	2	2	1	2	4	1	NA	3	1	3	3	1	2	0	2	2	2	4	3	1	3	1	NA	1	2	NA	1	2	1	1	2	3	2	3	2	2	2	1	2	1	1	2
PotVar0011580	0	0	0	0	0	0	0	0	0	0	0	0	0	0	0	0	0	0	0	0	0	1	0	0	0	1	0	1	0	0	0	0	0	0	0	0	0	0	0	0	0	1	0	0	0	0	0	0	0
PotVar0011614	0	1	2	3	2	2	3	2	1	1	2	4	1	1	2	1	3	3	1	2	0	2	1	2	NA	3	1	3	1	2	1	2	2	1	2	1	1	NA	3	2	3	2	2	2	1	1	1	1	1
PotVar0011629	0	0	0	0	0	0	0	0	0	0	0	0	0	0	1	0	0	0	0	1	0	0	0	0	NA	0	0	0	0	0	0	0	1	0	0	0	0	0	1	0	0	0	1	1	0	1	0	0	1
PotVar0011673	0	1	1	1	1	0	0	1	0	1	1	0	1	0	1	0	0	0	0	0	1	1	1	0	0	0	0	0	1	0	1	1	1	1	2	0	2	0	0	0	0	1	1	1	0	0	1	0	0
PotVar0011674	0	1	2	0	1	2	0	0	0	1	0	1	0	0	0	0	1	1	0	0	0	1	0	2	3	1	0	0	0	1	0	0	0	0	1	1	1	0	0	1	1	0	0	0	0	0	0	0	0
PotVar0011675	0	0	0	0	0	0	0	0	1	0	0	0	0	1	0	1	0	0	0	0	0	0	0	0	0	0	0	0	0	0	0	0	0	1	0	0	0	0	0	0	0	0	1	1	0	0	0	0	0
PotVar0011708	0	0	0	3	1	0	3	2	1	0	2	3	0	0	1	1	2	2	1	1	0	0	1	0	0	1	1	1	1	1	1	2	2	1	1	0	0	1	2	1	2	1	1	0	0	0	0	0	0
PotVar0011713	0	0	1	0	0	0	1	0	0	2	0	0	2	3	0	0	0	0	0	0	2	0	0	0	0	0	1	1	0	1	0	0	0	0	0	1	0	3	0	1	0	0	0	1	3	0	2	2	3
PotVar0011738	0	1	0	0	0	0	0	0	0	1	0	0	2	0	2	0	0	0	0	0	0	0	0	0	0	0	0	NA	0	0	0	0	0	0	0	0	0	1	0	0	0	0	1	1	0	0	2	0	0
PotVar0011742	0	0	0	0	0	0	0	0	0	0	0	0	0	0	1	0	0	0	0	1	0	0	0	0	0	0	0	0	0	0	0	0	0	0	0	0	0	0	1	0	0	0	1	1	0	NA	0	0	1
PotVar0011743	0	1	0	0	0	1	0	1	0	0	1	0	0	0	0	2	1	0	1	1	0	0	1	1	0	1	1	0	0	1	1	1	1	2	0	0	0	0	1	0	2	0	0	0	0	0	0	0	0
PotVar0011750	0	0	0	0	1	0	0	0	0	0	0	0	0	0	0	0	0	1	1	0	0	0	1	1	0	0	1	0	1	0	0	0	0	0	0	0	1	0	0	0	0	0	0	0	0	0	0	0	0
PotVar0011766	0	0	0	0	0	0	0	0	1	0	0	0	0	1	0	0	0	0	0	0	0	0	0	0	0	0	0	0	0	0	0	0	0	1	0	0	0	0	0	0	0	0	1	1	0	0	0	0	0
PotVar0011786	1	0	0	0	0	0	0	0	0	0	0	0	0	1	0	0	0	0	0	0	0	0	0	0	0	0	0	1	0	0	0	0	0	0	0	0	0	0	0	0	0	1	0	1	1	1	0	1	0
PotVar0011794	1	0	0	0	1	0	0	0	0	0	0	0	0	0	0	0	0	1	1	0	0	0	1	1	0	0	1	0	1	0	0	0	0	0	0	0	1	0	0	0	0	0	0	0	0	0	0	0	0
PotVar0011831	0	0	0	0	0	0	0	0	1	0	0	0	0	0	1	0	0	0	0	0	0	0	1	0	1	0	0	1	0	0	0	0	0	0	0	0	0	0	0	0	0	0	0	0	0	0	0	0	0
PotVar0011839	0	0	1	1	0	0	0	1	0	0	1	0	0	0	0	0	0	0	0	0	1	1	0	0	0	0	0	0	0	0	1	1	1	1	1	0	1	0	0	0	0	1	0	0	0	0	0	0	0
PotVar0011849	0	2	NA	0	2	3	NA	0	1	3	0	NA	2	2	0	0	1	1	1	1	NA	2	0	2	3	1	1	0	2	1	1	0	1	0	2	4	2	2	0	3	0	1	0	0	3	1	2	3	3
PotVar0011850	0	2	1	1	1	1	0	2	1	1	2	0	2	2	1	2	1	1	2	1	1	1	2	2	0	1	2	0	1	1	2	2	2	4	1	0	2	1	1	0	2	1	2	3	1	0	2	1	0
PotVar0011879	0	0	1	1	0	0	0	1	0	0	1	0	0	0	0	0	0	0	0	0	1	1	0	0	0	0	0	NA	0	0	1	1	1	1	1	0	1	0	0	0	0	NA	0	0	0	NA	0	0	0
PotVar0011885	0	2	3	0	3	3	1	0	2	3	0	1	2	4	0	1	1	2	2	1	3	2	1	3	3	1	2	0	3	1	1	0	0	1	2	4	3	2	0	3	0	1	1	2	4	1	2	4	3
PotVar0011891	0	1	1	1	0	0	0	1	1	1	1	0	2	2	1	0	0	0	0	0	1	1	0	0	0	0	0	0	0	0	1	1	NA	2	1	0	1	1	0	0	0	1	2	3	1	0	2	1	0
PotVar0011917	0	0	0	0	1	0	0	0	0	0	0	0	0	0	0	0	0	1	1	0	0	0	1	1	0	0	1	0	1	0	0	0	0	0	0	0	1	0	0	0	0	0	0	0	0	0	0	0	0
PotVar0011927	0	0	0	3	1	0	3	2	1	0	2	3	0	0	1	1	2	1	1	1	0	0	1	0	0	1	1	1	1	2	1	2	2	0	1	0	0	1	1	1	1	1	1	0	0	0	0	0	0
PotVar0011929	0	1	1	4	1	NA	3	3	3	1	3	3	2	2	4	1	2	2	1	2	1	2	2	0	1	2	1	3	1	2	2	3	2	2	2	0	1	2	3	1	NA	3	4	4	1	3	2	1	1
PotVar0012007	0	0	1	1	0	0	0	1	0	0	1	0	0	1	0	0	0	0	0	0	1	1	0	0	0	0	0	0	0	0	1	1	1	1	1	0	1	0	0	0	0	1	0	1	1	0	0	1	0
PotVar0012013	0	1	NA	0	1	2	0	0	1	1	0	1	0	1	0	0	1	1	0	0	0	1	0	2	3	1	0	0	0	0	0	0	0	NA	NA	1	0	0	0	1	0	0	1	1	0	0	0	0	0
PotVar0012048	0	0	0	0	0	0	0	0	1	0	0	0	0	0	1	0	0	0	0	0	0	0	1	0	1	0	0	1	0	0	0	0	0	0	0	0	0	0	0	0	0	0	0	0	0	0	0	0	0
PotVar0012050	0	0	1	1	1	0	0	1	0	0	1	0	0	0	0	0	0	1	1	0	1	1	1	1	0	0	1	0	1	0	1	1	1	1	1	0	2	0	0	0	0	1	0	0	0	0	0	0	0
PotVar0012073	0	1	0	1	2	1	4	2	2	1	1	2	0	0	1	1	1	1	2	1	0	1	1	0	0	2	1	0	1	0	0	2	NA	0	2	0	1	2	1	1	1	1	1	0	0	0	1	1	0
PotVar0012076	0	1	1	2	0	0	0	0	1	1	1	1	2	2	0	0	1	1	1	1	3	1	0	0	0	0	2	1	2	3	2	0	0	0	0	NA	1	1	1	2	1	1	0	0	NA	1	1	2	NA
PotVar0012077	0	1	0	0	0	0	0	0	0	1	0	0	2	0	2	0	0	0	0	0	0	0	1	0	1	0	0	1	NA	0	0	0	0	0	0	0	0	1	0	0	0	0	1	1	0	0	2	0	0
PotVar0012114	0	1	0	0	1	0	0	0	0	1	1	0	2	1	1	1	0	0	1	0	1	0	2	1	0	1	1	0	0	1	1	0	0	0	0	0	1	1	1	0	2	0	1	2	1	0	2	1	0
PotVar0012115	0	0	0	0	0	0	0	0	0	0	0	0	0	0	1	0	0	0	0	1	0	0	0	0	0	0	0	0	0	0	0	0	0	0	0	0	0	0	1	0	0	0	1	1	0	2	0	0	1
PotVar0012116	0	0	1	1	0	0	0	1	0	0	1	0	0	0	0	0	0	0	0	0	1	1	0	0	0	0	0	0	0	0	1	1	1	1	1	0	1	0	0	0	0	1	0	0	0	0	0	0	0
PotVar0012125	0	0	0	0	0	0	0	0	1	0	0	0	0	1	0	1	0	0	0	0	0	1	0	0	0	0	0	0	1	0	0	0	1	NA	0	0	0	0	0	0	0	0	1	1	0	0	0	0	0
PotVar0012230	0	1	0	0	0	0	0	0	0	1	0	0	1	0	1	0	0	0	0	0	1	0	0	0	0	0	0	0	0	0	0	0	0	0	0	0	0	1	0	0	0	0	1	1	0	0	1	0	0
PotVar0012243	0	0	0	0	0	0	0	0	1	0	0	0	0	0	1	0	0	0	0	0	0	0	1	0	1	0	0	1	0	0	0	0	0	0	0	0	0	0	0	0	0	1	0	0	0	1	0	0	0
PotVar0012274	0	1	0	0	1	0	0	0	1	1	1	0	1	1	3	1	0	0	1	1	1	0	3	1	1	1	1	1	0	1	1	0	0	0	0	0	1	1	1	0	1	1	2	3	1	3	1	1	1
PotVar0012284	0	0	1	1	2	0	1	3	0	0	1	2	0	0	0	1	0	0	0	1	1	1	0	0	1	1	0	1	1	0	1	2	2	1	1	0	1	1	0	1	0	2	1	0	0	0	0	0	0
PotVar0012301	0	0	0	0	0	0	0	0	1	0	0	0	0	0	1	0	0	0	0	0	0	0	1	0	1	0	0	1	0	0	0	0	0	0	0	0	0	0	0	0	0	0	0	0	0	0	0	0	0
PotVar0012305	0	0	0	0	0	0	0	0	1	0	0	0	0	0	1	0	0	0	0	0	0	1	1	0	1	1	0	1	0	0	0	0	0	0	0	0	0	0	0	0	0	0	0	0	0	0	0	0	0
PotVar0012325	0	0	1	1	0	0	0	1	0	0	1	0	0	0	0	0	0	0	0	0	1	1	0	0	0	0	0	0	0	0	1	1	1	1	1	0	1	0	0	0	0	1	0	0	0	0	0	0	0
PotVar0012337	0	0	0	1	0	0	3	1	2	1	1	0	0	1	0	0	2	2	1	1	0	1	1	1	0	0	1	1	2	0	0	1	1	1	2	0	0	1	0	0	0	0	1	1	0	0	1	1	1
PotVar0012338	0	1	2	1	1	2	0	0	0	1	1	1	0	0	1	1	1	1	0	0	0	1	0	2	2	1	0	1	0	1	0	0	0	0	1	1	1	0	0	1	0	0	0	0	0	0	0	0	0
PotVar0012370	0	0	0	0	0	0	0	0	0	0	0	0	0	0	1	0	0	0	0	1	0	0	0	0	0	0	0	0	0	0	0	0	0	0	0	0	0	0	1	0	0	0	1	1	0	2	0	0	1
PotVar0012376	0	0	0	1	1	1	3	1	2	1	2	0	1	3	0	2	3	2	2	2	1	1	3	2	0	1	2	1	2	2	2	2	2	3	2	2	1	1	1	2	3	0	1	2	2	1	2	4	2
PotVar0012377	0	1	1	1	1	0	0	1	1	1	2	0	1	1	3	1	0	0	1	1	2	1	3	1	1	1	1	1	0	1	2	1	0	1	1	0	2	1	1	0	1	2	2	3	1	3	1	1	1
PotVar0012441	0	1	2	1	1	2	0	0	0	1	1	1	0	0	1	1	1	1	0	0	0	1	0	2	2	1	0	1	0	1	0	0	0	0	1	1	1	0	0	1	0	0	0	0	0	0	0	0	0
PotVar0012446	0	2	1	1	2	1	1	2	1	1	0	3	2	1	0	1	0	1	2	1	1	0	0	0	1	1	2	1	2	1	1	1	1	0	0	1	1	2	2	1	1	2	1	0	2	0	1	0	1
PotVar0012492	1	0	0	0	0	1	0	0	0	0	0	0	1	1	0	1	1	0	0	1	1	0	0	0	0	0	0	0	0	1	1	1	1	1	0	2	0	0	1	2	2	0	0	0	1	1	1	2	1
PotVar0012493	0	0	0	0	0	0	0	0	1	0	0	0	0	0	1	0	0	0	0	0	0	0	1	0	1	0	0	1	0	0	0	0	0	0	0	0	0	0	0	0	0	0	0	0	0	0	0	0	0
PotVar0012533	0	2	1	1	0	3	0	0	1	1	0	1	3	2	0	1	1	1	2	1	2	0	0	0	0	0	2	0	1	2	2	1	1	2	0	3	1	1	3	2	3	1	0	0	3	1	2	2	2
PotVar0012538	0	0	0	0	1	0	0	0	0	0	1	0	0	1	0	1	0	0	1	0	0	0	2	1	0	1	1	0	0	1	1	0	0	0	0	0	1	0	0	0	1	0	0	1	1	0	0	1	0
PotVar0012596	0	1	1	2	1	1	2	0	1	2	1	0	2	2	1	1	1	1	0	0	1	0	2	1	1	0	0	2	0	2	2	0	0	0	2	2	0	1	1	1	2	1	0	1	2	1	0	3	1
PotVar0012598	0	1	1	2	0	1	1	2	0	0	2	1	1	1	NA	1	1	0	NA	0	2	2	0	1	1	2	2	1	0	1	1	2	3	2	1	0	NA	0	2	2	1	0	0	0	1	2	1	0	1
PotVar0012599	0	1	1	0	0	1	1	1	1	1	0	2	0	1	0	1	1	2	1	0	0	1	2	0	1	1	1	1	3	1	1	1	0	1	0	1	1	1	1	0	1	2	3	3	1	1	1	1	1
PotVar0012710	0	0	0	1	0	0	0	0	0	0	1	1	0	0	0	0	0	0	0	0	0	0	1	0	0	0	0	0	0	0	0	0	0	0	1	0	0	0	0	0	0	0	0	0	0	0	0	0	0
PotVar0012744	0	0	0	1	1	0	0	0	0	0	0	NA	1	0	1	1	0	0	0	0	0	0	0	1	1	0	0	0	0	0	1	1	1	0	0	0	0	0	1	0	0	2	0	0	0	1	1	0	1
PotVar0012749	0	0	0	0	0	0	0	1	0	0	0	0	0	1	0	0	0	0	0	0	0	0	0	0	0	1	0	0	0	1	1	0	0	0	0	0	0	0	0	0	0	0	0	0	0	1	1	0	0
PotVar0012782	0	1	0	1	1	0	0	1	0	0	0	1	3	1	2	1	0	0	0	0	1	0	0	1	1	1	0	0	0	1	2	1	1	0	0	0	0	1	1	0	0	2	0	0	0	3	3	0	1
PotVar0012788	0	0	0	1	0	0	0	0	0	0	1	1	0	0	0	0	0	0	0	0	0	0	1	0	0	0	0	0	0	0	0	0	0	0	1	0	0	0	0	0	0	0	0	0	0	0	0	0	0
PotVar0012789	0	0	0	0	0	0	0	0	0	0	0	0	0	1	0	0	0	0	0	0	0	0	0	0	0	0	0	0	0	0	0	0	0	0	0	0	0	0	0	0	0	0	0	0	0	1	1	0	0
PotVar0012806	0	0	0	1	0	0	0	0	0	0	1	1	0	0	0	0	0	1	0	0	0	0	1	0	0	0	0	0	0	0	0	0	0	0	1	0	0	0	0	0	0	0	0	0	0	0	0	0	0
PotVar0012868	0	0	0	0	0	0	0	0	0	0	0	0	0	0	0	0	0	0	0	0	0	0	0	0	0	0	0	0	0	0	0	0	0	0	0	0	0	0	0	0	0	0	0	0	0	0	0	0	0
PotVar0012912	0	1	1	1	3	1	2	0	0	0	0	1	0	1	0	0	1	2	1	0	0	0	0	1	2	0	1	0	1	1	1	0	0	0	1	2	1	0	0	3	1	1	0	1	1	0	0	1	0
PotVar0012923	0	0	1	1	0	0	0	2	0	1	1	2	1	0	0	1	0	0	0	NA	2	2	1	0	0	1	0	0	1	0	0	0	0	1	0	0	0	2	0	0	0	2	NA	1	0	1	0	0	1
PotVar0012947	0	1	1	1	3	1	2	0	0	0	0	1	0	1	0	0	1	2	1	0	0	0	0	1	2	0	1	0	1	1	1	0	0	0	1	2	1	0	0	2	1	1	0	1	1	0	0	1	0
PotVar0012951	0	1	1	0	0	0	0	0	0	0	0	1	2	1	1	0	1	0	0	0	0	0	2	0	1	1	0	0	0	0	0	2	0	1	1	1	0	0	1	1	1	0	0	0	1	0	2	0	1
PotVar0012966	0	0	0	0	0	0	0	0	0	0	0	0	0	0	0	0	0	0	0	0	0	0	0	0	0	0	0	0	0	0	0	0	0	0	0	0	0	0	0	0	0	0	0	0	0	0	0	0	0
PotVar0012983	0	0	0	1	0	0	0	0	1	1	2	0	1	0	1	0	0	1	1	0	0	0	0	0	0	1	1	1	0	1	0	1	1	1	1	0	1	1	0	0	1	1	0	0	0	1	0	0	1
PotVar0012984	0	0	1	1	0	0	0	2	0	1	1	2	1	0	0	1	0	0	0	3	2	2	1	0	0	1	0	0	1	0	0	0	1	1	0	0	0	2	0	0	0	2	3	1	0	1	0	0	1
PotVar0012995	0	0	0	0	0	0	0	0	0	1	0	0	0	1	1	0	0	0	0	0	0	0	0	1	0	0	0	0	0	0	0	0	0	0	0	0	0	0	0	0	0	0	0	0	1	2	1	1	0
PotVar0012999	1	0	0	1	0	0	0	0	1	1	2	0	1	0	1	0	0	1	1	0	0	0	0	0	0	1	1	1	0	1	0	1	2	1	1	0	1	1	0	0	1	1	0	0	0	1	0	0	1
PotVar0013003	0	1	0	0	0	0	1	0	1	1	1	0	0	2	1	0	1	0	1	0	0	1	1	2	0	0	0	1	1	0	2	0	0	0	1	0	0	0	0	1	1	0	1	1	2	2	1	1	1
PotVar0013016	0	0	0	0	0	0	1	0	0	0	0	0	0	0	0	0	0	0	0	0	0	0	1	0	0	0	0	1	0	0	2	0	0	0	0	0	0	0	0	0	1	0	0	0	0	0	0	0	0
PotVar0013034	0	0	0	0	0	0	0	0	0	0	1	0	0	0	0	0	1	0	0	0	0	1	0	1	0	0	0	0	1	0	0	0	0	0	1	0	0	0	0	0	0	0	0	0	0	0	0	0	0
PotVar0013097	0	0	0	0	0	0	0	0	0	1	0	0	0	1	1	0	0	0	0	0	0	0	0	1	0	0	0	0	0	0	0	0	0	0	0	0	0	0	0	0	0	0	0	0	1	2	1	1	0
PotVar0013110	1	1	0	0	0	0	1	0	1	0	1	0	0	1	0	0	1	0	1	0	0	1	1	1	0	0	0	1	1	0	2	0	NA	0	1	0	0	0	0	0	1	0	1	1	1	0	0	0	1
PotVar0013114	0	2	1	1	3	1	3	0	1	1	1	1	0	3	1	0	2	2	2	0	0	1	1	3	2	0	1	1	2	1	3	0	NA	0	2	2	1	0	0	3	2	1	1	2	3	2	1	2	1
PotVar0013136	1	0	0	0	0	0	0	0	1	0	0	0	0	1	0	0	0	0	0	0	0	0	0	0	0	0	0	1	0	0	0	0	0	0	0	0	0	0	1	0	0	0	0	0	1	0	0	1	0
PotVar0013238	0	0	2	0	0	0	0	1	0	0	0	0	1	1	0	0	0	0	0	0	0	0	0	0	0	0	0	0	0	0	0	0	0	0	0	1	0	0	0	1	0	0	1	1	1	0	0	0	0
PotVar0013242	0	2	2	2	2	1	3	1	2	1	3	3	0	2	1	0	3	2	1	1	1	1	3	1	1	2	2	0	3	3	4	3	3	1	2	2	2	2	1	0	2	1	0	0	2	2	1	3	3
PotVar0013245	0	1	2	0	0	1	0	1	1	0	0	0	1	1	0	0	0	1	0	0	0	0	0	0	0	0	0	0	0	0	0	0	0	0	0	1	0	0	2	1	0	0	1	1	1	0	0	0	0
PotVar0013315	0	0	0	0	0	1	0	0	0	1	0	0	0	0	2	0	0	0	0	0	0	0	0	0	0	0	0	1	0	0	0	0	0	0	0	0	0	0	0	0	0	0	0	0	0	0	1	0	0
PotVar0013317	0	0	0	1	1	0	0	0	0	0	0	0	2	0	1	1	0	1	3	0	0	0	1	0	1	0	1	0	0	0	0	0	0	0	0	0	0	0	1	1	0	0	1	1	1	1	2	1	0
PotVar0013322	0	0	0	1	0	1	0	2	0	2	1	1	0	0	0	0	0	0	0	0	1	3	0	2	0	0	1	2	1	1	0	1	1	2	1	0	2	1	0	0	1	1	2	2	0	1	0	0	0
PotVar0013333	0	1	0	0	1	0	0	0	1	0	0	0	0	0	0	2	1	0	0	2	2	0	0	1	2	NA	0	1	0	0	0	0	2	1	1	1	0	1	0	1	0	2	0	0	0	0	0	0	0
PotVar0013337	0	1	0	0	1	0	0	0	1	0	0	0	0	0	0	3	NA	0	0	4	2	0	0	1	2	2	0	1	0	0	0	0	0	1	1	1	0	1	0	1	0	2	0	0	0	0	0	0	0
PotVar0013345	0	2	2	2	2	1	4	1	2	1	3	3	0	2	1	0	3	2	1	1	1	1	3	1	1	2	2	0	3	3	4	3	3	1	2	2	2	2	1	0	3	1	0	0	2	2	1	3	3
PotVar0013382	0	1	0	2	2	1	0	2	1	2	1	1	2	1	3	4	1	1	3	3	3	3	1	3	3	2	2	3	1	1	0	1	1	3	2	1	2	2	0	2	1	3	3	3	0	0	2	0	1
PotVar0013408	0	0	0	0	0	0	0	0	0	0	0	0	1	0	0	0	0	0	0	0	0	0	0	0	0	0	0	0	0	0	0	0	0	0	0	0	0	0	1	0	0	0	0	0	1	1	1	1	0
PotVar0013432	0	0	0	0	0	1	0	0	0	1	0	0	0	0	0	0	0	0	0	0	0	0	0	0	0	0	0	0	1	0	0	1	1	NA	0	0	0	0	0	0	0	0	0	0	0	1	0	0	0
PotVar0013433	0	2	0	0	0	0	0	0	1	0	1	0	0	0	0	3	1	0	0	3	2	0	0	1	1	2	0	1	0	0	0	0	0	1	1	1	0	1	0	2	0	1	0	0	0	0	0	0	0
PotVar0013434	0	2	0	1	1	1	0	0	1	1	2	0	1	1	2	3	1	0	0	NA	2	0	0	1	2	NA	0	3	0	1	0	1	1	3	1	1	0	1	0	1	0	1	0	0	0	0	1	0	1
PotVar0013479	0	1	1	0	1	1	2	3	1	0	2	2	0	1	0	0	0	1	1	0	3	3	NA	2	1	1	2	1	2	1	2	1	NA	0	1	1	1	1	1	0	3	3	2	1	2	2	1	2	3
PotVar0013480	0	0	0	0	0	0	0	0	0	0	0	0	1	0	0	0	0	0	0	0	0	0	0	0	0	0	0	0	0	0	0	0	0	0	0	0	0	0	1	0	0	0	0	0	1	1	1	1	0
PotVar0013481	0	0	0	0	0	1	0	0	0	1	0	0	0	0	2	0	0	0	0	0	0	0	0	0	0	0	0	1	0	0	0	0	0	0	0	0	0	0	0	0	0	0	0	0	0	0	1	0	0
PotVar0013496	0	1	3	1	1	2	2	4	1	1	2	2	1	2	0	0	0	1	1	0	3	3	3	2	1	1	2	1	3	1	2	2	2	1	1	3	3	1	1	0	3	3	3	2	3	3	1	2	3
PotVar0013510	0	0	0	1	1	0	0	0	0	0	0	0	1	0	1	2	0	1	2	0	0	0	1	0	1	0	1	0	0	0	0	0	0	0	0	0	0	0	0	2	0	0	1	1	0	0	1	0	0
PotVar0013533	0	0	2	1	0	1	0	3	0	1	0	1	1	1	0	0	0	0	1	0	2	3	0	2	0	0	1	1	1	1	0	1	1	1	1	2	3	0	0	0	1	1	3	2	1	1	0	0	0
PotVar0013544	1	0	2	1	0	1	0	1	0	1	0	0	1	1	0	0	0	0	0	0	0	0	0	0	0	0	0	0	1	0	0	1	1	1	0	2	2	0	0	0	0	0	1	1	1	1	0	0	0
PotVar0013552	0	1	0	0	0	1	0	0	1	0	0	0	0	0	0	0	0	1	0	0	0	0	0	0	0	0	0	0	0	0	0	0	0	0	0	0	0	0	2	0	0	0	0	0	0	0	0	0	0
PotVar0013571	0	0	0	0	0	0	1	0	0	0	0	0	0	0	1	0	0	0	0	0	0	0	0	0	0	0	0	0	1	0	0	0	0	0	0	0	0	0	0	0	1	0	0	0	0	0	0	0	0
PotVar0013573	0	1	1	0	1	1	2	1	1	0	2	1	0	1	0	0	0	1	0	0	1	0	3	0	1	1	1	0	2	0	2	1	1	0	0	1	0	1	1	0	2	2	0	0	2	2	1	2	3
PotVar0013592	0	0	1	2	2	0	1	0	1	2	1	2	0	1	0	0	3	1	1	1	0	1	0	1	1	1	1	2	0	3	2	1	1	2	2	0	1	2	0	0	0	0	0	1	0	0	0	1	0
PotVar0013631	0	0	0	0	0	0	1	0	0	0	0	0	0	0	1	0	0	0	0	0	0	0	0	0	0	0	0	0	1	0	0	0	0	0	0	0	0	0	0	0	1	0	0	0	0	0	0	0	0
PotVar0013695	0	2	0	0	0	0	0	0	1	0	1	0	0	0	0	3	1	0	0	3	1	0	0	1	1	2	0	0	0	0	0	1	1	1	1	1	0	1	0	1	0	1	0	0	0	0	0	0	0
PotVar0013757	0	0	0	0	0	NA	0	0	0	1	0	0	0	0	2	0	0	0	0	0	0	0	0	0	0	0	0	1	0	0	0	0	0	0	0	0	0	0	0	0	0	0	0	0	0	0	1	0	0
PotVar0013766	1	1	3	3	2	2	2	3	2	3	1	3	1	2	1	0	3	2	2	0	2	4	0	3	1	1	2	3	2	4	2	2	0	3	3	2	4	2	2	0	2	1	3	3	1	1	0	1	0
PotVar0013778	0	0	0	0	0	0	0	0	0	0	0	0	1	0	0	0	0	0	0	0	0	0	0	0	0	0	0	0	0	0	0	0	0	0	0	0	0	0	1	0	0	0	0	0	1	1	1	1	0
PotVar0013816	0	4	1	0	2	4	3	1	3	2	4	1	1	2	2	3	1	2	0	4	2	0	3	1	3	3	1	3	3	1	2	4	0	4	1	2	0	2	2	2	3	3	0	0	2	2	2	2	4
PotVar0013850	0	1	1	0	1	1	2	1	1	0	2	1	0	1	0	0	0	1	0	0	2	0	3	0	1	1	1	0	2	0	2	1	NA	0	0	1	0	1	1	0	2	2	0	0	2	2	1	2	3
PotVar0013851	0	0	3	4	3	0	1	1	1	2	1	2	4	3	1	1	3	2	3	0	0	1	1	1	2	1	2	2	0	3	2	1	1	2	2	2	3	2	1	3	0	0	2	3	2	1	2	2	1
PotVar0013856	0	0	0	0	0	1	0	0	0	1	0	0	0	0	3	0	0	0	0	0	0	0	0	0	0	0	0	1	0	0	0	0	0	0	0	0	0	0	0	0	0	0	0	0	0	0	1	0	0
PotVar0013857	0	2	0	0	0	0	0	0	1	0	1	0	0	0	0	3	1	0	0	4	0	0	0	1	1	2	0	0	0	0	0	1	1	1	1	1	0	2	0	1	0	1	0	0	0	0	0	0	0
PotVar0013866	0	0	3	3	2	0	1	1	1	2	1	2	1	2	0	0	3	1	1	0	0	1	0	1	1	1	1	2	0	3	2	1	1	2	2	2	3	2	0	0	0	0	1	2	1	0	0	1	0
PotVar0013867	0	1	4	3	3	1	3	2	2	2	3	3	1	3	1	0	3	2	1	0	2	1	3	1	2	2	2	2	4	3	4	3	3	3	2	3	3	3	1	0	NA	2	1	2	3	2	1	3	3
PotVar0013870	0	1	0	0	0	2	1	2	1	1	0	1	0	0	1	0	0	1	1	0	2	3	0	2	0	0	1	1	1	1	0	0	0	0	1	0	1	0	2	0	2	1	2	1	0	1	0	0	0
PotVar0013873	0	3	0	1	1	3	1	0	2	2	1	0	2	1	3	4	1	2	2	4	0	0	1	1	2	2	1	1	0	0	0	1	1	1	1	1	0	1	2	4	1	1	1	1	0	1	2	0	1
PotVar0013895	0	0	0	0	0	0	0	0	0	0	0	0	1	0	0	0	0	0	0	0	0	0	0	0	0	0	0	0	0	0	0	0	0	0	0	0	0	0	1	0	0	0	0	0	1	1	1	1	0
PotVar0013907	0	0	0	1	1	0	0	0	0	0	0	0	1	0	1	1	0	1	2	0	0	0	1	0	1	0	1	0	0	0	0	0	0	0	0	0	0	0	0	2	0	0	1	1	0	0	1	0	0
PotVar0013943	0	0	0	0	0	0	0	0	0	0	0	0	1	0	0	0	0	0	0	0	0	0	0	0	0	0	0	0	0	0	0	0	0	0	0	0	0	0	1	0	0	0	0	0	1	1	1	1	0
PotVar0013959	0	0	0	0	0	0	0	2	0	0	0	1	0	0	0	0	0	0	0	0	2	2	0	2	0	0	1	1	0	1	0	0	0	0	1	0	1	0	0	1	1	1	2	1	0	0	0	0	0
PotVar0013984	0	0	0	0	0	1	0	0	0	1	0	0	0	0	2	0	0	0	0	0	0	0	0	0	0	0	0	1	0	0	0	0	0	0	0	0	0	0	0	0	0	0	0	0	0	0	1	0	0
PotVar0013997	1	0	0	0	0	0	1	0	0	0	0	0	0	0	0	0	0	0	0	0	0	0	0	0	0	0	0	0	0	0	0	0	0	0	0	0	0	0	0	0	1	0	0	0	0	0	0	0	0
PotVar0014009	0	0	0	0	0	0	0	0	0	0	0	0	1	0	0	0	0	0	0	0	0	0	0	0	0	0	0	0	0	0	0	0	0	0	0	0	0	0	1	0	0	0	0	0	1	1	1	1	0
PotVar0014012	0	2	0	1	2	0	1	0	1	1	1	2	1	0	1	4	3	2	4	4	0	1	1	2	2	3	2	0	0	1	1	1	1	1	1	1	1	2	1	3	0	1	1	1	0	0	1	0	0
PotVar0014016	0	0	0	0	1	0	0	0	0	0	0	0	0	0	0	0	0	0	0	0	0	0	0	0	1	0	0	0	0	0	0	0	0	0	0	0	0	0	0	0	0	0	0	0	0	0	0	0	0
PotVar0014025	2	2	1	0	1	3	2	1	2	1	3	1	0	1	1	0	0	2	0	0	2	0	3	0	1	1	1	2	4	1	2	3	1	3	0	1	0	1	2	0	2	2	0	0	2	3	1	2	3
PotVar0014054	0	1	0	0	0	2	0	0	1	1	0	0	0	0	0	0	0	1	0	0	0	0	0	0	0	0	0	0	0	0	0	0	0	0	0	0	0	0	1	0	0	0	0	0	0	1	0	0	0
PotVar0014056	0	0	0	0	1	0	0	0	0	0	0	0	0	0	0	0	0	0	0	0	1	0	0	0	1	0	0	0	0	0	0	0	1	0	0	0	0	0	0	0	0	0	0	0	0	0	0	0	0
PotVar0014057	0	0	0	0	0	0	0	0	0	0	0	0	1	0	1	0	0	0	0	0	0	0	0	0	0	0	0	0	0	0	0	0	0	0	0	1	0	0	1	0	0	0	0	0	1	1	1	1	0
PotVar0014064	0	2	0	0	2	0	2	0	1	1	3	2	2	1	2	3	3	2	4	4	0	2	2	2	2	3	2	1	1	1	1	1	1	1	1	3	1	2	2	1	0	1	0	0	1	1	1	1	1
PotVar0014072	0	0	0	1	1	1	0	2	1	0	1	1	1	0	0	1	0	1	0	0	2	0	1	2	0	0	1	3	1	2	0	1	1	2	1	0	1	0	0	2	1	1	3	2	0	0	1	1	0
PotVar0014076	0	0	0	0	0	1	0	0	0	1	0	0	0	0	3	0	0	0	0	0	0	0	0	0	0	0	0	1	0	0	0	0	0	0	0	0	0	0	0	0	0	0	0	0	0	0	1	0	0
PotVar0014097	0	1	0	0	2	1	0	2	1	0	0	1	3	2	1	1	0	2	1	0	2	0	1	2	1	0	1	2	2	1	1	1	1	1	1	2	0	0	1	3	1	3	3	2	1	2	2	3	2
PotVar0014106	0	1	2	3	3	NA	0	2	1	2	0	1	3	2	3	1	1	2	1	0	2	1	1	2	2	0	1	2	2	2	2	1	1	1	2	2	2	1	1	3	1	3	3	3	1	2	3	3	2
PotVar0014107	0	0	0	0	0	0	0	0	0	0	0	0	2	1	1	0	0	0	0	0	0	0	0	0	0	0	0	1	0	0	0	0	0	0	0	1	0	0	1	0	0	0	0	0	1	1	1	1	1
PotVar0014120	0	0	2	3	1	1	0	0	0	2	0	0	0	0	2	0	1	0	0	0	0	1	0	0	1	0	0	0	0	1	1	0	0	0	1	0	2	1	0	0	0	0	0	1	0	0	1	0	0
PotVar0014151	0	1	NA	3	1	2	0	2	1	NA	1	1	3	2	3	1	1	2	2	0	3	1	1	2	1	0	1	4	2	3	2	2	2	3	3	3	NA	1	1	3	1	3	3	3	1	2	3	3	2
PotVar0014166	0	0	0	0	0	0	0	0	0	0	0	0	1	0	1	0	0	0	0	0	0	0	0	0	0	0	0	0	0	0	0	0	0	0	0	1	0	0	1	0	0	0	0	0	1	1	1	1	0
PotVar0014208	0	0	0	0	0	0	0	0	0	0	0	0	1	0	1	0	0	0	0	0	0	0	0	0	0	0	0	0	0	0	0	0	0	0	0	1	0	0	1	0	0	0	0	0	1	1	1	1	0
PotVar0014217	1	1	0	0	1	1	0	2	1	0	1	1	3	2	1	1	1	2	2	0	3	0	1	2	1	0	0	3	1	3	2	2	2	3	2	3	0	0	1	3	1	3	3	2	1	2	2	3	2
PotVar0014240	0	1	0	0	1	1	0	1	0	0	0	0	0	1	2	0	0	0	0	0	0	0	1	0	1	1	0	0	0	1	2	0	NA	0	1	0	0	0	1	0	0	0	1	2	0	1	NA	0	0
PotVar0014299	0	1	2	1	0	2	2	2	0	3	0	3	1	1	1	1	1	1	2	1	1	2	1	0	1	0	2	1	2	1	0	2	2	1	1	2	1	2	2	0	2	2	1	1	2	0	2	2	1
PotVar0014314	0	0	0	0	0	0	0	0	1	0	0	0	0	1	0	0	0	0	0	0	1	0	0	0	0	0	0	0	0	0	0	0	0	0	0	1	0	0	1	0	0	0	0	0	0	0	0	0	1
PotVar0014328	1	0	0	0	0	0	0	0	0	0	0	0	0	0	1	0	0	0	0	0	0	0	0	0	0	0	0	0	0	0	0	0	0	0	0	0	0	0	0	1	0	0	0	0	0	0	0	0	0
PotVar0014349	0	0	0	1	1	0	0	1	0	0	1	0	2	1	1	1	0	1	0	0	0	0	0	0	0	2	1	0	0	1	1	1	1	2	1	0	2	0	0	0	0	0	2	1	0	1	1	1	1
PotVar0014354	0	0	0	1	2	0	0	1	0	0	1	0	2	1	1	1	0	1	0	0	0	0	0	0	1	2	1	0	0	1	1	1	1	2	1	0	2	0	0	0	0	0	2	1	0	1	1	1	1
PotVar0014357	0	1	2	1	1	0	0	1	0	1	3	1	3	2	3	2	0	1	1	1	2	0	0	2	1	2	2	2	0	2	2	2	1	2	1	1	2	2	0	3	0	0	3	3	2	4	2	2	2
PotVar0014376	0	0	0	1	1	0	1	1	0	0	1	0	2	1	1	1	0	1	0	0	0	0	0	0	0	1	1	0	0	1	1	1	2	1	1	0	2	0	0	NA	1	0	2	1	0	1	1	1	1
PotVar0014379	0	1	2	1	0	2	2	2	0	3	0	3	1	1	1	1	1	1	2	1	1	2	1	0	1	0	2	1	2	1	0	2	2	1	1	2	1	2	2	0	2	2	1	1	2	0	2	2	1
PotVar0014380	0	1	2	1	2	0	0	1	0	1	3	1	3	2	NA	2	1	1	1	1	2	0	1	2	2	2	2	2	0	2	2	2	2	2	2	1	2	2	0	2	0	0	3	3	2	4	2	2	2
PotVar0014381	0	1	2	0	0	0	0	0	0	0	2	1	0	0	1	1	0	0	1	1	2	0	0	2	1	1	1	1	0	1	1	1	1	1	0	1	0	1	0	1	0	0	0	0	0	1	1	0	0
PotVar0014384	0	0	0	0	1	0	0	0	0	0	0	0	0	0	0	0	0	0	0	0	0	0	0	0	1	0	0	0	0	0	0	0	0	0	0	0	0	0	0	0	0	0	0	0	0	0	0	0	0
PotVar0014413	0	2	0	2	2	NA	1	1	3	0	1	0	0	0	0	1	2	2	1	2	0	2	2	2	1	2	0	1	2	1	2	0	0	1	1	0	1	0	1	1	1	2	0	0	0	0	0	0	0
PotVar0014440	0	1	2	1	1	0	0	1	0	1	3	1	3	2	3	2	0	1	1	1	2	0	0	2	1	3	2	2	0	3	3	2	NA	2	1	1	2	1	0	3	0	1	3	3	2	4	2	2	2
PotVar0014475	0	0	0	0	0	0	0	0	0	1	0	0	1	0	0	0	0	0	0	0	0	0	0	0	0	0	0	1	0	0	0	0	0	0	0	0	0	1	0	0	0	0	1	2	2	2	0	1	1
PotVar0014494	0	1	2	1	2	0	1	1	0	1	3	1	3	2	3	2	0	1	1	1	2	0	0	2	2	3	2	2	0	3	3	2	2	2	1	1	2	1	0	3	1	1	3	3	2	4	2	2	2
PotVar0014498	0	0	0	1	1	0	0	1	0	0	1	0	2	1	1	1	0	1	0	0	0	0	0	0	0	2	1	0	0	2	2	1	1	1	1	0	1	0	0	0	0	0	2	1	0	1	1	1	1
PotVar0014499	0	0	0	0	1	0	0	0	0	0	0	0	0	0	0	0	0	0	0	0	0	0	0	0	1	0	0	0	0	0	0	0	0	0	0	0	0	0	0	1	0	0	0	0	0	0	0	0	0
PotVar0014509	1	1	2	0	0	0	0	0	0	0	2	1	0	0	1	1	0	0	1	1	2	0	0	2	1	1	1	1	0	1	1	1	1	1	0	1	1	1	0	1	0	1	0	0	0	1	1	0	0
PotVar0014510	0	1	2	1	1	0	0	1	0	1	3	1	3	2	2	2	0	1	1	1	2	0	0	2	1	3	2	2	0	3	3	2	2	2	1	1	2	1	0	2	0	1	2	2	2	4	2	2	2
PotVar0014522	0	0	0	0	0	0	0	0	0	0	0	0	0	0	1	0	0	0	0	0	0	0	0	0	0	0	0	0	0	0	0	0	0	0	0	0	0	0	0	1	0	0	0	0	0	0	0	0	0
PotVar0014546	0	1	0	1	2	1	0	0	0	0	0	0	0	0	0	0	0	0	0	0	0	0	0	0	1	1	0	0	0	0	0	0	0	1	0	0	0	0	0	0	1	0	0	0	0	0	0	0	0
PotVar0014552	0	1	2	0	0	0	0	1	1	2	2	1	2	1	2	1	0	2	1	1	2	0	0	2	1	1	1	2	0	2	2	1	1	1	0	1	1	2	0	NA	0	2	2	2	2	4	2	1	1
PotVar0014553	0	2	2	1	2	NA	0	1	1	2	2	1	2	1	3	1	0	2	1	1	NA	0	0	2	2	2	1	2	0	2	NA	1	1	2	0	1	1	NA	0	4	1	2	2	2	2	4	2	1	1
PotVar0014558	0	0	0	0	0	0	0	0	0	0	0	0	0	0	1	0	0	0	0	0	0	0	0	0	0	0	0	0	0	0	0	0	0	0	0	0	0	0	0	1	0	0	0	0	0	0	0	0	0
PotVar0014564	0	0	0	1	0	0	0	0	1	0	0	0	0	1	1	0	0	0	1	1	1	0	0	2	0	0	0	0	0	0	0	0	0	0	0	1	1	0	1	2	0	1	0	0	0	0	0	0	1
PotVar0014571	0	2	2	1	1	2	3	2	2	2	0	NA	1	1	1	2	4	1	2	2	1	4	3	0	2	0	2	2	4	1	1	2	1	1	2	2	1	2	3	0	2	1	1	1	2	0	2	2	1
PotVar0014585	0	1	3	1	2	1	2	1	0	1	1	0	0	1	0	2	2	2	2	1	0	0	1	3	1	0	0	2	2	2	1	2	1	2	1	2	2	2	0	2	2	1	1	1	1	0	1	2	1
PotVar0014587	0	0	0	0	0	0	0	0	0	0	0	0	0	0	0	0	0	0	0	0	1	0	0	0	0	0	0	1	0	0	0	0	0	0	0	0	0	0	0	0	0	0	0	0	0	0	0	0	0
PotVar0014600	0	1	3	1	2	1	2	1	0	1	1	0	0	1	0	2	2	2	2	1	0	0	1	NA	1	0	0	NA	2	2	1	2	1	2	1	2	2	2	0	2	2	1	1	1	1	0	1	2	1
PotVar0014658	0	0	0	0	0	0	0	0	0	0	0	0	0	0	0	0	0	0	0	0	1	0	0	0	0	0	0	1	0	0	0	0	0	0	0	0	0	0	0	0	0	0	0	0	0	0	0	0	0
PotVar0014681	0	0	0	0	0	0	0	0	0	1	0	0	0	0	0	0	0	0	0	0	1	0	0	0	0	0	0	0	0	0	0	0	0	0	0	1	0	1	0	0	0	0	0	0	0	0	0	0	0
PotVar0014696	0	0	1	1	0	0	0	0	1	0	0	0	0	0	0	1	0	0	0	0	0	0	0	0	0	0	0	0	0	0	0	0	0	0	0	0	0	0	0	0	0	0	0	0	0	0	0	0	0
PotVar0014736	0	1	0	1	1	0	3	1	2	0	1	2	2	3	1	1	2	2	0	0	0	0	1	1	1	1	1	2	2	2	2	1	1	1	2	0	1	0	3	0	2	0	0	1	3	3	2	1	2
PotVar0014738	0	0	1	0	1	0	1	0	0	1	0	0	0	0	1	1	1	0	0	0	1	1	1	0	1	1	0	0	0	0	0	0	0	0	1	2	1	1	0	2	0	0	0	0	0	0	0	0	1
PotVar0014769	1	0	0	0	1	0	0	0	0	0	0	0	0	0	0	0	0	0	0	0	0	1	0	0	1	1	0	0	0	0	0	0	0	0	0	0	0	0	0	0	0	0	0	0	0	0	0	0	0
PotVar0014770	0	0	1	0	0	0	1	0	0	0	0	0	0	0	1	1	1	0	0	0	0	0	1	0	0	0	0	0	0	0	0	0	0	0	1	1	1	0	0	2	0	0	0	0	0	0	0	0	1
PotVar0014800	0	1	0	1	1	0	3	1	2	0	1	2	2	3	1	1	2	2	0	0	0	0	1	1	1	1	1	2	2	2	2	1	1	1	2	0	1	0	3	0	2	0	0	1	3	3	2	1	2
PotVar0014820	0	0	0	0	1	0	0	0	0	0	0	0	0	0	0	0	0	0	0	0	0	1	0	0	1	1	0	0	0	0	0	0	0	0	0	0	0	0	0	0	0	0	0	0	0	0	0	0	0
PotVar0014824	0	1	1	1	0	3	0	2	1	2	2	1	2	1	0	0	0	0	3	2	1	2	1	1	0	0	1	1	2	1	0	1	1	1	0	2	2	3	0	0	2	3	4	3	0	1	2	3	1
PotVar0014872	0	0	1	0	0	0	1	0	0	0	0	0	0	0	1	1	1	0	0	0	0	0	1	0	0	0	0	0	0	0	0	0	0	0	1	1	1	0	0	NA	0	0	0	0	0	0	0	0	1
PotVar0014877	0	1	1	1	0	3	0	2	1	2	2	1	2	1	0	0	0	0	3	2	1	2	1	1	0	0	1	1	2	1	0	1	3	1	0	2	2	3	0	0	2	NA	4	3	0	1	2	3	1
PotVar0014908	0	1	1	1	1	1	1	2	1	2	1	1	NA	1	1	1	1	1	2	1	2	1	2	1	1	1	2	1	1	1	1	2	NA	2	1	1	1	3	1	2	1	1	1	2	2	1	1	1	1
PotVar0014967	1	1	0	0	0	0	0	0	1	0	1	0	0	1	0	0	1	0	1	0	0	1	0	1	0	0	0	0	1	0	0	0	0	0	1	0	0	0	0	0	1	0	1	1	1	0	0	0	1
PotVar0014978	0	1	1	1	3	NA	2	0	0	0	0	1	0	1	0	0	1	2	1	0	0	0	0	1	2	0	1	0	1	1	1	0	2	0	1	2	1	0	0	2	1	1	0	1	1	0	0	1	0
PotVar0015043	0	0	1	0	1	0	2	0	0	0	0	0	1	0	0	2	1	1	0	0	1	0	0	NA	0	1	0	0	1	1	2	0	0	1	0	0	0	2	0	1	0	1	0	0	1	1	1	2	1
PotVar0015045	0	0	0	0	0	0	2	0	0	0	0	0	0	0	0	1	0	0	0	0	0	0	0	0	0	1	0	0	0	0	0	0	0	1	0	0	0	1	0	0	0	0	0	0	0	1	0	0	0
PotVar0015063	0	0	1	0	1	0	2	0	0	0	0	0	1	0	0	2	1	1	0	0	1	0	0	2	0	1	0	0	1	1	2	0	0	1	0	0	0	2	0	1	0	1	0	0	1	1	1	2	1
PotVar0015084	0	0	0	0	1	0	0	0	0	0	0	0	0	0	0	0	0	0	0	0	0	0	0	0	0	0	0	0	0	1	1	0	0	0	0	0	0	0	0	0	0	0	0	0	0	0	0	0	0
PotVar0015087	0	0	1	0	0	0	0	0	0	0	0	0	1	0	0	0	1	1	0	0	0	0	0	0	0	0	0	0	1	0	1	0	0	0	0	0	0	1	0	1	0	1	0	0	0	0	1	0	1
PotVar0015104	0	0	0	0	0	0	2	0	0	0	0	0	0	0	0	1	0	0	0	0	0	0	0	0	0	1	0	0	0	0	0	0	0	1	0	0	0	1	0	0	0	0	0	0	0	1	0	0	0
PotVar0015108	0	0	1	0	0	0	0	0	0	0	0	0	1	0	0	0	1	1	0	0	0	0	0	0	0	0	0	0	1	0	1	0	0	0	0	0	0	1	0	1	0	1	0	0	0	0	1	0	1
PotVar0015145	0	0	1	0	1	0	0	0	0	0	0	0	1	0	0	0	1	1	0	0	0	0	0	0	0	0	0	0	1	1	2	0	0	0	0	0	0	1	0	1	0	1	0	0	1	0	1	2	1
PotVar0015152	0	0	2	0	2	1	2	0	0	1	2	1	1	1	0	3	2	3	0	1	2	2	3	1	1	2	1	0	2	1	3	0	0	1	0	0	0	2	1	2	2	1	3	2	2	1	1	3	1
PotVar0015154	0	0	0	0	0	0	0	0	0	0	0	0	0	1	0	1	0	0	0	0	0	0	0	0	0	0	0	0	0	0	0	0	0	0	0	0	0	0	0	0	0	0	1	1	1	0	0	0	0
PotVar0015174	0	0	1	0	0	0	0	0	0	0	0	0	1	0	0	0	1	1	0	0	0	0	0	0	0	0	0	0	1	0	1	0	0	0	0	0	0	1	0	1	0	1	0	0	0	0	1	0	1
PotVar0015177	0	0	0	0	0	0	0	0	0	0	0	0	0	0	0	0	0	0	0	0	0	0	1	0	0	0	0	0	0	0	1	0	0	0	0	0	0	0	0	0	0	0	1	0	0	0	0	0	0
PotVar0015185	0	0	0	0	1	0	0	0	0	0	0	0	0	0	0	0	0	0	0	0	0	0	0	0	0	0	0	0	0	1	1	0	0	0	0	0	0	0	0	0	0	0	0	0	0	0	0	0	0
PotVar0015207	0	0	1	0	0	0	0	0	0	0	0	0	1	0	0	0	1	1	0	0	1	0	0	0	0	0	0	0	1	0	1	0	0	0	0	0	0	1	0	1	0	1	0	0	1	0	1	2	1
PotVar0015254	0	0	0	0	0	0	0	0	0	0	0	0	0	1	0	0	0	0	0	0	0	0	0	0	0	0	0	0	0	0	0	0	0	0	0	0	0	0	0	0	0	0	1	1	2	0	0	2	0
PotVar0015257	0	0	0	0	0	0	0	0	0	0	0	0	0	0	0	0	0	0	0	0	0	0	1	0	0	0	0	0	0	0	1	0	0	0	0	0	0	0	0	0	0	0	1	0	0	0	0	0	0
PotVar0015284	0	0	0	0	0	0	0	0	0	0	0	0	0	0	0	1	0	0	0	0	1	0	1	0	0	0	0	0	0	0	1	0	NA	0	0	0	0	0	0	0	0	0	1	0	1	0	0	2	0
PotVar0015291	1	0	2	0	2	1	2	0	0	1	2	1	1	1	0	3	2	3	0	1	2	2	3	1	1	2	1	0	2	1	3	0	0	1	0	0	0	2	1	2	2	1	3	2	2	1	1	3	1
PotVar0015295	0	0	1	0	0	0	2	0	0	0	0	0	0	0	0	1	0	0	0	0	0	0	0	0	0	1	0	0	0	0	0	0	0	1	0	0	0	1	0	0	0	0	0	0	0	1	0	0	0
PotVar0015302	0	0	0	0	1	0	0	0	0	0	0	0	0	0	0	0	0	0	0	0	0	0	0	0	0	0	0	0	0	1	1	0	0	0	0	0	0	0	0	0	0	0	0	0	0	0	0	0	0
PotVar0015325	0	0	0	0	0	0	0	0	0	0	0	0	0	0	0	1	0	0	0	0	0	0	1	0	0	0	0	0	0	0	2	0	0	0	0	0	0	0	0	0	0	0	NA	0	0	0	0	0	0
PotVar0015326	0	0	1	0	1	1	2	0	0	1	2	1	0	0	0	3	1	2	0	1	1	2	3	1	1	2	1	0	1	0	1	0	0	1	0	0	0	1	1	1	2	0	2	1	1	1	0	2	0
PotVar0015370	0	2	0	2	1	0	3	2	4	1	0	1	1	3	3	2	1	1	4	2	2	2	1	3	1	2	2	2	1	0	1	1	2	3	1	3	3	2	2	2	2	2	1	2	2	4	2	1	2
PotVar0015371	0	0	0	0	1	0	0	0	0	0	0	0	0	0	0	0	0	0	0	0	0	0	0	0	0	0	0	0	0	1	1	0	0	0	0	0	0	0	0	0	0	0	0	0	0	0	0	0	0
PotVar0015417	0	0	1	0	0	0	0	0	0	0	1	0	0	0	0	1	0	0	0	0	1	0	0	0	0	0	0	0	0	0	0	0	NA	0	0	0	0	0	1	1	0	0	0	0	0	0	0	0	0
PotVar0015420	0	0	0	0	1	0	0	0	0	0	0	0	0	0	0	0	0	0	0	0	0	0	0	0	0	0	0	0	0	1	1	0	0	0	0	0	0	0	0	0	0	0	0	0	0	0	0	0	0
PotVar0015433	0	0	0	0	0	0	0	0	0	0	0	0	1	1	0	1	0	0	0	0	1	0	0	0	0	0	0	0	0	0	0	0	0	0	0	0	0	0	0	0	0	0	1	1	1	0	0	0	0
PotVar0015456	0	2	3	2	2	4	1	2	0	3	4	3	1	0	1	1	2	2	0	2	1	2	2	1	3	2	2	2	2	3	0	3	4	1	3	1	1	1	2	1	2	1	1	1	0	0	1	1	1
PotVar0015513	0	0	1	0	0	0	0	0	0	0	0	0	1	0	0	0	0	0	0	0	0	0	0	0	0	0	0	1	1	0	1	0	0	0	0	0	0	2	0	1	0	1	0	0	0	0	1	0	1
PotVar0015526	0	0	NA	0	0	0	NA	0	0	0	0	0	NA	0	0	NA	0	0	0	0	2	0	0	0	0	0	0	0	0	0	0	0	0	0	0	0	0	0	0	0	0	0	0	0	0	0	NA	0	0
PotVar0015535	0	1	0	2	2	1	0	2	4	2	1	1	0	2	2	0	2	3	4	1	2	3	3	1	1	2	2	2	2	1	1	1	3	2	1	4	2	1	2	2	3	1	2	3	1	1	0	2	1
PotVar0015546	0	3	2	2	1	3	2	2	0	1	3	3	2	1	2	2	1	1	0	3	2	1	0	1	3	1	2	1	1	2	0	3	2	1	3	0	2	0	2	1	1	2	0	0	1	3	3	0	1
PotVar0015553	0	0	0	0	0	0	0	0	0	0	0	0	0	0	0	0	0	0	0	0	0	0	1	0	0	0	0	0	0	0	1	0	0	0	0	0	0	0	0	0	0	0	1	0	0	0	0	0	0
PotVar0015559	1	0	1	0	0	0	2	0	0	1	0	0	0	0	0	1	1	0	0	0	0	0	0	0	0	1	0	0	0	0	0	0	0	1	0	0	0	2	0	0	0	0	0	0	0	0	0	0	1
PotVar0015560	0	0	0	0	0	0	0	0	0	0	0	0	1	1	0	0	0	0	0	0	0	0	0	1	0	0	0	0	0	0	0	0	0	0	0	0	0	0	0	0	0	0	1	1	1	0	0	0	0
PotVar0015573	0	0	0	0	0	0	0	0	0	0	0	0	0	0	0	0	0	0	0	0	0	0	0	1	0	0	0	0	0	0	0	0	0	0	0	0	0	0	0	0	0	0	0	0	0	0	0	0	0
PotVar0015583	0	0	1	0	0	0	0	0	0	0	0	0	1	0	0	0	0	0	0	0	0	0	0	0	0	0	0	1	1	0	1	0	0	0	0	0	0	1	0	1	0	1	0	0	0	0	1	0	1
PotVar0015588	0	0	1	0	1	0	0	0	0	0	0	0	2	1	0	1	0	0	0	0	0	0	1	0	0	0	0	1	1	1	3	0	0	0	0	0	0	1	0	1	0	1	2	1	1	0	1	0	1
PotVar0015597	0	0	1	0	1	0	0	0	0	0	0	0	2	1	0	1	0	0	0	0	0	0	1	1	0	0	0	1	1	1	3	0	0	0	0	0	0	1	0	1	0	1	2	1	1	0	1	0	1
PotVar0015606	0	0	0	0	0	0	0	0	0	0	0	0	0	0	0	0	0	0	0	0	2	0	0	0	0	0	0	0	0	0	NA	0	0	0	0	0	0	0	0	0	0	0	0	0	0	0	0	0	0
PotVar0015617	0	0	0	0	0	0	0	0	0	0	0	0	1	1	0	0	0	0	0	0	0	0	1	0	0	0	0	0	0	0	1	0	0	0	0	0	0	0	0	0	0	0	2	1	1	0	0	0	0
PotVar0015634	0	0	1	0	0	0	2	0	0	0	0	0	0	0	0	1	1	0	0	0	0	0	0	0	0	1	0	0	0	0	0	0	0	1	0	0	0	1	0	0	0	0	0	0	0	0	0	0	0
PotVar0015639	0	0	2	0	1	0	2	0	0	0	0	0	2	1	0	2	1	0	0	0	1	0	1	2	0	1	0	1	1	1	3	0	0	1	0	0	0	2	0	1	0	1	2	1	2	0	1	2	1
PotVar0015674	0	0	0	0	0	0	0	0	0	0	0	0	0	0	0	0	0	0	0	0	0	0	0	1	0	0	0	0	0	0	0	0	0	0	0	0	0	0	0	0	0	0	0	0	0	0	0	0	0
PotVar0015704	0	0	0	0	0	0	0	0	0	0	0	0	0	0	0	0	0	0	0	0	0	0	1	0	0	0	0	0	0	0	1	0	0	0	0	0	0	0	0	0	0	0	1	0	0	0	0	0	0
PotVar0015706	0	0	0	0	1	0	0	0	0	0	0	0	0	0	0	1	0	0	0	0	1	0	1	1	0	0	0	0	0	1	NA	0	0	0	0	0	0	0	0	0	0	0	1	0	1	0	0	2	0
PotVar0015711	0	0	0	0	1	0	0	0	0	0	0	0	1	1	0	0	0	0	0	0	0	0	1	0	0	0	0	0	0	1	NA	0	0	0	0	0	0	0	0	0	0	0	NA	1	1	0	0	0	0
PotVar0015713	0	0	0	0	1	0	0	0	0	0	0	0	1	1	0	1	0	0	0	0	1	0	1	0	0	0	0	0	0	1	NA	0	0	0	0	0	0	0	0	0	0	0	2	1	2	0	0	2	0
PotVar0015717	0	0	0	0	0	0	0	0	0	0	0	0	0	0	0	0	0	0	0	0	0	0	0	2	0	0	0	0	0	0	0	0	NA	0	0	0	0	0	0	0	0	0	0	0	0	0	0	0	0
PotVar0015728	0	0	1	0	0	0	0	0	0	0	0	0	1	0	0	0	0	0	0	0	NA	0	0	0	0	0	0	1	1	0	1	0	0	0	0	0	0	1	0	1	0	1	0	0	1	0	1	2	1
PotVar0015746	0	0	1	0	0	0	2	0	0	0	0	0	0	0	0	1	1	0	0	0	0	0	0	0	0	1	0	0	0	0	0	0	0	1	0	0	0	1	0	0	0	0	0	0	0	0	0	0	0
PotVar0015803	0	0	0	0	1	0	0	0	0	0	0	0	0	0	0	0	0	0	0	0	0	0	0	0	0	0	0	0	0	1	1	0	0	0	0	0	0	0	0	0	0	0	0	0	0	0	0	0	0
PotVar0015809	0	0	0	0	0	0	0	0	0	0	0	0	0	0	0	0	0	0	0	0	0	0	1	0	0	0	0	0	0	0	1	0	0	0	0	0	0	0	0	0	0	0	1	0	0	0	0	0	0
PotVar0015848	0	0	2	0	1	0	2	0	0	0	0	0	2	1	0	2	1	0	0	0	1	0	1	2	0	1	0	1	1	1	3	0	0	1	0	0	0	2	0	1	0	1	2	1	2	0	1	2	1
PotVar0015864	0	0	1	0	0	0	0	0	0	0	0	0	1	0	0	0	0	0	0	0	0	0	0	0	0	0	0	1	1	0	1	0	0	0	0	0	0	1	0	1	0	1	0	0	0	0	1	0	1
PotVar0015888	0	0	0	0	1	0	0	0	0	0	0	0	0	0	0	0	0	0	0	0	0	0	0	0	0	0	0	0	0	1	1	0	0	0	0	0	0	0	0	0	0	0	0	0	0	0	0	0	0
PotVar0015898	0	0	1	0	1	0	0	0	0	0	0	0	2	1	0	1	0	0	0	0	0	0	NA	1	0	0	0	1	1	1	3	0	NA	0	0	0	0	1	0	1	0	1	2	1	2	0	1	2	1
PotVar0015899	0	0	2	0	0	0	2	0	0	0	0	0	2	1	0	2	1	0	0	0	1	0	NA	1	0	1	0	1	1	0	3	0	NA	1	0	0	0	2	0	1	0	1	2	1	2	0	1	2	1
PotVar0015903	0	0	1	0	0	0	2	0	0	0	0	0	0	0	0	1	1	0	0	0	0	0	0	0	0	1	0	0	0	0	0	0	0	1	0	0	0	1	0	0	0	0	0	0	0	0	0	0	0
PotVar0015907	0	0	0	0	1	0	0	0	0	0	0	0	1	1	0	1	0	0	0	0	0	0	1	0	0	0	0	0	0	1	2	0	0	0	0	0	0	0	0	0	0	0	2	1	1	0	0	0	0
PotVar0015916	0	0	0	0	0	0	0	0	0	0	0	0	0	0	0	0	0	0	0	0	0	0	1	0	0	0	0	0	0	0	1	0	0	0	0	0	0	0	0	0	0	0	1	0	0	0	0	0	0
PotVar0015935	0	0	0	0	0	0	0	0	0	0	0	0	0	0	0	0	0	0	0	0	0	0	0	2	0	0	0	0	0	0	0	0	0	0	0	0	0	0	0	0	0	0	0	0	0	0	0	0	0
PotVar0015940	0	1	1	1	0	0	0	0	1	0	0	0	1	0	0	0	1	0	2	0	0	0	0	2	0	0	2	2	1	0	1	0	0	0	0	1	0	1	1	1	0	2	0	0	0	1	1	0	1
PotVar0015944	0	0	0	0	1	0	0	0	0	0	0	0	0	0	0	0	0	0	0	0	0	0	0	0	0	0	0	0	0	1	1	0	0	0	0	0	0	0	0	0	0	0	0	0	0	0	0	0	0
PotVar0015961	0	0	0	0	1	0	0	0	0	0	0	0	0	0	0	0	0	0	0	0	0	0	0	0	0	0	0	0	0	1	1	0	0	0	0	0	0	0	0	0	0	0	0	0	0	0	0	0	0
PotVar0015966	0	0	0	0	0	0	0	0	0	0	0	0	0	0	0	0	0	0	0	0	1	0	0	0	0	0	0	0	0	0	0	0	0	0	0	0	0	0	0	0	0	0	0	0	0	0	0	0	0
PotVar0015986	0	0	0	0	0	0	0	0	0	0	0	0	0	0	0	0	0	0	0	0	0	0	1	0	0	0	0	0	0	0	1	0	0	0	0	0	0	0	0	0	0	0	1	0	0	0	0	0	0
PotVar0015987	0	1	2	1	1	0	2	0	1	0	1	0	2	1	0	2	2	0	2	0	1	0	1	2	0	1	2	2	1	1	3	0	0	1	0	1	0	2	2	2	0	2	2	1	2	1	1	2	1
PotVar0015998	1	1	1	1	0	0	0	0	1	0	0	0	1	0	0	0	1	0	2	0	0	0	0	0	0	0	2	2	1	0	1	0	0	0	0	1	0	1	1	1	0	2	0	0	0	1	1	0	1
PotVar0016094	1	0	0	0	0	0	0	0	0	0	0	0	0	0	0	0	0	0	0	0	0	0	1	0	0	0	0	0	0	0	1	0	0	0	0	0	0	0	0	0	0	0	1	0	0	0	0	0	0
PotVar0016123	0	4	1	2	1	3	1	2	1	2	1	3	3	2	0	0	2	2	2	1	3	0	1	1	2	1	4	3	2	2	3	2	2	1	3	2	0	2	1	1	1	2	3	2	2	2	2	3	4
PotVar0016129	0	3	0	1	1	2	3	2	0	1	2	1	2	2	0	1	2	1	0	1	2	0	1	2	2	2	2	1	1	2	2	2	2	2	3	2	0	2	1	1	0	0	2	1	2	1	1	2	3
PotVar0016132	0	0	0	0	1	0	0	2	3	1	0	1	0	2	2	0	0	1	0	0	0	1	1	1	0	1	0	0	0	1	0	1	1	2	0	1	2	1	0	2	2	0	1	2	1	0	1	1	0
PotVar0016133	0	0	0	0	0	0	2	0	0	0	1	0	0	0	0	1	1	0	0	0	0	0	0	1	0	1	0	0	0	0	0	0	0	1	0	0	0	1	1	1	0	0	0	0	0	0	0	0	0
PotVar0016137	0	1	1	1	1	1	2	0	1	1	1	2	2	1	0	1	2	1	2	1	2	0	1	1	0	1	2	2	1	1	3	0	1	1	0	0	0	2	2	2	1	2	3	2	2	1	1	3	1
PotVar0016140	0	1	1	1	1	1	0	0	1	1	0	2	2	1	0	0	1	1	2	0	1	0	1	0	0	0	2	2	1	1	3	0	0	0	0	0	0	1	1	1	1	2	3	2	1	1	1	1	1
PotVar0016172	0	1	1	1	0	1	0	0	1	1	0	2	1	0	0	0	1	1	2	0	1	0	0	0	0	0	2	2	1	0	1	0	0	0	0	0	0	1	1	1	1	2	1	1	0	1	1	1	1
PotVar0016173	0	3	0	1	0	1	1	2	0	1	1	1	0	1	0	0	0	0	0	0	1	0	0	1	2	1	2	1	1	1	0	1	1	0	2	1	0	1	0	0	0	0	0	0	0	1	1	0	3
PotVar0016176	0	0	1	0	1	0	0	2	3	1	0	1	0	2	2	0	0	1	0	0	0	1	2	1	0	1	0	0	0	1	1	1	1	2	0	1	2	1	0	2	2	0	2	2	1	0	1	1	0
PotVar0016177	1	0	2	2	2	1	3	0	0	1	3	0	1	0	2	4	2	1	2	4	1	3	2	2	2	2	0	1	2	1	1	1	1	1	1	2	2	1	3	1	1	2	0	0	1	2	1	0	0
PotVar0016183	0	0	0	0	0	0	0	0	0	0	0	0	0	0	0	0	0	0	0	0	0	0	1	0	0	0	0	0	0	0	1	0	0	0	0	0	0	0	0	0	0	0	1	0	0	0	0	0	0
PotVar0016251	0	0	0	0	0	0	2	0	0	0	1	0	0	0	0	1	1	0	0	0	0	0	0	1	0	1	0	0	0	0	0	0	0	1	0	1	0	1	1	1	0	0	0	0	0	0	0	0	0
PotVar0016254	0	0	0	0	0	0	2	0	0	0	1	0	0	0	0	1	1	0	0	0	0	0	0	1	0	1	0	0	0	0	0	0	0	1	0	1	0	1	1	1	0	0	0	0	0	0	0	0	0
PotVar0016270	0	1	1	1	0	1	0	0	1	1	0	2	1	0	0	0	1	1	2	0	1	0	0	0	0	0	2	2	1	0	1	0	0	0	0	0	0	1	1	1	1	2	1	1	0	1	1	1	1
PotVar0016340	0	0	0	0	1	0	0	0	0	0	0	0	0	0	0	0	0	0	0	0	0	0	0	0	0	0	0	0	0	1	1	0	0	0	0	0	0	0	0	0	0	0	0	0	0	0	0	0	0
PotVar0016341	0	0	0	0	0	0	0	0	0	0	0	0	0	0	0	0	0	0	0	0	0	0	1	0	0	0	0	0	0	0	1	0	0	0	0	0	0	0	0	0	0	0	1	0	0	0	0	0	0
PotVar0016374	0	1	1	2	2	1	0	0	1	1	1	2	2	1	0	0	2	2	4	0	1	1	3	1	1	0	2	2	3	1	4	0	0	0	1	2	0	1	2	1	2	2	3	2	2	1	1	3	1
PotVar0016397	0	0	1	0	1	1	0	NA	3	1	0	1	1	2	2	1	1	2	0	0	2	1	1	2	0	1	0	0	0	1	0	2	2	3	1	1	2	1	0	2	2	0	1	2	1	0	1	1	0
PotVar0016403	0	0	1	0	1	1	2	2	3	1	1	1	1	2	2	2	2	2	0	0	2	1	1	2	0	2	0	0	0	1	0	2	3	4	1	1	2	2	1	3	2	0	1	2	1	0	1	1	0
PotVar0016414	0	3	2	2	1	2	2	2	0	2	2	1	1	1	2	2	0	0	0	3	0	2	0	1	3	2	2	2	1	2	0	2	2	0	2	1	2	1	1	0	0	2	0	0	1	3	2	0	3
PotVar0016416	0	0	0	1	1	0	0	0	0	0	1	0	0	0	0	0	1	1	2	0	0	1	2	1	1	0	0	0	2	0	1	0	0	0	1	2	0	0	1	0	1	0	0	0	0	0	0	0	0
PotVar0016472	0	0	0	0	0	0	0	0	0	0	0	0	0	0	0	0	0	0	0	0	1	0	0	0	0	0	0	0	0	0	0	0	0	0	0	0	0	0	0	0	0	0	0	0	0	0	0	0	0
PotVar0016474	0	0	0	0	0	0	0	0	0	0	0	0	0	0	0	0	0	0	0	0	0	0	1	0	0	0	0	0	0	0	1	0	0	0	0	0	0	0	0	0	0	0	1	0	0	0	0	0	0
PotVar0016497	0	0	0	0	0	1	0	0	0	0	0	0	1	0	0	1	1	1	0	0	1	0	0	0	0	0	0	0	0	0	0	1	1	1	1	0	0	0	0	0	0	0	0	0	0	0	0	0	0
PotVar0016515	0	0	1	0	0	0	0	0	0	0	0	0	0	0	0	0	0	0	0	0	1	0	0	0	0	0	0	0	0	0	0	0	0	0	0	0	0	0	0	0	0	0	0	0	0	0	0	0	0
PotVar0016517	0	0	0	0	0	0	2	0	0	0	1	0	0	0	0	1	1	0	0	0	0	0	0	0	0	1	0	0	0	0	0	0	0	1	0	0	0	1	1	1	0	0	0	0	0	0	0	0	0
PotVar0016525	0	0	0	0	1	0	0	0	0	0	0	0	0	0	0	0	0	0	0	0	0	0	1	0	0	0	0	0	0	1	2	0	0	0	0	0	0	0	0	0	0	0	1	0	0	0	0	0	0
PotVar0016549	0	0	0	0	1	0	0	2	3	1	0	1	0	2	2	0	0	1	0	1	1	1	1	1	0	1	0	0	0	1	0	1	1	2	0	1	2	1	0	2	2	0	1	2	1	0	1	1	0
PotVar0016608	1	0	0	0	1	0	0	2	3	1	0	1	0	2	2	0	0	1	0	0	1	1	2	1	0	1	0	0	0	1	0	1	1	2	0	1	2	1	0	2	2	0	1	2	1	0	1	1	0
PotVar0016612	0	0	0	0	1	0	0	2	3	1	0	1	0	2	2	0	0	1	0	0	1	1	2	1	0	1	0	0	0	1	0	1	1	2	0	1	2	1	0	2	2	0	1	2	1	0	1	1	0
PotVar0016613	0	0	0	0	1	0	0	0	0	0	0	0	0	0	0	0	0	0	0	0	0	0	0	0	0	0	0	0	0	1	1	0	0	0	0	0	0	0	0	0	0	0	0	0	0	0	0	0	0
PotVar0016645	0	0	0	0	0	0	0	0	0	0	0	0	0	0	0	0	0	0	0	1	0	0	0	1	0	0	0	0	0	0	0	0	0	0	0	0	0	0	0	0	0	0	0	0	0	0	0	0	0
PotVar0016678	0	0	0	0	0	0	2	0	0	0	1	0	0	0	0	1	1	0	0	0	0	0	0	0	0	1	0	0	0	0	0	0	0	1	0	0	0	NA	1	1	0	0	0	0	0	0	0	0	0
PotVar0016703	0	0	0	1	0	0	0	0	0	0	0	0	0	0	0	0	0	0	2	0	0	0	0	0	0	0	0	0	2	0	1	0	0	0	1	0	0	0	0	0	0	0	0	0	0	0	0	0	0
PotVar0016706	0	1	1	1	0	1	0	0	1	1	0	2	1	0	0	0	1	1	2	0	1	0	0	0	0	0	2	2	1	0	1	0	0	0	0	0	0	1	1	1	1	2	1	1	0	1	1	1	1
PotVar0016717	0	1	1	1	2	1	0	2	4	2	0	3	2	3	2	0	1	2	2	0	3	1	3	1	0	1	2	2	1	2	3	1	1	2	0	1	2	2	1	3	3	2	4	4	3	1	2	4	1
PotVar0016741	0	0	0	0	1	0	0	0	0	0	0	0	0	0	0	0	0	0	0	0	0	0	1	0	0	0	0	0	0	1	2	0	0	0	0	0	0	0	0	0	0	0	1	0	0	0	0	0	0
PotVar0016746	0	1	1	1	1	1	0	0	1	1	0	2	2	1	0	0	1	1	2	0	2	0	1	0	0	0	2	2	1	1	3	0	0	0	0	0	0	1	1	1	1	2	3	2	2	1	1	3	1
PotVar0016767	0	0	0	0	1	0	0	0	0	0	0	0	0	0	0	0	0	0	0	0	0	0	0	0	0	0	0	0	0	1	1	0	NA	0	0	0	0	0	0	0	0	0	0	0	0	0	0	0	0
PotVar0016775	0	3	0	2	1	2	1	2	0	1	2	1	1	1	0	0	2	2	2	0	0	1	1	1	3	1	2	1	3	1	1	2	2	1	4	3	0	1	1	0	1	0	0	0	0	1	1	0	3
PotVar0016791	0	0	0	0	0	0	2	0	0	0	0	0	0	0	0	1	1	0	0	1	0	0	0	0	0	1	0	0	0	0	0	0	0	1	0	0	0	1	1	1	0	0	0	0	0	0	0	0	0
PotVar0016800	0	1	1	1	0	1	0	0	1	1	0	2	1	0	0	0	1	1	2	0	1	0	0	0	0	0	2	2	1	0	1	0	0	0	0	0	0	1	1	1	1	2	1	1	0	1	1	NA	1
PotVar0016819	0	1	4	2	2	2	1	0	1	2	2	2	3	1	2	3	1	1	2	3	3	2	1	1	1	1	2	3	1	2	3	1	3	0	0	0	2	NA	2	1	1	4	3	2	3	3	2	3	1
PotVar0016824	0	0	0	0	0	0	0	0	0	0	0	0	0	0	0	0	0	0	0	0	0	0	1	0	0	0	0	0	0	0	1	0	0	0	0	0	0	0	0	0	0	0	1	0	0	0	0	0	0
PotVar0016834	0	0	0	0	1	0	0	2	3	1	0	1	0	2	2	0	0	1	0	0	1	1	2	1	0	1	0	0	0	1	0	1	2	2	0	1	2	1	0	2	2	0	1	2	1	0	1	1	0
PotVar0016845	1	0	0	0	1	0	2	2	3	1	0	1	0	2	2	1	1	1	0	1	1	1	2	1	0	2	0	0	0	1	0	1	1	3	0	1	2	2	1	3	2	0	1	2	1	0	1	1	0
PotVar0016863	0	1	1	1	0	1	0	0	1	1	0	2	1	0	0	0	1	1	2	0	1	0	0	0	0	0	2	2	1	0	1	0	0	0	0	0	0	1	1	1	1	2	1	1	0	1	1	1	1
PotVar0016906	1	1	4	2	2	2	3	0	1	2	3	2	3	1	2	4	2	1	2	3	3	2	1	1	1	2	2	3	NA	2	4	1	1	1	0	0	2	2	3	2	1	4	3	2	3	3	2	3	1
PotVar0016968	0	1	0	0	0	1	0	0	0	0	0	0	1	0	0	0	1	1	0	0	0	0	0	1	0	0	0	0	0	0	0	1	1	1	1	0	0	0	0	0	0	0	0	0	0	0	0	0	0
PotVar0016969	0	0	0	0	0	0	2	0	0	0	0	0	0	0	0	1	1	0	0	0	0	0	0	0	0	1	0	0	0	0	0	0	0	1	0	0	0	1	1	1	0	0	0	0	0	0	0	0	0
PotVar0016970	1	0	0	0	0	0	0	0	0	0	0	0	0	0	0	0	0	0	0	0	0	0	1	0	0	0	0	0	0	0	2	0	0	0	0	0	0	0	0	0	0	0	1	0	0	0	0	0	0
PotVar0017024	0	1	0	0	1	1	0	2	3	1	0	1	1	2	2	0	1	2	0	1	1	1	2	2	0	1	0	0	0	1	0	2	2	2	1	2	2	1	0	2	2	0	1	2	1	0	1	1	0
PotVar0017077	0	0	0	0	0	0	0	0	0	0	0	0	0	0	0	0	0	0	0	0	1	0	0	0	0	0	0	0	0	0	0	0	0	0	0	0	0	0	0	0	0	0	0	0	0	0	0	0	0
PotVar0017084	0	0	3	1	1	1	1	0	0	1	3	0	1	0	2	3	0	0	0	3	1	2	0	1	1	1	0	1	0	1	0	1	1	0	0	0	2	0	1	0	0	2	0	0	1	2	1	0	0
PotVar0017121	0	0	0	0	0	0	0	0	0	0	0	0	0	0	0	0	0	0	0	0	0	0	1	0	0	0	0	0	0	0	2	0	0	0	0	0	0	0	0	0	0	0	1	0	0	0	0	0	0
PotVar0017135	0	0	0	0	0	0	0	0	0	0	0	0	0	0	0	0	0	0	0	0	0	0	1	0	0	0	0	0	0	0	2	0	0	0	0	0	0	0	0	0	0	0	1	0	0	0	0	0	0
PotVar0017149	0	1	0	0	0	1	0	0	0	0	0	0	1	0	0	0	1	1	0	0	0	0	0	1	0	0	0	0	0	0	0	1	1	1	1	1	0	0	0	0	0	0	0	0	0	0	0	0	0
PotVar0017154	0	0	0	0	1	0	0	0	0	0	0	0	0	0	0	0	0	0	0	0	0	0	0	0	0	0	0	0	0	1	1	0	0	0	0	0	0	0	0	0	0	0	0	0	0	0	0	0	0
PotVar0017157	0	3	0	2	1	2	1	2	0	1	1	1	1	1	0	0	2	2	2	0	0	1	1	2	3	1	2	1	3	1	0	2	1	2	4	3	0	1	1	0	1	0	0	0	0	1	1	0	3
PotVar0017169	1	0	0	0	1	0	0	2	3	1	0	1	0	2	2	0	0	1	0	1	1	1	2	1	0	1	0	0	0	1	0	1	0	1	0	1	2	1	0	2	2	0	1	2	1	0	1	1	0
PotVar0017171	0	0	3	1	2	1	3	2	3	2	3	1	1	2	4	4	1	1	0	4	2	3	2	1	1	3	0	1	0	2	0	2	1	2	0	1	4	2	2	3	2	2	1	2	2	2	2	NA	0
PotVar0017183	0	0	0	0	0	0	0	0	0	0	0	0	0	0	0	0	0	0	0	0	0	0	1	0	0	0	0	0	0	0	2	0	0	0	0	0	0	0	0	0	0	0	1	0	0	0	0	0	0
PotVar0017185	0	0	0	0	1	0	0	0	0	0	0	0	0	0	0	0	0	0	0	0	0	0	0	0	0	0	0	0	0	1	1	0	0	0	0	0	0	0	0	0	0	0	0	0	0	0	0	0	0
PotVar0017188	0	1	1	1	0	1	0	0	1	1	0	NA	1	0	0	0	1	1	2	0	1	0	0	0	0	0	2	2	1	0	NA	0	0	0	0	0	0	NA	1	1	1	NA	1	1	0	1	1	1	1
PotVar0017199	0	0	0	0	0	0	0	0	0	0	0	0	0	0	0	0	0	0	0	0	0	0	1	0	0	0	0	0	0	0	2	0	0	0	0	0	0	0	0	0	0	0	1	0	0	0	0	0	0
PotVar0017260	0	1	0	0	0	1	0	0	0	0	0	0	1	0	0	0	1	1	0	0	0	0	1	1	0	0	0	0	0	0	2	1	1	1	1	0	0	0	0	0	0	0	1	0	0	0	0	0	0
PotVar0017276	0	1	0	0	0	1	0	0	0	0	0	0	1	0	0	0	1	1	0	0	0	0	0	1	0	0	0	0	0	0	0	1	1	1	1	0	0	0	0	0	0	0	0	0	0	0	0	0	0
PotVar0017285	0	0	0	0	1	0	0	0	0	0	0	0	1	1	0	0	0	0	0	0	0	0	1	0	0	0	0	0	0	1	3	0	0	0	0	0	0	0	0	0	0	0	2	1	1	0	0	0	0
PotVar0017293	0	2	1	1	0	2	0	0	1	1	0	2	3	1	0	0	2	2	2	0	2	0	0	2	0	0	2	2	1	0	1	1	1	1	1	0	0	1	1	1	1	2	2	2	2	1	1	3	1
PotVar0017358	0	2	1	2	1	2	1	0	1	1	0	2	2	0	0	0	3	2	4	0	1	1	1	2	1	0	2	2	3	0	1	1	2	1	2	0	0	1	2	1	2	2	1	1	0	1	1	1	1
PotVar0017371	0	1	1	1	0	1	0	0	1	1	0	2	1	0	0	0	1	1	2	0	1	0	0	0	0	0	2	2	1	0	1	0	0	0	0	0	0	1	1	1	1	2	1	1	0	1	1	1	1
PotVar0017372	0	2	0	1	0	1	1	2	0	1	1	1	0	1	0	0	0	0	0	0	0	0	0	0	2	2	2	1	1	2	0	1	1	1	2	3	0	1	0	0	0	0	0	0	0	1	1	0	3
PotVar0017373	0	1	0	1	1	1	1	0	0	0	0	0	1	0	0	0	2	1	2	0	0	1	1	2	1	0	0	0	2	0	0	1	1	1	2	0	0	0	1	0	1	0	0	0	0	0	0	0	0
PotVar0017377	0	0	2	1	1	1	0	0	0	1	3	0	1	0	2	2	0	0	0	3	0	2	0	1	1	1	0	1	0	1	0	1	NA	0	0	0	2	0	1	0	0	2	0	0	1	2	1	0	0
PotVar0017380	0	0	0	0	1	0	0	0	0	0	0	0	1	1	0	0	0	0	0	0	0	0	0	0	0	0	0	0	0	1	1	0	0	0	0	0	0	0	0	0	0	0	0	1	1	0	0	0	0
PotVar0017394	0	0	0	0	0	0	0	0	0	0	0	0	0	0	0	0	0	0	0	0	0	0	1	0	0	0	0	0	0	0	2	0	0	0	0	0	0	0	0	0	0	0	1	0	0	0	0	0	0
PotVar0017410	0	0	0	0	0	0	2	0	0	0	0	0	0	0	0	1	1	1	0	0	0	0	0	0	0	1	0	0	0	0	0	0	0	1	0	0	0	1	1	1	0	0	0	0	0	0	0	0	0
PotVar0017411	0	0	3	1	2	NA	0	2	3	2	3	1	1	2	4	3	0	1	0	4	2	3	2	2	1	1	0	1	0	1	0	2	2	1	0	1	4	1	1	2	2	2	2	2	2	2	2	1	0
PotVar0017413	1	0	0	0	1	0	0	0	0	0	0	0	1	1	0	0	0	0	0	0	1	0	1	0	0	0	0	0	0	1	3	0	0	0	0	0	0	0	0	0	0	0	1	1	1	0	0	0	0
PotVar0017414	0	0	0	0	0	0	0	0	0	0	0	0	0	0	0	0	0	0	0	0	0	0	1	0	0	0	0	0	0	0	2	0	0	0	0	0	0	0	0	0	0	0	1	0	0	0	0	0	0
PotVar0017431	0	3	1	2	0	2	1	2	1	2	1	3	2	2	0	0	1	1	2	0	2	0	1	0	2	2	4	3	2	3	4	1	NA	1	2	3	0	2	1	1	1	2	2	2	2	2	2	3	4
PotVar0017432	0	0	0	0	NA	0	0	NA	3	1	0	1	0	2	2	1	0	1	0	1	2	1	2	1	0	0	0	0	0	0	0	1	1	1	0	1	2	1	0	2	2	0	2	2	1	0	1	1	0
PotVar0017453	0	0	0	0	0	0	0	0	0	0	0	0	0	0	0	0	0	0	0	0	0	0	1	0	0	0	0	0	0	0	2	0	0	0	0	0	0	0	0	0	0	0	1	0	0	0	0	0	0
PotVar0017463	0	0	0	0	0	0	0	0	0	0	0	0	1	1	0	0	0	0	0	0	0	0	0	0	0	0	0	0	0	0	0	0	0	0	0	0	0	0	0	0	0	0	0	1	2	0	0	2	0
PotVar0017473	0	1	3	2	2	2	1	0	0	1	3	0	2	0	2	2	2	1	2	3	0	3	1	3	2	1	0	1	2	1	0	2	2	1	2	0	2	0	2	0	1	2	0	0	1	2	1	0	0
PotVar0017484	0	2	1	1	1	1	3	2	0	1	3	1	2	2	2	1	1	1	0	0	1	0	1	1	2	3	2	2	1	3	NA	1	1	2	2	3	1	2	1	1	0	2	1	1	3	3	2	2	3
PotVar0017499	0	0	0	0	1	0	0	0	0	0	0	0	0	0	0	0	0	0	0	0	0	0	1	0	0	0	0	0	0	1	3	0	0	0	0	0	0	0	0	0	0	0	1	0	0	0	0	0	0
PotVar0017501	0	2	0	1	0	1	1	2	0	1	1	1	0	1	0	0	0	1	0	0	0	0	0	0	2	2	2	1	1	2	0	1	1	1	2	3	0	1	0	0	0	0	0	0	0	1	1	0	3
PotVar0017531	0	0	1	0	0	0	0	0	0	0	2	0	1	0	2	0	0	0	0	0	0	0	0	0	0	0	0	1	0	0	0	0	0	0	0	0	1	0	0	0	0	2	0	0	1	2	1	0	0
PotVar0017541	0	0	0	0	1	0	0	2	3	1	0	1	0	2	2	1	0	1	0	1	2	1	2	1	0	0	0	0	0	0	0	1	1	1	0	1	2	1	0	2	2	0	2	2	1	0	1	1	0
PotVar0017542	0	3	1	2	0	2	3	NA	1	2	1	3	2	2	0	1	2	2	2	0	1	0	0	0	2	3	4	3	2	2	1	1	1	2	2	3	0	NA	2	2	1	2	1	NA	2	2	2	3	4
PotVar0017551	0	0	0	0	1	0	0	0	0	0	0	0	0	0	0	0	0	0	0	0	1	0	1	0	0	0	0	0	0	1	3	0	0	0	0	0	0	0	0	0	0	0	1	0	0	0	0	0	0
PotVar0017563	0	1	2	2	2	2	1	0	0	1	1	0	1	0	0	2	2	1	2	3	0	3	1	3	2	1	0	0	2	1	0	2	2	1	2	0	1	0	2	0	1	0	0	0	0	0	0	0	0
PotVar0017586	1	0	0	0	1	0	0	0	0	0	0	0	0	0	0	0	0	0	0	0	0	0	1	0	0	0	0	0	0	1	3	0	0	0	0	0	0	0	0	0	0	0	1	0	0	0	0	0	0
PotVar0017609	0	1	1	1	0	1	0	0	1	1	0	1	1	0	0	0	1	1	2	0	1	0	0	0	0	0	2	2	1	0	1	0	0	0	0	0	0	1	1	1	1	2	1	1	0	1	1	1	1
PotVar0017705	0	0	0	0	0	0	2	0	0	0	0	0	0	0	0	1	1	0	0	0	0	0	0	0	0	1	0	0	0	0	0	0	0	1	0	0	0	1	1	1	0	0	0	0	0	0	0	0	0
PotVar0017710	0	1	1	1	0	1	0	0	1	1	0	2	1	0	0	0	1	1	2	0	1	0	0	0	0	0	2	2	1	0	1	0	0	0	0	0	0	1	1	1	1	2	1	1	0	1	1	1	1
PotVar0017726	0	2	0	1	0	1	3	2	0	1	1	1	0	1	0	1	1	1	0	0	0	0	0	0	2	3	2	1	1	2	0	1	2	2	2	3	0	2	1	1	0	0	0	0	0	1	1	0	3
PotVar0017733	0	1	1	1	1	1	2	0	1	1	0	2	2	1	0	1	2	1	2	0	1	0	1	0	0	1	2	2	1	1	4	0	0	1	0	0	0	2	2	2	1	2	2	2	2	1	1	3	1
PotVar0017735	0	1	2	2	2	2	1	0	0	1	1	0	1	0	0	2	2	1	2	3	0	3	1	2	2	1	0	0	2	1	0	2	2	1	2	0	1	0	2	0	1	0	0	0	0	0	0	0	0
PotVar0017739	0	0	0	0	1	0	0	0	0	0	0	0	0	0	0	0	0	0	0	0	0	0	0	0	0	0	0	0	0	1	1	0	0	0	0	0	0	0	0	0	0	0	0	0	0	0	0	0	0
PotVar0017806	0	2	0	1	1	1	NA	4	3	2	1	NA	0	3	2	2	1	2	0	1	2	1	2	1	2	3	2	1	1	2	0	2	2	3	2	4	2	3	1	3	2	0	2	2	1	1	2	1	3
PotVar0017808	0	0	0	0	1	0	0	2	3	1	0	1	0	2	2	1	0	1	0	1	2	1	2	1	0	0	0	0	0	0	0	1	1	1	0	1	2	1	0	2	2	0	2	2	1	0	1	1	0
PotVar0017824	0	0	0	0	1	0	0	0	0	0	0	0	0	0	0	0	0	0	0	0	0	0	1	0	0	0	0	0	0	1	3	0	0	0	0	0	0	0	0	0	0	0	1	0	0	0	0	0	0
PotVar0017827	0	0	0	0	0	0	2	0	0	0	0	0	0	0	0	1	1	0	0	0	0	0	0	0	0	1	0	0	0	0	0	0	0	1	0	0	0	1	1	1	0	0	0	0	0	0	0	0	0
PotVar0017828	1	2	0	1	0	1	1	2	0	1	1	1	0	1	0	0	0	1	0	0	0	0	0	0	2	2	2	1	1	2	0	1	NA	1	2	3	0	1	0	0	0	0	0	0	0	1	1	0	3
PotVar0017842	0	1	1	1	0	1	0	0	1	1	0	2	1	0	0	0	1	1	2	0	1	0	0	0	0	0	2	2	1	0	1	0	0	0	0	0	0	1	1	1	1	2	1	1	0	1	1	1	1
PotVar0017868	0	0	1	0	1	0	0	2	3	1	2	1	1	2	4	1	0	1	0	1	2	1	2	1	0	0	0	1	0	0	0	1	NA	1	0	1	3	1	0	2	2	2	2	2	2	2	2	1	0
PotVar0017894	0	1	2	2	2	2	1	0	0	1	1	0	1	0	0	2	2	1	2	3	0	3	1	2	2	1	0	0	2	1	0	2	2	1	2	0	1	0	2	0	1	0	0	0	0	0	0	0	0
PotVar0017895	0	0	1	0	0	0	0	0	0	0	2	0	1	0	2	0	0	0	0	0	0	0	0	0	0	0	0	1	0	0	0	0	0	0	0	0	1	0	0	0	0	2	0	0	1	2	1	0	0
PotVar0017902	0	3	1	2	1	2	1	2	1	2	1	3	2	2	0	0	1	2	2	0	2	0	1	1	2	2	4	3	2	3	4	1	1	1	2	3	0	2	1	1	1	2	2	2	2	2	2	3	4
PotVar0017903	0	0	0	0	0	0	0	0	0	0	0	0	0	0	0	0	0	0	0	0	0	0	1	0	0	0	0	0	0	0	2	0	0	0	0	0	0	0	0	0	0	0	1	0	0	0	0	0	0
PotVar0017908	0	1	1	1	1	1	0	0	1	1	0	2	2	1	0	0	1	1	2	0	1	0	1	0	0	0	2	2	1	1	4	0	0	0	0	0	0	1	1	1	1	2	2	2	2	1	1	3	1
PotVar0017926	0	0	0	0	1	0	0	0	0	0	0	0	0	0	0	0	0	0	0	0	0	0	1	0	0	0	0	0	0	1	4	0	NA	0	0	0	0	0	0	0	0	0	1	0	0	0	0	0	0
PotVar0017995	1	0	0	0	0	0	1	0	0	0	0	0	0	0	0	0	1	0	0	0	0	0	1	0	0	0	0	0	0	0	1	0	0	0	1	0	0	0	0	0	1	0	0	0	0	0	0	0	0
PotVar0018013	0	0	0	1	1	0	1	0	0	0	1	0	2	1	2	0	1	1	1	0	1	0	1	0	0	0	1	0	0	0	1	0	0	1	1	0	1	0	0	0	1	0	2	1	0	1	1	1	1
PotVar0018015	0	0	0	0	0	0	1	0	0	0	0	0	0	0	0	0	1	0	0	0	0	0	1	0	0	0	0	0	0	0	1	0	0	0	1	0	0	0	0	0	1	0	0	0	0	0	0	0	0
PotVar0018022	0	1	3	0	0	0	0	0	0	1	1	1	1	0	1	0	0	0	0	0	1	0	0	2	1	1	1	0	0	1	1	1	1	0	0	1	1	1	0	1	1	0	0	0	0	1	1	0	0
PotVar0018043	0	1	3	0	0	0	0	0	0	1	1	1	1	0	1	0	0	0	0	0	1	0	0	2	1	1	1	0	0	1	1	1	0	0	0	1	1	1	0	1	1	0	0	0	0	1	1	0	0
PotVar0018060	0	1	1	1	1	1	0	0	2	2	1	0	0	0	0	1	NA	1	0	1	1	1	0	1	1	1	1	0	1	1	1	1	NA	0	1	0	0	1	0	NA	0	1	1	1	NA	1	0	2	0
PotVar0018085	0	0	0	0	1	0	0	1	0	0	1	0	0	0	0	0	0	0	0	0	0	0	0	0	0	0	0	0	0	0	0	0	0	0	0	1	0	0	0	0	0	0	0	0	0	0	0	0	0
PotVar0018096	0	NA	0	1	0	0	1	0	0	0	0	0	1	1	0	1	0	0	0	NA	0	1	0	0	0	1	0	1	0	0	0	1	NA	0	0	0	0	0	NA	0	1	1	0	NA	0	1	1	0	2
PotVar0018140	0	0	0	0	0	0	0	0	0	0	0	0	1	1	0	0	0	0	0	0	0	0	0	0	1	0	0	0	0	0	0	0	0	0	0	1	0	0	1	0	0	0	0	0	1	0	1	0	0
PotVar0018154	0	0	0	0	1	0	0	1	0	0	1	0	0	0	0	0	0	0	0	0	0	0	0	0	0	0	0	0	0	0	0	0	0	0	0	1	0	0	0	0	0	0	0	0	0	0	0	0	0
PotVar0018178	0	0	0	0	1	0	0	1	0	0	1	0	0	0	0	0	0	0	0	0	0	0	2	2	0	0	0	0	0	0	0	0	0	0	2	1	2	0	0	0	0	0	0	0	0	0	0	0	0
PotVar0018194	0	1	0	0	0	0	1	0	0	0	0	0	1	1	1	1	0	0	0	1	0	1	0	0	0	1	0	1	0	0	0	1	1	0	1	0	0	0	1	0	1	1	0	0	0	1	0	0	2
PotVar0018209	0	1	1	1	0	0	1	0	0	0	1	0	0	1	0	1	1	0	2	0	1	1	1	2	1	0	0	0	0	1	0	1	1	3	1	0	1	1	0	1	1	0	0	0	0	0	0	0	0
PotVar0018212	0	0	0	0	0	0	0	0	0	0	0	0	0	1	0	0	1	0	0	0	0	0	1	1	0	0	0	0	0	0	0	0	0	0	0	0	1	0	0	1	1	0	0	0	0	0	0	0	0
PotVar0018214	0	1	0	1	0	0	1	0	0	0	1	0	1	1	0	1	1	0	2	0	0	1	0	0	2	0	0	0	0	1	0	0	0	0	1	1	0	0	1	1	1	0	0	0	1	0	1	0	0
PotVar0018233	0	0	0	0	0	0	1	0	0	0	0	0	0	0	0	0	0	0	0	0	0	0	0	0	0	0	0	0	0	0	0	0	0	0	0	0	0	0	0	0	0	1	0	0	0	0	0	0	0
PotVar0018234	0	1	0	0	0	0	1	0	0	0	0	0	2	2	1	1	1	0	0	1	0	1	1	1	1	1	0	1	0	0	0	1	1	0	1	1	1	0	2	1	2	1	0	0	1	1	1	0	2
PotVar0018236	0	3	2	0	3	2	1	2	2	1	2	0	2	2	3	2	3	1	0	2	1	2	2	3	3	2	1	1	2	1	1	3	3	3	2	2	1	1	2	3	2	2	1	0	1	2	2	1	2
PotVar0018249	0	0	0	0	0	0	0	0	0	1	0	0	0	0	0	0	0	1	0	0	0	0	0	0	0	0	0	0	0	0	0	0	0	0	0	0	0	1	0	0	0	0	0	0	1	0	1	1	0
PotVar0018250	0	1	0	2	0	0	1	0	0	1	1	0	0	0	0	1	0	1	2	0	0	1	0	0	1	0	0	0	0	1	0	0	NA	0	1	0	0	1	0	NA	0	0	0	0	1	0	1	1	0
PotVar0018262	0	0	1	0	0	0	0	0	0	0	0	0	0	0	0	0	0	0	0	0	0	0	0	1	0	0	0	0	0	0	0	1	1	3	0	0	0	1	0	0	0	0	0	0	0	0	0	0	0
PotVar0018263	0	3	2	2	3	2	1	2	NA	2	3	0	0	0	2	2	2	2	2	1	1	2	1	NA	3	1	1	0	NA	2	1	2	2	NA	2	1	0	2	0	2	0	1	1	0	1	1	2	2	0
PotVar0018281	0	2	1	2	0	0	3	0	0	1	1	0	2	NA	1	2	1	1	2	1	1	2	1	2	2	1	0	1	0	1	0	2	2	3	2	1	1	2	2	2	2	NA	0	0	2	1	2	1	2
PotVar0018338	1	0	1	0	0	0	0	0	0	0	0	0	0	0	0	0	0	0	0	0	0	0	0	2	0	0	0	0	0	0	0	0	0	2	0	0	0	1	0	0	0	0	0	0	0	0	0	0	0
PotVar0018352	0	0	2	2	1	2	1	2	2	1	2	4	3	3	1	1	2	2	2	2	2	2	3	2	1	2	3	3	2	2	3	1	1	1	2	3	3	2	3	2	3	2	3	4	3	2	2	2	2
PotVar0018360	0	0	0	0	0	1	1	0	0	0	0	0	0	0	0	0	0	0	0	0	0	0	0	0	0	0	0	0	0	0	0	0	0	0	0	0	0	0	0	1	0	1	0	0	0	0	0	0	0
PotVar0018374	0	1	0	0	1	0	0	1	0	0	0	0	0	0	2	0	0	2	0	0	0	0	0	0	1	0	0	0	1	0	0	0	0	0	0	0	0	0	0	0	0	0	0	0	0	0	0	0	0
PotVar0018377	0	0	0	0	0	0	0	0	0	0	0	0	1	1	0	0	0	0	0	0	0	0	0	0	1	0	0	0	0	0	0	0	0	0	0	1	0	0	1	0	0	0	0	0	1	0	1	0	0
PotVar0018387	0	0	0	0	1	0	0	0	0	0	0	0	0	0	0	0	0	0	0	0	0	1	0	0	1	0	0	0	0	1	0	0	0	0	0	0	0	0	0	0	0	0	0	0	0	0	0	0	0
PotVar0018388	0	1	0	1	0	0	1	0	0	0	1	0	0	0	0	1	0	0	2	0	0	0	0	0	1	0	0	0	0	1	0	0	0	0	1	0	0	0	0	0	0	0	0	0	0	0	0	0	0
PotVar0018389	0	0	0	0	0	0	0	0	0	0	0	0	1	1	0	0	1	0	0	0	0	0	0	0	1	0	0	0	0	0	0	0	0	0	1	1	0	0	1	1	1	0	0	0	1	0	1	0	0
PotVar0018406	0	1	0	1	0	0	1	0	0	2	0	0	1	1	1	1	0	0	0	1	0	1	0	0	0	1	0	1	0	0	0	1	3	0	0	0	1	1	1	0	1	1	0	0	1	1	1	1	2
PotVar0018416	0	2	2	1	2	2	2	1	2	3	1	0	1	1	1	2	2	0	0	2	1	2	1	3	1	2	1	1	1	1	1	3	NA	3	1	1	1	2	1	2	1	2	1	0	1	2	2	2	2
PotVar0018429	0	3	2	2	2	3	4	1	2	3	2	0	1	1	1	3	2	0	2	2	1	2	1	2	2	2	1	1	1	2	1	3	3	3	2	1	1	2	1	2	1	3	1	0	1	2	2	2	2
PotVar0018450	1	0	2	2	1	2	1	3	1	1	2	4	3	2	2	1	2	2	2	2	2	2	3	NA	1	2	3	3	2	2	3	1	NA	1	2	3	3	2	2	2	3	2	3	3	2	2	2	2	1
PotVar0018454	0	1	0	0	1	0	0	1	0	0	0	0	0	0	2	0	0	2	0	0	0	0	0	1	1	0	0	0	1	0	0	0	0	0	0	0	0	0	0	1	0	0	0	0	0	0	0	0	0
PotVar0018455	0	0	0	0	2	0	0	0	0	0	1	0	0	0	0	0	0	0	0	0	0	1	0	0	1	0	0	0	0	1	0	1	0	1	0	1	0	0	0	0	0	0	0	0	0	0	0	0	0
PotVar0018459	0	3	2	2	0	NA	NA	0	3	3	1	0	1	2	0	3	2	0	2	2	2	1	1	3	1	2	1	1	1	1	1	2	0	2	2	0	1	2	2	2	1	2	1	1	2	2	2	2	3
PotVar0018463	0	0	0	0	0	0	0	0	0	0	0	0	1	1	0	0	0	0	0	0	0	0	0	0	1	0	0	0	0	0	0	0	0	0	0	1	0	0	1	0	0	0	0	0	1	0	1	0	0
PotVar0018476	0	1	0	0	0	0	1	0	1	2	0	0	1	2	0	1	0	0	1	1	0	1	0	0	0	1	0	1	0	0	0	1	1	0	0	0	0	2	2	0	1	1	0	1	2	1	1	1	3
PotVar0018478	0	1	0	0	3	0	0	1	0	0	1	0	0	0	2	0	0	2	0	0	0	1	0	2	2	0	0	0	1	1	0	1	2	1	0	1	0	0	0	1	0	0	0	0	0	0	0	0	0
PotVar0018524	0	1	1	1	3	0	0	1	0	0	1	1	1	1	2	0	0	3	0	0	1	1	0	0	3	0	0	0	1	1	0	1	1	1	0	2	0	0	2	0	0	1	0	0	1	0	1	0	0
PotVar0018525	0	0	0	0	0	1	1	0	0	0	0	0	0	0	0	0	0	0	0	0	0	0	0	0	0	0	0	0	0	0	0	0	0	0	0	0	0	0	0	0	0	1	0	0	0	0	0	0	0
PotVar0018564	0	0	1	1	0	0	0	0	0	0	0	1	0	0	0	0	0	1	0	0	0	0	0	0	0	0	0	0	0	0	0	0	0	0	0	0	0	0	1	0	0	1	0	0	0	0	0	0	0
PotVar0018569	0	2	2	2	0	2	2	0	2	1	1	0	1	1	0	2	2	0	1	1	1	0	1	3	2	1	1	0	1	1	1	1	1	2	2	1	1	0	1	2	0	1	1	0	1	1	2	1	0
PotVar0018588	0	0	0	0	2	0	0	0	0	0	1	0	0	0	0	0	0	0	0	0	0	1	0	0	1	0	0	0	0	1	0	1	1	1	0	1	0	0	0	0	0	0	0	0	0	0	0	0	0
PotVar0018604	0	1	0	2	0	1	NA	1	1	1	1	0	0	0	0	0	0	0	1	1	0	0	0	0	0	1	0	0	1	2	0	1	0	0	1	0	1	2	0	0	0	1	0	0	0	0	0	0	0
PotVar0018629	1	1	3	3	1	3	1	3	2	2	3	4	NA	NA	2	1	2	2	3	3	2	2	2	1	0	3	3	3	3	4	3	2	4	3	3	NA	4	4	NA	0	3	2	3	3	1	2	1	2	1
PotVar0018635	0	0	0	0	0	0	0	0	0	0	0	0	1	1	0	0	0	0	0	0	0	0	0	0	1	0	0	0	0	0	0	0	0	0	0	1	0	0	1	0	0	0	0	0	1	0	1	0	0
PotVar0018639	0	2	0	1	0	0	3	0	1	1	0	0	1	NA	0	2	0	0	1	0	1	1	1	1	1	0	0	1	0	0	0	1	1	0	1	0	0	0	1	1	1	2	0	1	2	1	0	1	3
PotVar0018646	0	1	1	0	3	1	0	1	1	1	1	0	0	0	2	1	2	2	0	1	1	1	1	0	2	1	1	0	1	0	1	1	0	1	0	1	0	0	1	2	0	0	1	0	0	1	2	1	0
PotVar0018685	0	1	0	1	2	2	1	0	0	2	1	1	1	1	1	0	1	1	0	1	2	1	0	1	2	1	1	1	0	0	0	0	0	1	0	1	0	1	0	0	1	2	1	1	1	2	1	1	2
PotVar0018687	0	0	1	1	0	0	1	0	0	0	0	1	0	0	0	0	0	0	0	0	1	0	0	0	0	1	0	0	0	0	0	0	0	0	0	0	0	0	1	0	1	1	1	0	0	0	1	0	0
PotVar0018693	0	0	0	0	0	0	0	1	0	1	0	0	1	0	0	1	0	0	1	0	1	0	1	0	0	0	1	1	2	0	1	1	1	1	0	0	1	2	0	1	0	0	0	1	1	0	0	0	0
PotVar0018694	0	0	1	1	0	0	1	1	0	1	0	2	1	0	0	2	0	0	1	0	2	0	1	0	0	1	1	1	2	1	1	2	2	1	0	0	1	3	2	1	2	1	1	1	1	0	1	1	0
PotVar0018832	0	0	3	1	0	0	0	1	1	0	0	0	0	1	0	1	2	0	1	1	0	0	2	1	0	1	0	1	1	0	1	0	0	1	2	0	0	0	0	1	0	1	0	0	0	0	1	1	2
PotVar0018833	1	0	0	0	0	0	0	1	0	1	0	0	1	0	0	1	0	0	1	0	1	0	1	0	0	0	1	0	2	0	1	1	1	1	0	0	1	3	0	1	0	0	0	1	1	0	0	0	0
PotVar0018848	0	2	0	0	1	2	1	0	0	1	1	1	1	1	2	0	0	0	0	1	2	1	1	0	3	0	1	0	0	1	2	0	0	0	1	0	0	0	0	0	1	1	1	1	1	2	1	1	1
PotVar0018915	0	1	0	0	0	0	0	0	0	0	0	0	0	0	1	1	0	0	0	0	0	0	0	0	0	1	0	0	0	0	0	1	1	0	0	0	0	0	0	0	0	0	0	0	0	0	0	0	0
PotVar0018933	0	3	0	1	1	2	2	0	0	1	1	3	1	1	3	1	0	1	0	1	3	1	1	0	3	2	1	2	0	1	2	1	1	0	1	0	0	0	2	0	3	3	2	1	1	2	2	2	1
PotVar0018968	0	0	0	1	0	0	1	0	0	0	0	1	0	0	0	0	0	1	0	0	1	0	0	0	0	1	0	2	0	0	0	0	0	0	0	0	0	0	1	0	2	2	1	0	0	0	1	0	0
PotVar0018983	0	0	0	0	0	0	0	1	0	1	0	0	1	0	0	1	0	0	1	0	1	0	1	0	0	0	1	0	2	0	1	1	0	1	1	0	1	2	0	1	0	0	0	1	1	0	0	0	0
PotVar0018985	0	0	0	1	0	0	1	0	0	0	0	1	0	0	0	0	0	1	0	0	1	0	0	0	0	1	0	2	0	0	0	0	0	0	0	0	0	0	1	0	1	2	1	0	0	0	0	0	0
PotVar0018996	0	0	0	1	1	0	0	0	0	1	0	0	1	1	0	0	0	0	0	0	0	1	0	0	0	1	0	0	0	0	0	0	0	1	0	1	0	2	0	0	0	0	0	0	0	0	0	0	1
PotVar0019045	0	2	1	1	3	1	0	0	1	0	1	0	0	1	1	1	0	2	2	1	0	1	1	2	2	2	1	1	2	1	2	0	0	0	2	1	0	0	1	1	0	1	1	0	0	0	0	1	1
PotVar0019084	0	0	0	0	0	0	0	0	0	0	0	0	1	1	1	0	0	0	0	0	0	0	0	0	1	0	0	0	0	0	0	0	0	0	0	0	0	0	0	0	0	0	0	1	0	0	1	1	1
PotVar0019161	0	0	0	1	0	0	0	0	1	1	NA	0	1	0	0	0	0	1	1	0	0	0	0	0	0	1	1	1	0	1	0	1	0	1	1	0	1	1	0	0	1	1	0	0	0	1	0	0	1
PotVar0019164	0	0	0	1	0	0	0	0	1	1	1	0	1	0	0	0	0	1	1	0	0	0	0	0	0	1	1	1	0	1	0	1	0	1	1	0	1	1	0	0	1	1	0	0	0	1	0	0	1
PotVar0019184	0	1	0	1	0	1	0	1	1	0	0	0	0	1	1	2	0	1	0	0	0	0	0	0	0	1	1	1	0	0	0	1	0	1	1	0	0	1	0	0	0	1	1	NA	2	0	0	1	2
PotVar0019201	0	1	2	1	3	2	2	0	0	2	1	NA	2	1	0	1	0	NA	1	3	0	2	2	3	2	NA	1	2	2	1	1	2	NA	NA	2	2	2	3	1	0	3	1	2	1	1	0	1	1	1
PotVar0019237	0	0	1	0	0	0	0	0	0	0	0	0	0	0	0	0	0	0	0	0	0	0	0	0	0	0	0	0	0	0	0	0	0	0	0	0	0	1	0	0	0	0	1	1	1	0	0	0	1
PotVar0019245	0	0	0	0	0	0	0	0	0	0	0	0	0	1	0	0	0	0	0	0	0	0	0	0	1	0	0	0	0	0	0	0	0	0	0	1	0	0	0	0	0	0	0	1	0	0	1	1	1
PotVar0019251	0	1	1	2	3	2	1	1	2	3	0	2	2	2	0	2	0	3	0	4	1	2	0	2	2	3	0	2	0	1	1	3	3	2	2	1	3	2	1	0	2	2	2	1	2	0	1	2	2
PotVar0019258	0	0	0	0	0	0	0	0	0	0	0	0	0	0	0	1	0	0	0	0	0	0	0	0	0	0	1	0	0	1	1	0	0	0	0	0	0	1	0	0	0	0	1	1	1	0	0	0	1
PotVar0019259	0	1	1	2	0	1	0	0	0	0	1	0	0	0	1	1	1	1	3	0	3	0	0	1	0	0	1	1	2	1	1	0	0	0	0	0	0	0	0	1	0	0	0	0	0	1	0	0	0
PotVar0019269	0	0	0	0	0	0	0	0	0	0	0	0	0	1	0	0	0	0	0	0	0	0	0	0	1	0	0	0	0	0	0	0	0	0	0	1	0	0	0	0	0	0	0	1	0	0	1	1	1
PotVar0019272	0	0	0	0	0	0	2	0	0	1	0	1	2	1	0	0	1	0	0	0	0	0	1	0	0	0	0	0	0	0	0	0	0	0	0	0	0	0	2	1	1	0	1	1	1	2	1	1	0
PotVar0019284	0	0	2	0	0	0	0	1	0	0	0	0	0	0	1	0	1	0	0	0	0	0	0	0	0	0	0	0	0	0	0	0	0	0	0	0	0	0	0	0	0	1	0	0	0	1	0	0	0
PotVar0019295	0	0	0	0	0	0	0	0	0	0	0	0	0	0	0	0	0	0	0	0	0	0	0	0	0	0	2	0	0	2	2	0	0	0	0	0	0	1	0	0	0	0	1	1	1	0	0	0	1
PotVar0019302	0	0	0	0	0	0	2	0	0	1	0	1	2	2	0	0	1	0	1	0	0	0	1	0	1	0	1	0	0	0	0	0	0	0	0	1	0	0	2	1	1	0	1	2	1	2	2	2	NA
PotVar0019321	0	0	0	0	0	0	0	0	0	0	0	0	0	0	0	0	0	0	1	0	0	0	0	0	0	0	1	0	0	0	0	0	0	0	0	0	0	0	0	0	0	0	0	0	0	0	0	0	0
PotVar0019327	0	0	0	0	0	0	0	1	0	0	0	0	0	0	1	0	1	0	0	0	0	0	0	0	0	0	0	0	0	0	0	0	0	0	0	0	0	0	0	0	0	1	0	0	0	1	0	0	0
PotVar0019336	0	1	1	0	1	0	0	2	2	0	3	1	0	0	2	1	1	0	0	0	0	2	3	0	1	1	1	1	2	1	1	1	1	2	2	2	1	1	1	2	0	1	0	0	0	0	1	0	0
PotVar0019343	0	2	2	2	1	1	0	2	2	0	4	1	0	1	3	2	2	1	3	0	3	2	3	1	2	1	3	2	4	3	3	1	1	2	2	3	1	NA	1	3	0	1	1	2	1	1	2	1	2
PotVar0019363	0	0	0	0	0	0	0	1	0	0	0	0	0	1	1	0	1	0	1	0	0	0	0	0	1	0	1	0	0	0	0	0	0	0	0	1	0	0	0	0	0	1	0	1	0	1	1	1	1
PotVar0019456	0	0	1	1	1	0	0	NA	1	1	2	1	1	1	1	1	1	0	0	1	1	2	2	0	0	0	1	1	0	1	1	1	NA	2	NA	0	NA	1	1	2	0	1	0	0	0	0	1	0	0
PotVar0019460	0	2	0	1	1	1	0	0	2	0	0	2	0	1	0	1	0	2	0	0	0	0	1	1	0	2	0	1	2	1	NA	2	2	1	1	0	1	1	1	0	1	0	0	0	NA	0	0	1	1
PotVar0019472	0	4	1	3	1	2	3	2	3	1	1	3	2	3	3	3	3	3	2	0	3	0	2	2	2	2	3	2	4	3	3	2	NA	1	1	2	1	1	2	2	3	1	1	2	2	4	2	3	2
PotVar0019474	2	2	1	2	0	1	2	1	1	1	1	1	2	1	3	1	3	1	2	0	3	0	1	1	1	0	2	1	2	1	1	0	0	0	0	1	0	0	1	2	1	1	0	0	1	4	1	1	0
PotVar0019493	0	0	0	0	0	0	1	1	0	0	0	0	0	0	0	0	0	0	0	0	0	0	0	0	0	0	0	0	0	0	0	0	0	0	0	0	0	NA	0	0	0	0	0	0	0	0	0	0	0
PotVar0019506	0	0	0	0	0	0	0	0	0	0	0	0	0	0	0	0	0	0	0	0	0	0	0	0	0	0	0	0	0	0	0	0	0	0	0	0	0	1	0	0	0	0	1	1	1	1	0	0	1
PotVar0019508	0	0	0	0	0	0	0	0	0	0	0	0	0	0	0	0	0	0	1	0	0	0	0	0	0	0	1	0	0	0	0	0	0	0	0	0	0	0	0	0	0	0	0	0	0	0	0	0	0
PotVar0019512	0	3	1	3	1	2	3	2	3	1	1	1	2	3	3	2	3	2	2	1	3	0	1	0	2	1	2	1	2	1	1	1	1	1	1	2	0	1	1	2	2	1	2	3	3	4	2	3	3
PotVar0019521	1	2	1	2	0	1	2	1	1	1	1	1	2	1	3	1	3	1	1	1	3	0	1	0	1	0	1	1	2	1	1	0	0	0	1	1	0	0	1	1	1	1	0	0	1	4	1	1	0
PotVar0019553	0	1	0	0	0	0	0	0	0	0	0	1	0	0	0	1	0	1	0	0	0	0	1	0	0	1	0	1	2	1	0	1	0	0	1	0	1	1	1	0	1	0	1	1	1	0	0	0	1
PotVar0019554	0	0	0	1	1	0	0	0	2	0	0	0	0	1	0	1	0	1	0	0	0	0	0	0	0	1	0	0	0	0	0	1	1	1	0	0	0	0	0	0	0	0	0	0	1	0	0	1	1
PotVar0019605	0	0	0	1	1	0	1	1	0	1	0	1	0	0	0	0	0	0	0	0	1	0	0	0	0	0	0	0	0	1	0	1	1	0	0	0	2	1	0	0	0	0	0	0	0	0	1	0	0
PotVar0019609	1	0	0	0	0	0	0	0	0	0	0	0	0	0	0	0	0	0	1	0	0	0	0	0	0	0	1	0	0	0	0	0	0	0	0	0	0	0	0	0	0	0	0	0	0	0	0	0	0
PotVar0019631	2	0	0	0	0	0	0	0	0	0	0	0	0	0	0	0	0	0	0	0	0	0	0	0	0	0	0	0	0	0	0	0	0	0	0	0	0	0	0	1	0	0	0	0	0	0	0	0	0
PotVar0019680	0	0	0	1	1	0	1	0	1	1	1	1	0	0	0	0	1	0	0	0	0	2	0	0	0	0	0	0	0	1	1	1	NA	0	2	1	3	NA	0	0	0	0	0	0	0	0	0	0	0
PotVar0019703	0	1	2	1	2	3	1	0	1	0	2	0	0	1	1	3	0	1	0	1	1	0	2	2	1	3	1	1	2	0	0	2	3	2	1	1	1	1	1	0	0	1	2	1	1	1	0	1	1
PotVar0019773	0	1	2	1	2	3	1	0	1	0	2	0	0	1	1	3	0	1	0	1	1	0	2	2	1	3	1	0	2	0	0	2	0	2	1	1	1	1	1	0	0	1	2	1	1	1	0	1	1
PotVar0019800	0	1	0	1	1	0	1	2	2	1	1	2	1	0	2	1	1	2	2	2	2	1	1	2	1	0	1	3	0	2	1	2	NA	2	1	0	0	0	1	3	0	3	1	1	0	0	2	1	0
PotVar0019827	0	1	2	1	2	3	1	0	1	0	2	0	0	1	1	3	0	1	0	1	1	0	2	2	1	3	1	1	2	0	0	2	0	2	1	1	1	1	1	0	0	1	2	1	1	1	0	1	1
PotVar0019861	0	1	0	1	1	0	1	2	2	1	1	2	1	1	2	1	1	2	2	2	2	1	1	2	1	0	1	3	0	2	1	2	2	2	1	0	0	0	1	3	0	3	1	1	0	0	2	1	1
PotVar0019891	0	2	2	2	1	NA	2	2	1	3	1	2	3	2	1	0	3	1	2	1	1	3	1	0	2	1	2	0	2	2	3	0	0	0	2	3	3	3	2	1	4	0	1	2	3	3	2	2	2
PotVar0019900	0	1	2	1	2	3	1	0	1	0	2	0	0	1	1	3	0	1	0	1	1	0	2	2	1	3	1	1	2	0	0	2	2	2	1	1	1	1	1	0	0	1	2	1	1	1	0	1	1
PotVar0019908	0	1	0	1	1	0	1	2	2	1	1	2	1	0	2	1	1	2	2	2	2	1	1	2	1	0	1	3	0	2	1	NA	2	2	1	0	0	0	1	3	0	3	1	1	0	0	2	1	0
PotVar0019945	0	1	0	1	1	0	1	2	2	1	1	2	1	0	2	1	1	2	2	2	2	1	1	2	1	0	1	3	0	2	1	2	2	2	1	0	0	0	1	3	0	3	1	1	0	0	2	1	0
PotVar0019947	0	0	0	0	0	0	0	0	1	0	0	0	0	2	0	0	0	0	0	0	0	0	0	0	0	1	0	0	0	0	0	1	2	0	0	0	0	0	0	0	0	0	0	0	0	0	0	1	1
PotVar0019959	0	0	0	0	0	0	0	0	NA	0	0	0	0	1	0	0	0	0	0	0	0	0	0	0	0	1	0	0	0	0	0	1	1	0	0	0	0	0	0	0	0	0	0	0	0	0	0	1	0
PotVar0019966	0	0	2	1	0	2	1	0	0	0	2	0	0	0	1	3	0	0	0	0	1	0	2	2	0	2	1	0	2	0	0	0	0	0	1	1	1	1	0	0	0	1	2	1	1	1	0	0	1
PotVar0020017	0	2	2	2	1	1	2	2	1	3	1	2	3	2	1	0	3	1	2	1	1	3	1	0	2	1	2	0	2	2	3	0	0	0	2	3	3	3	2	1	4	0	1	2	3	3	2	2	2
PotVar0020037	0	1	2	1	2	3	1	0	1	0	2	0	0	1	1	3	0	1	0	1	1	0	2	2	1	3	1	0	2	0	0	2	2	2	1	1	1	1	1	0	0	1	2	1	1	1	0	1	1
PotVar0020074	0	1	0	1	1	1	1	2	2	1	1	2	1	0	2	1	1	2	2	2	2	1	1	2	1	0	1	3	0	2	1	2	1	2	1	0	0	0	1	3	0	3	1	1	0	0	2	1	0
PotVar0020079	0	1	2	1	2	2	1	0	1	0	2	0	0	2	1	3	0	1	0	1	1	0	2	2	1	3	1	1	2	0	0	2	2	2	1	1	1	1	1	0	0	1	2	1	1	1	0	1	2
PotVar0020111	0	2	2	2	1	1	2	2	NA	3	1	2	3	NA	1	0	3	1	2	NA	1	3	1	0	NA	1	2	0	2	2	3	0	0	0	2	3	NA	3	2	1	4	0	1	2	3	3	2	NA	2
PotVar0020124	0	0	2	1	0	1	1	0	0	0	2	0	0	0	1	3	0	0	0	0	1	0	2	2	0	2	1	0	2	0	0	0	0	0	1	1	1	1	0	0	0	1	2	1	1	1	0	0	1
PotVar0020134	0	1	0	0	1	1	0	0	1	0	0	0	0	1	0	0	0	1	0	0	0	0	0	0	0	0	0	0	0	0	0	1	1	0	0	0	0	0	1	0	0	0	0	0	0	0	0	1	0
PotVar0020137	0	0	2	1	1	1	1	0	0	0	3	0	0	1	1	3	0	0	0	1	1	0	2	1	1	1	0	0	2	0	0	0	0	0	1	0	1	1	0	0	0	1	2	1	1	1	0	0	2
PotVar0020171	1	0	2	1	1	1	1	0	0	0	3	0	0	0	1	3	0	0	0	1	1	0	2	1	1	1	0	1	2	0	0	1	2	2	1	0	1	1	0	0	0	1	2	1	1	1	0	0	1
PotVar0020213	0	1	0	1	1	1	1	2	2	1	1	2	1	0	2	1	1	2	2	1	3	1	1	2	1	1	2	3	1	2	1	2	2	2	1	1	0	0	1	3	0	3	1	1	0	0	2	1	0
PotVar0020216	0	2	2	2	1	NA	2	2	1	3	0	2	3	2	1	0	3	1	2	2	0	3	1	1	2	2	2	0	1	2	3	0	0	0	2	3	3	3	2	1	4	0	1	2	3	3	2	2	2
PotVar0020222	1	1	2	1	2	2	1	0	0	0	3	0	0	0	1	3	0	1	0	1	1	0	2	1	1	1	0	0	2	0	0	0	0	0	1	0	1	1	1	0	0	1	2	1	1	1	0	0	1
PotVar0020225	0	1	0	1	1	1	1	2	2	1	1	2	1	0	2	1	1	2	2	1	3	1	1	2	1	1	2	4	1	2	1	3	3	4	1	1	0	0	1	3	0	3	1	1	0	0	2	1	0
PotVar0020227	0	1	2	1	2	2	1	0	0	0	3	0	0	0	1	3	0	1	0	1	1	0	2	1	1	1	0	1	2	0	0	1	0	2	1	0	1	1	1	0	0	1	2	1	1	1	0	0	1
PotVar0020229	1	0	0	0	0	0	0	0	1	0	0	0	0	1	0	0	0	0	0	0	0	0	0	0	0	0	0	0	0	0	0	1	1	0	0	0	0	0	0	0	0	0	0	0	0	0	0	1	0
PotVar0020241	0	0	0	0	0	0	0	0	1	0	0	0	0	1	0	0	0	0	0	0	0	0	0	0	0	0	0	0	0	0	0	1	4	0	0	0	0	0	0	0	0	0	0	0	0	0	0	1	0
PotVar0020249	0	1	2	1	2	2	1	0	1	0	3	0	0	1	1	3	0	1	0	1	1	0	2	1	1	1	0	1	2	0	0	2	0	2	1	0	1	1	1	0	0	1	2	1	1	1	0	1	1
PotVar0020255	0	0	0	0	0	0	0	0	1	0	0	0	0	0	0	0	0	1	0	0	0	0	0	0	0	0	0	0	0	0	0	0	0	0	0	0	0	0	0	0	1	0	0	0	0	0	0	0	0
PotVar0020290	0	0	0	0	0	0	0	0	1	0	0	0	0	1	0	0	0	0	0	0	0	0	0	0	0	0	0	0	0	0	0	1	1	0	0	0	0	0	0	0	0	0	0	0	0	0	0	1	0
PotVar0020306	0	0	2	1	1	1	1	0	1	0	3	0	0	1	1	3	0	0	0	1	1	0	2	1	1	1	0	0	2	0	0	1	1	0	1	0	1	1	0	0	0	1	2	1	1	1	0	1	1
PotVar0020360	0	1	0	0	1	1	0	0	0	0	0	0	0	0	0	0	0	1	0	0	0	0	0	0	0	0	0	0	0	0	0	0	0	0	0	0	0	0	1	0	0	0	0	0	0	0	0	0	0
PotVar0020402	0	2	2	2	2	2	2	0	2	0	3	0	0	2	2	3	1	1	1	1	1	0	2	1	2	1	2	1	2	0	0	3	1	3	2	0	1	1	2	0	0	1	2	1	1	1	0	1	2
PotVar0020407	0	2	2	2	1	1	2	2	1	3	0	2	3	2	1	0	3	1	2	2	0	3	1	1	2	2	2	1	1	2	3	0	0	0	2	3	3	3	2	1	4	0	1	2	3	3	2	2	2
PotVar0020411	0	1	0	0	1	1	0	0	0	0	0	0	0	0	0	0	0	1	0	0	0	0	0	0	0	0	0	0	0	0	0	0	0	0	0	0	0	0	1	0	0	0	0	0	0	0	0	0	0
PotVar0020413	0	0	0	0	1	1	0	2	1	1	1	2	1	1	1	1	0	2	1	1	3	1	1	2	0	1	0	2	1	2	1	1	1	1	0	1	0	0	0	3	0	3	1	1	0	0	2	1	1
PotVar0020426	0	2	2	2	2	2	2	0	1	0	3	0	0	0	2	3	1	1	1	1	1	0	2	1	2	1	2	1	2	0	0	1	1	1	2	0	1	1	2	0	0	1	2	1	1	1	0	0	1
PotVar0020451	0	0	0	0	0	0	0	0	0	0	0	0	0	0	0	0	0	0	0	0	0	0	0	0	0	0	0	0	0	0	0	1	NA	2	0	0	0	0	0	0	0	0	0	0	0	0	0	0	0
PotVar0020457	0	2	2	2	2	2	2	0	1	0	3	0	0	0	2	3	1	1	1	1	1	0	2	1	2	1	2	1	2	0	0	2	NA	3	2	0	1	1	2	0	0	1	2	1	1	1	0	0	1
PotVar0020480	0	0	0	0	0	0	0	0	1	0	0	0	0	1	0	0	0	0	0	0	0	0	0	0	0	0	0	0	0	0	0	1	0	0	0	0	0	0	0	0	0	0	0	0	0	0	0	1	0
PotVar0020482	0	0	0	0	1	0	0	0	0	0	0	0	0	0	0	0	0	0	0	1	0	0	0	0	1	0	0	0	0	0	0	0	0	0	0	0	0	0	0	0	0	0	0	0	0	0	0	0	0
PotVar0020485	0	0	0	0	1	1	0	2	1	1	1	2	1	0	1	1	0	2	1	1	3	1	1	2	0	1	0	2	1	2	1	1	1	1	0	1	0	0	0	3	0	3	1	1	0	0	2	1	0
PotVar0020505	0	0	0	0	1	0	0	0	0	0	0	0	0	0	0	0	0	0	0	1	0	0	0	0	1	0	0	0	0	0	0	0	0	0	0	0	0	0	0	0	0	0	0	0	0	0	0	0	0
PotVar0020507	0	2	2	2	2	3	2	0	2	1	3	0	0	1	2	3	1	1	1	1	1	0	2	1	2	1	2	1	2	0	0	2	1	1	2	0	1	1	2	0	0	1	2	1	0	2	0	1	1
PotVar0020543	0	2	2	2	1	3	2	0	1	1	3	0	0	0	2	3	1	1	2	1	1	1	2	1	1	1	2	1	2	0	0	1	1	1	2	1	1	1	2	0	0	2	2	1	0	2	0	0	1
PotVar0020547	0	0	0	0	1	0	0	0	0	0	0	0	0	0	0	0	0	0	0	1	0	0	0	0	1	0	0	0	0	0	0	0	0	0	0	0	0	0	0	0	0	0	0	0	0	0	0	0	0
PotVar0020552	0	0	0	0	1	1	0	2	1	1	1	2	1	0	1	1	0	2	1	0	3	0	1	2	0	1	0	2	1	2	1	1	1	1	0	1	0	0	0	3	0	2	1	1	0	0	2	1	0
PotVar0020566	0	0	0	0	1	1	0	2	1	1	1	2	1	0	1	1	0	2	1	0	3	0	1	2	0	1	0	2	1	2	1	1	1	1	0	1	0	0	0	3	0	2	1	1	0	0	2	1	0
PotVar0020585	0	1	0	0	1	1	0	0	0	0	0	0	0	1	0	0	0	1	0	0	0	0	0	0	0	0	0	0	0	0	0	0	0	0	0	0	0	0	1	0	0	0	0	0	0	0	0	0	1
PotVar0020636	0	0	0	0	1	0	0	0	0	0	0	0	0	0	0	0	0	0	0	1	0	0	0	0	1	0	0	0	0	0	0	0	0	0	0	0	0	0	0	0	0	0	0	0	0	0	0	0	0
PotVar0020649	0	0	0	0	0	0	0	0	0	0	0	0	0	1	0	0	0	0	0	0	0	0	0	0	0	0	0	0	1	0	0	0	0	0	0	0	0	0	0	0	0	0	0	0	0	0	0	0	1
PotVar0020656	1	2	2	2	1	3	2	0	2	1	3	0	0	1	2	3	1	1	2	2	0	1	2	1	1	1	2	1	2	0	0	2	NA	1	2	1	1	1	2	0	0	2	2	1	0	2	0	1	1
PotVar0020667	0	0	0	0	1	0	0	0	0	0	0	0	0	0	0	0	0	0	0	1	0	0	0	0	1	0	0	0	1	0	0	0	0	0	0	0	0	0	0	0	0	0	0	0	0	0	0	0	0
PotVar0020715	0	0	0	0	0	0	0	0	1	0	0	0	0	0	0	0	0	1	0	0	0	0	0	0	0	0	0	0	0	0	0	0	0	0	0	0	0	0	0	0	1	0	0	0	0	0	0	0	0
PotVar0020716	0	0	0	0	1	1	0	2	1	1	1	2	1	0	1	1	0	2	1	0	2	0	1	2	0	1	0	2	1	2	1	1	1	1	0	1	0	0	0	3	0	2	1	1	0	0	2	1	0
PotVar0020782	0	2	2	2	1	0	2	2	1	2	0	2	3	2	1	0	3	1	1	1	2	3	1	1	2	2	2	1	0	2	3	1	1	2	2	2	3	3	2	1	4	0	1	2	4	2	2	2	2
PotVar0020788	0	0	0	0	1	0	0	0	1	0	0	0	0	1	0	0	0	1	0	1	0	0	0	0	1	0	0	0	1	0	0	0	0	0	0	0	0	0	0	0	1	0	0	0	0	0	0	0	1
PotVar0020802	0	2	2	2	2	0	2	2	1	2	0	2	3	3	1	0	3	1	1	2	2	3	1	1	3	2	2	1	1	2	3	1	1	2	2	2	3	3	2	1	4	0	1	2	4	2	2	2	3
PotVar0020803	1	2	1	1	1	3	2	0	1	1	2	0	0	0	2	3	1	1	2	2	0	1	2	1	1	1	2	1	2	0	0	1	1	1	2	1	1	1	2	0	0	2	2	1	0	2	0	0	1
PotVar0020804	0	0	0	0	1	0	0	0	0	0	0	0	0	0	0	0	0	0	0	1	0	0	0	0	1	0	0	0	0	0	0	0	0	0	0	0	0	0	0	0	0	0	0	0	0	0	0	0	0
PotVar0020808	0	0	0	0	1	1	0	2	1	1	1	2	1	0	1	1	0	2	1	0	2	0	1	2	0	1	0	2	1	2	1	1	1	1	0	1	0	0	0	3	0	2	1	1	0	0	2	1	0
PotVar0020851	0	0	0	0	0	0	0	0	1	0	0	0	0	0	0	0	0	1	0	0	0	0	0	0	0	0	0	0	0	0	0	0	0	0	0	0	0	0	0	0	1	0	0	0	0	0	0	0	0
PotVar0020884	0	0	0	0	0	0	0	0	0	0	0	0	2	0	1	0	0	0	0	0	0	0	0	0	0	0	0	0	0	0	0	0	0	0	0	0	0	0	1	0	0	0	0	0	1	2	1	1	0
PotVar0020948	0	2	3	3	1	0	1	1	2	1	1	1	1	3	0	0	0	1	0	2	1	1	1	0	2	1	2	1	1	0	2	1	2	0	1	2	1	2	1	1	4	0	1	2	3	0	1	2	2
PotVar0020971	0	2	1	1	2	2	3	1	1	2	3	2	0	0	2	3	4	1	3	2	1	3	2	2	2	2	2	3	2	3	1	2	2	3	2	1	3	2	2	0	0	1	0	0	0	2	0	0	1
PotVar0020972	0	0	0	0	0	0	0	0	1	0	0	0	0	0	0	0	0	1	0	0	0	0	0	0	0	0	0	0	0	0	0	0	0	0	0	0	0	0	0	0	1	0	0	0	0	0	0	0	0
PotVar0021019	0	1	1	2	1	0	0	0	1	1	0	0	0	1	0	0	0	0	0	2	1	0	0	0	1	0	1	0	0	0	0	1	1	0	1	0	1	1	0	1	2	0	0	1	0	0	1	1	0
PotVar0021026	0	1	2	1	0	0	1	1	0	0	1	1	1	2	0	0	0	0	0	0	0	1	1	0	1	1	1	1	1	0	1	0	0	0	0	2	0	1	1	0	1	0	1	1	3	0	0	1	2
PotVar0021067	0	0	0	0	0	0	0	0	1	0	0	0	0	0	0	0	0	1	0	0	0	0	0	0	0	0	0	0	0	0	0	0	0	0	0	0	0	0	0	0	1	0	0	0	0	0	0	0	0
PotVar0021082	0	0	0	0	0	0	0	0	0	0	0	0	3	0	1	0	0	0	0	0	0	0	0	0	0	0	0	0	0	0	0	0	0	0	0	0	0	0	1	0	0	0	0	0	1	2	2	1	0
PotVar0021083	0	0	0	0	0	0	0	0	0	0	0	0	2	0	1	0	0	0	0	0	0	0	0	0	0	0	0	0	0	0	0	0	0	0	0	0	0	0	1	0	0	0	0	0	1	2	1	1	0
PotVar0021098	0	1	2	1	0	0	1	2	1	0	0	1	1	3	0	0	0	0	0	0	1	1	1	0	1	1	1	0	0	0	1	1	1	0	0	2	0	1	1	0	1	0	1	1	3	1	0	2	2
PotVar0021118	0	0	0	0	1	2	0	2	1	1	0	1	1	0	3	1	1	2	1	0	2	0	1	2	0	0	0	1	1	2	2	1	1	1	2	0	0	0	0	3	0	3	3	2	0	0	2	1	0
PotVar0021131	0	2	1	2	2	2	3	0	1	2	3	2	0	0	0	3	3	1	3	2	0	3	2	2	2	2	2	0	3	1	1	1	0	1	2	1	4	2	2	0	0	1	0	0	0	2	0	0	1
PotVar0021132	0	1	1	1	0	0	0	0	0	1	0	0	0	0	0	0	0	0	0	1	1	0	0	0	0	1	1	0	0	0	0	0	0	0	0	0	0	1	0	1	2	0	0	1	0	0	1	0	0
PotVar0021136	0	0	0	0	1	2	0	2	1	1	0	1	2	NA	3	1	1	2	1	0	2	0	1	2	0	0	0	1	1	2	2	1	1	1	2	0	0	0	0	3	0	NA	3	2	0	0	2	1	1
PotVar0021166	0	2	3	2	1	0	1	2	2	1	0	1	1	3	0	0	0	1	0	2	2	1	1	0	2	2	2	1	0	0	1	1	1	0	0	2	0	2	1	1	4	0	1	2	3	1	1	2	2
PotVar0021171	0	2	1	2	2	2	3	0	1	2	4	2	0	0	0	3	3	1	3	2	0	3	2	2	2	2	2	2	3	2	1	2	NA	3	2	1	4	2	2	0	0	1	0	0	0	2	0	0	1
PotVar0021180	0	2	1	2	2	2	3	0	1	2	4	2	0	0	0	3	3	1	3	2	0	3	2	2	2	2	2	2	3	2	1	2	NA	3	2	1	4	2	2	0	0	1	0	0	0	2	0	0	1
PotVar0021182	0	1	1	1	1	NA	0	2	1	2	0	1	3	1	4	1	1	2	1	1	3	0	1	2	0	1	1	1	1	2	2	1	1	1	2	1	0	1	1	4	NA	3	3	3	1	1	4	2	1
PotVar0021183	1	0	0	0	1	0	0	0	1	0	0	0	0	0	0	0	0	1	0	1	0	0	0	0	1	0	0	0	0	0	0	0	0	0	0	0	0	0	0	0	1	0	0	0	0	0	0	0	0
PotVar0021187	0	0	0	0	1	2	0	2	1	1	1	1	3	1	4	1	1	2	1	0	2	0	1	2	0	0	0	3	1	3	2	2	2	3	2	1	0	0	1	3	0	3	3	2	1	1	3	2	1
PotVar0021209	0	1	0	0	1	2	0	2	1	1	0	1	3	2	4	1	1	2	1	0	3	0	1	2	1	0	0	1	2	2	2	1	1	1	2	3	0	0	1	3	1	3	3	2	1	2	3	3	2
PotVar0021215	0	0	0	0	0	0	0	0	1	0	0	0	0	0	0	0	0	1	0	0	0	0	0	0	0	0	0	0	0	0	0	0	0	0	0	0	0	0	0	0	1	0	0	0	0	0	0	0	0
PotVar0021251	0	0	0	0	0	0	0	0	0	0	0	0	2	1	1	0	0	0	0	0	0	0	0	0	0	0	0	0	0	0	0	0	0	0	0	1	0	0	1	0	0	0	0	0	1	1	1	1	1
PotVar0021255	0	0	0	0	0	0	0	0	1	0	0	0	2	1	1	0	0	1	0	0	0	0	0	0	0	0	0	0	0	0	0	0	0	0	0	1	0	0	1	0	1	0	0	0	1	1	1	1	1
PotVar0021288	1	0	0	0	0	0	0	0	0	0	0	0	1	1	1	0	0	0	0	2	0	0	0	0	1	0	0	0	0	0	0	0	0	0	0	0	0	1	0	0	2	0	2	2	1	0	1	1	1
PotVar0021329	0	1	2	0	0	0	0	0	0	0	2	1	0	0	1	0	0	0	1	0	2	0	0	1	1	1	1	0	0	1	1	1	1	0	0	1	1	1	0	1	1	0	0	0	0	1	1	0	0
PotVar0021338	1	0	0	0	1	0	NA	0	0	1	0	1	1	1	1	1	1	0	0	NA	0	1	0	3	1	1	0	0	1	0	0	1	1	1	0	0	1	0	0	1	1	0	0	0	1	2	0	1	0
PotVar0021374	0	0	0	0	0	0	0	0	0	0	0	0	0	0	0	1	0	0	0	0	0	0	0	0	0	0	0	0	0	1	0	0	0	0	0	0	0	0	0	0	0	0	0	0	0	0	0	0	0
PotVar0021378	0	2	0	1	1	2	0	2	1	3	1	2	1	0	1	1	3	2	0	1	0	3	1	0	NA	2	1	0	0	1	2	2	2	1	2	2	1	3	2	0	0	2	0	1	2	1	NA	1	1
PotVar0021405	0	0	0	0	0	0	0	0	0	0	0	0	0	0	0	0	0	0	0	0	0	0	0	0	0	0	0	0	0	0	0	0	0	0	0	0	0	0	0	0	0	0	0	0	0	0	0	0	0
PotVar0021417	0	2	4	3	2	2	2	2	3	0	3	1	2	3	2	2	0	2	4	1	4	0	3	0	1	1	3	4	3	3	2	1	3	2	2	2	2	0	2	2	3	2	1	2	0	0	1	2	2
PotVar0021435	0	0	0	0	0	0	0	0	1	0	0	0	0	0	0	0	0	0	0	0	0	0	0	0	0	0	0	0	1	0	0	2	0	0	0	0	0	0	1	0	0	0	0	0	0	0	0	0	0
PotVar0021445	0	2	1	1	2	2	1	1	1	0	1	0	2	3	2	1	0	2	2	0	1	0	1	0	1	1	2	4	2	1	1	0	0	2	2	2	1	1	1	1	2	1	3	3	1	0	1	2	3
PotVar0021446	0	0	0	0	0	0	0	0	0	0	0	0	0	0	0	0	0	0	0	0	0	0	0	0	0	0	0	0	0	0	0	0	0	0	0	0	0	0	0	1	0	0	1	0	0	1	0	0	0
PotVar0021454	0	2	1	1	2	2	1	1	1	0	1	0	1	2	1	1	0	2	2	0	1	0	1	0	0	1	2	4	2	1	1	0	NA	2	2	2	1	1	1	2	2	1	4	1	1	1	0	1	2
PotVar0021457	0	0	2	2	0	0	1	1	0	0	2	1	0	0	0	0	0	0	2	1	3	0	2	0	0	0	1	0	0	2	1	0	0	0	0	0	1	1	0	1	0	1	0	0	0	0	0	0	0
PotVar0021463	0	0	1	0	0	0	0	0	1	0	0	0	0	0	0	0	0	0	0	0	0	0	0	0	0	0	0	0	0	0	0	0	0	0	0	0	0	0	0	0	1	0	0	0	0	0	0	0	0
PotVar0021465	0	0	0	0	0	0	0	0	0	0	0	0	0	0	0	0	0	0	0	0	0	0	0	0	0	0	0	0	0	0	0	0	0	0	0	0	0	0	0	0	0	0	0	0	0	0	0	0	0
PotVar0021474	1	0	0	0	0	0	0	0	0	0	0	0	1	1	1	0	0	0	0	0	0	0	0	0	1	0	0	0	0	0	0	0	0	0	0	0	0	1	0	0	0	0	NA	3	1	1	1	1	2
PotVar0021479	0	0	0	0	0	0	0	0	0	0	0	0	1	1	1	0	0	0	0	0	0	0	0	0	1	0	0	0	0	0	0	0	0	0	0	0	0	0	0	0	0	0	0	2	0	0	1	1	1
PotVar0021482	0	0	0	0	1	0	2	0	0	1	0	1	1	1	1	1	1	0	0	2	0	1	0	4	1	1	0	0	1	0	0	1	1	1	0	0	1	0	0	1	1	0	1	0	1	3	0	1	0
PotVar0021488	0	0	0	0	0	0	0	0	1	0	0	0	0	0	0	0	0	0	0	0	0	0	0	0	0	0	0	0	1	0	0	1	1	0	0	0	0	0	1	0	0	0	0	0	0	0	0	0	0
PotVar0021631	0	0	0	0	0	0	0	0	0	0	0	0	1	2	0	0	0	0	0	0	0	0	0	0	0	0	0	1	0	0	0	0	0	0	0	1	0	0	0	0	0	0	1	0	1	0	0	0	2
PotVar0021696	0	1	0	1	0	0	0	1	0	0	1	1	0	0	1	0	1	0	0	0	0	0	0	0	2	1	0	0	0	0	0	2	1	NA	1	0	0	0	0	1	0	0	0	0	0	0	0	0	0
PotVar0021699	0	0	0	1	0	0	0	0	0	0	0	1	0	0	0	0	0	0	0	0	0	0	0	1	0	0	1	0	0	0	2	0	0	0	0	0	1	0	0	0	0	0	0	0	0	0	0	0	0
PotVar0021711	0	1	1	0	1	0	1	2	0	0	1	1	0	0	0	1	0	0	0	1	2	1	0	1	1	0	0	1	0	1	0	0	0	0	0	0	1	0	2	0	1	1	0	0	0	1	1	0	0
PotVar0021735	0	1	0	0	0	0	1	0	0	1	0	0	0	0	0	0	0	0	0	0	0	1	0	0	0	0	0	0	0	0	0	0	0	0	0	0	0	NA	0	1	1	0	2	1	1	0	0	0	1
PotVar0021746	0	0	0	0	0	0	0	0	0	0	0	0	1	2	0	0	0	0	0	0	0	0	0	0	0	0	0	1	0	0	0	0	0	0	0	1	0	0	0	0	0	0	1	0	1	0	0	0	2
PotVar0021747	0	0	0	1	0	0	0	0	0	0	0	1	0	0	0	0	0	0	0	0	0	0	0	1	0	0	1	0	0	0	2	0	0	0	0	0	1	0	0	0	0	0	0	0	0	0	0	0	0
PotVar0021775	0	0	0	0	0	1	0	0	0	0	0	0	0	0	0	0	0	0	0	0	0	0	0	0	NA	0	0	0	0	0	0	0	0	0	0	0	0	0	0	0	0	0	0	0	0	0	0	0	0
PotVar0021782	0	0	0	0	0	0	0	0	0	0	0	0	0	0	0	0	1	0	0	0	0	0	0	0	0	0	0	0	0	0	0	3	1	2	2	0	0	0	0	0	0	0	0	0	0	0	0	0	0
PotVar0021790	0	1	1	0	1	NA	1	2	0	0	NA	1	0	0	0	1	0	0	0	1	2	1	0	1	1	0	0	1	0	1	0	0	0	0	0	0	1	0	2	0	1	1	0	0	0	1	1	0	0
PotVar0021898	0	1	1	2	0	1	1	2	1	2	0	2	1	1	3	1	2	1	3	2	2	1	2	1	0	2	3	2	3	2	2	3	2	2	3	3	2	1	1	2	2	1	1	2	1	2	2	4	1
PotVar0021920	0	1	1	0	1	0	1	2	0	0	1	1	0	0	0	1	0	0	0	1	2	1	0	1	1	0	0	1	0	1	0	0	2	0	0	0	1	0	2	0	1	1	0	0	0	1	1	0	0
PotVar0021937	0	1	1	0	1	1	0	0	1	0	0	0	0	0	0	1	0	1	0	0	0	0	1	0	0	0	0	0	0	0	0	1	1	1	0	0	0	0	1	0	0	0	0	0	0	0	0	0	0
PotVar0021953	0	0	0	0	0	0	0	0	0	1	0	0	0	1	0	0	0	0	0	0	0	0	0	0	0	0	0	1	0	0	0	0	0	0	0	1	0	1	0	0	0	0	2	0	0	0	0	0	2
PotVar0021972	0	0	0	0	0	1	0	0	0	0	0	0	0	0	0	0	0	0	0	0	0	0	0	0	0	0	0	0	0	0	0	0	0	0	0	0	0	0	0	0	0	0	0	0	0	0	0	0	0
PotVar0021976	0	1	1	0	1	0	1	2	0	0	1	1	0	0	0	1	0	0	0	1	2	1	0	1	1	0	0	1	0	1	0	0	0	0	0	0	1	0	2	0	1	1	0	0	0	1	1	0	0
PotVar0021994	0	1	0	0	0	0	1	0	0	0	0	0	2	3	0	0	0	0	0	0	0	1	0	0	0	0	0	1	0	0	0	0	0	0	0	1	0	0	0	1	1	0	1	1	1	0	0	0	2
PotVar0022011	0	0	0	0	0	1	0	0	0	2	0	0	0	0	0	0	0	0	0	0	0	0	0	0	0	0	0	0	0	0	0	0	0	0	0	0	0	2	0	0	0	0	2	0	0	0	0	0	2
PotVar0022012	0	0	1	1	2	1	1	0	2	1	3	0	1	0	1	1	2	2	1	1	0	1	1	1	3	2	0	0	1	1	0	0	0	1	1	0	0	1	0	1	0	2	0	0	1	1	1	0	0
PotVar0022019	0	0	0	1	0	0	0	0	0	0	0	1	0	0	0	0	0	0	0	0	0	0	0	1	0	0	1	0	0	0	2	0	0	0	0	0	1	0	0	0	0	0	0	0	0	0	0	0	0
PotVar0022023	0	0	0	1	0	0	0	0	0	0	0	1	0	0	0	0	0	0	0	0	0	0	0	1	0	0	1	0	0	0	2	0	0	0	0	0	1	1	0	0	0	0	1	1	1	0	0	0	0
PotVar0022075	0	1	1	1	1	1	0	0	1	0	0	NA	0	0	0	1	0	1	0	0	0	0	1	1	0	0	1	0	0	0	2	1	0	1	0	0	NA	0	1	0	0	0	0	0	0	0	0	0	0
PotVar0022107	0	0	0	0	0	0	0	0	0	1	0	0	1	1	0	0	0	0	0	0	0	0	0	0	0	0	0	0	0	0	0	0	0	0	0	1	0	0	0	2	0	0	0	1	1	2	0	0	1
PotVar0022108	0	0	1	0	0	0	0	0	0	0	0	0	1	1	1	0	0	0	0	0	0	0	0	0	0	0	0	0	0	0	0	0	0	0	0	0	1	0	0	0	2	0	1	1	0	1	0	0	0
PotVar0022114	0	0	1	0	0	0	4	0	0	0	1	2	1	1	1	0	0	0	0	0	0	0	1	0	0	0	0	0	0	0	0	0	0	0	0	0	1	0	2	0	2	NA	4	3	3	2	1	1	0
PotVar0022115	0	0	1	2	0	1	0	0	0	0	0	0	0	0	0	0	0	0	2	1	1	1	0	2	0	1	1	0	1	2	2	1	1	1	0	0	0	0	0	0	0	1	0	1	0	0	0	1	0
PotVar0022123	0	0	0	0	0	1	3	0	0	1	1	NA	0	0	0	0	0	1	0	0	0	0	1	0	0	0	0	0	0	0	0	0	0	0	0	0	0	0	NA	0	1	2	3	2	1	2	1	0	0
PotVar0022129	0	0	0	0	0	1	0	0	0	1	0	0	0	0	0	0	0	1	0	0	0	0	0	0	0	0	0	0	0	0	0	0	0	0	0	0	0	0	0	0	0	0	0	0	0	0	0	0	0
PotVar0022139	0	0	0	0	0	0	0	0	0	0	0	0	1	1	0	0	0	0	0	0	0	0	0	0	0	0	0	1	0	0	0	0	0	0	0	0	0	0	0	0	0	0	0	0	0	0	0	0	1
PotVar0022140	0	1	0	0	0	0	0	0	0	1	1	0	0	0	1	0	0	0	0	0	1	0	0	0	1	0	0	0	0	1	0	0	0	0	0	1	1	1	0	0	0	0	0	0	0	0	1	0	1
PotVar0022244	1	0	0	0	0	0	0	0	1	0	1	1	0	0	0	0	0	1	1	0	NA	1	1	0	0	1	0	0	0	1	1	0	0	1	1	0	0	0	0	0	1	0	1	1	1	1	1	0	0
PotVar0022245	0	0	0	0	0	0	4	0	0	0	1	2	0	0	0	0	0	0	0	0	0	1	0	0	0	0	0	0	0	0	0	0	NA	0	1	0	1	0	2	0	1	2	3	2	1	2	1	0	0
PotVar0022249	0	0	1	0	1	0	0	1	0	1	1	1	1	0	0	1	1	0	1	1	0	0	0	1	0	0	0	2	1	1	1	0	0	0	1	1	0	NA	1	1	1	1	0	0	0	1	1	0	0
PotVar0022264	0	0	1	2	0	1	0	0	0	0	1	0	0	0	0	0	0	0	2	1	1	1	0	2	0	1	1	0	1	2	3	1	1	1	0	0	0	0	0	0	0	1	0	1	0	0	0	1	0
PotVar0022266	0	1	0	0	0	0	0	0	0	1	1	0	1	3	1	0	0	0	0	0	1	0	0	0	1	0	0	1	0	1	0	0	0	0	0	1	1	1	0	0	0	0	1	1	3	0	1	1	2
PotVar0022288	0	0	2	2	0	1	0	0	0	0	1	1	1	1	1	0	0	0	2	1	1	1	0	2	0	1	1	1	1	2	3	1	1	1	0	0	1	0	0	0	2	1	1	2	0	1	0	1	0
PotVar0022306	0	0	0	0	0	1	0	0	0	1	0	0	0	0	0	0	0	1	0	0	0	0	0	0	0	0	0	0	0	0	0	0	0	0	0	0	0	0	0	0	0	0	0	0	0	0	0	0	0
PotVar0022336	0	1	0	0	0	0	0	0	0	1	1	0	0	0	1	0	0	0	0	0	1	0	0	0	1	0	0	0	0	1	0	0	0	0	0	1	1	1	0	0	0	0	0	0	0	0	1	0	1
PotVar0022382	0	0	0	0	0	1	0	0	0	1	0	0	0	0	0	0	0	1	0	0	0	0	0	0	0	0	0	0	0	0	0	0	0	0	0	0	0	0	0	1	0	0	0	0	0	0	0	0	0
PotVar0022397	0	0	2	0	1	1	4	1	0	2	2	4	2	0	1	1	1	1	1	1	0	1	1	1	0	0	0	3	1	1	1	0	0	0	2	1	2	1	3	1	4	3	3	2	1	4	2	0	0
PotVar0022400	0	0	0	0	0	1	0	0	0	1	0	0	0	0	0	0	0	1	0	0	0	0	0	0	0	0	0	0	0	0	0	0	0	0	0	0	0	0	0	0	0	0	0	0	0	0	0	0	0
PotVar0022411	1	0	0	0	0	1	0	0	0	1	0	0	0	0	0	0	0	2	0	0	0	0	0	0	0	0	0	0	0	0	0	0	0	0	0	0	0	0	0	0	0	0	0	0	0	0	0	0	0
PotVar0022437	1	0	1	0	0	0	0	0	0	0	0	1	1	0	1	0	0	0	0	0	0	0	0	0	0	0	0	1	0	0	0	0	0	0	0	0	1	0	0	0	2	0	0	0	0	1	0	0	0
PotVar0022442	0	0	1	2	0	1	0	0	0	0	2	0	0	0	0	0	0	0	2	1	0	1	0	2	0	1	1	0	1	2	NA	1	0	0	0	0	0	0	0	0	0	1	0	1	0	0	0	1	0
PotVar0022443	0	0	1	0	2	0	0	1	0	NA	1	1	1	0	0	1	1	NA	1	1	0	0	0	1	0	0	0	1	1	1	1	0	0	0	1	1	0	1	0	1	1	0	0	0	0	1	1	0	0
PotVar0022472	0	0	0	0	0	NA	0	0	0	0	0	1	1	0	1	0	0	0	0	0	0	0	0	0	0	0	0	1	0	0	0	0	0	0	0	0	1	0	1	0	2	1	0	0	0	1	0	0	0
PotVar0022478	0	1	2	2	2	2	0	1	0	3	4	1	2	2	2	1	1	3	3	2	2	1	0	3	1	1	1	2	2	4	4	1	1	1	1	2	1	2	0	2	1	1	1	2	2	1	2	2	2
PotVar0022480	0	0	0	0	0	1	0	0	0	2	0	0	0	0	0	0	0	1	0	0	0	0	0	0	0	0	0	0	0	0	0	0	0	0	0	0	0	1	0	0	0	0	0	0	0	1	1	0	0
PotVar0022483	0	0	0	0	0	NA	0	0	0	1	0	0	0	0	0	0	0	1	0	0	0	0	0	0	0	0	0	0	0	0	0	0	0	0	0	0	0	0	0	0	0	0	0	0	0	0	0	0	0
PotVar0022529	0	0	0	0	0	1	0	0	0	1	0	0	0	0	1	0	0	1	0	0	1	0	0	0	0	0	0	0	0	0	0	0	0	1	0	0	0	0	0	1	0	0	0	0	0	0	0	0	0
PotVar0022534	0	0	0	0	0	0	0	1	1	2	0	0	0	0	0	1	0	0	0	0	0	0	0	0	0	1	0	0	0	0	0	0	0	0	0	0	0	1	0	0	0	0	0	0	0	0	1	0	0
PotVar0022541	0	1	1	0	2	0	0	1	0	2	2	1	1	0	1	1	1	1	1	1	0	0	0	1	1	0	0	1	1	2	1	0	0	0	1	2	1	2	0	1	1	0	0	0	0	1	2	0	1
PotVar0022545	0	0	0	0	0	1	0	0	0	1	0	0	0	0	0	0	0	1	0	0	0	0	0	0	0	0	0	0	0	0	0	0	0	0	0	0	0	0	0	0	0	0	0	0	0	0	0	0	0
PotVar0022549	0	0	2	0	0	0	0	0	1	0	0	0	0	1	0	0	0	0	0	0	0	0	0	0	0	0	0	0	1	0	0	0	0	0	0	0	0	0	1	0	0	0	0	0	1	0	0	1	0
PotVar0022575	0	0	2	0	0	0	3	0	1	0	0	2	0	1	0	1	0	0	0	0	0	1	1	1	0	1	1	0	1	0	0	0	0	0	2	1	1	0	2	0	1	1	3	2	2	1	0	1	0
PotVar0022579	0	1	1	0	2	0	0	1	0	1	1	1	1	0	2	1	2	1	1	1	1	0	0	1	1	0	0	1	1	1	1	0	0	1	1	2	0	2	0	2	1	1	0	0	0	1	1	0	0
PotVar0022592	1	1	0	1	1	0	1	2	3	2	1	1	2	1	2	2	2	1	1	2	2	1	3	0	2	2	2	2	1	1	0	2	2	2	1	1	3	2	2	2	2	1	0	0	0	2	3	1	3
PotVar0022595	0	0	0	0	0	0	0	0	0	0	0	0	1	1	0	0	0	1	0	0	1	0	0	0	0	0	0	1	0	0	0	0	0	0	0	0	0	0	0	0	0	0	0	0	2	0	0	1	1
PotVar0022615	0	0	0	0	0	1	0	0	0	1	0	0	0	0	0	0	0	1	0	0	0	0	0	0	0	0	0	0	0	0	0	0	0	0	0	0	0	0	0	0	0	0	0	0	0	0	0	0	0
PotVar0022616	0	0	0	0	0	1	0	0	0	1	0	0	0	0	0	0	0	1	0	0	0	0	0	0	0	0	0	0	0	0	0	0	0	0	0	0	0	0	0	0	0	0	0	0	0	0	0	0	0
PotVar0022653	0	2	1	3	1	3	0	1	0	0	2	0	0	0	0	0	0	0	2	1	0	2	0	2	1	1	1	0	1	2	3	2	1	1	0	0	0	0	0	0	0	1	0	1	0	0	0	1	0
PotVar0022654	0	0	0	0	0	0	0	0	0	0	0	0	0	0	1	0	1	0	0	0	1	0	0	0	0	0	0	0	0	0	0	0	0	1	0	0	0	1	0	2	0	0	0	0	0	0	0	0	0
PotVar0022656	0	0	0	0	0	0	0	1	1	NA	0	1	1	0	1	1	0	0	0	0	0	0	0	0	0	1	0	1	0	0	0	0	0	0	0	0	2	3	1	0	3	1	0	0	0	1	NA	0	0
PotVar0022689	0	0	0	0	1	2	3	1	1	2	0	3	1	0	1	2	0	2	0	0	0	1	1	1	1	2	1	1	1	0	0	0	0	0	2	1	2	0	1	0	3	1	3	2	1	2	0	0	0
PotVar0022690	1	0	0	0	0	1	0	0	0	1	0	0	0	0	0	0	0	1	0	0	0	0	0	0	0	0	0	0	0	0	0	0	0	0	0	0	0	0	0	0	0	0	0	0	0	0	0	0	0
PotVar0022691	0	3	2	3	3	3	0	1	0	1	2	1	2	2	2	0	1	2	3	2	2	2	0	3	2	1	1	2	1	2	3	2	2	2	0	1	0	2	0	2	1	1	1	2	2	1	1	2	1
PotVar0022694	0	1	1	0	2	0	0	0	0	1	0	1	1	1	2	0	1	1	1	1	1	0	0	1	1	0	0	1	0	0	0	0	0	1	0	1	0	2	0	2	1	0	1	1	0	1	1	0	0
PotVar0022708	0	1	1	0	3	1	3	1	1	4	1	4	2	0	2	2	1	2	1	1	0	1	1	2	2	2	1	2	1	2	0	0	NA	0	2	2	3	4	2	0	4	2	3	2	1	4	3	0	1
PotVar0022711	0	1	2	1	0	0	4	2	4	0	1	2	1	2	1	4	3	1	1	2	2	2	4	1	1	3	3	1	3	1	1	2	2	2	4	3	2	0	NA	2	1	2	NA	2	2	1	1	2	2
PotVar0022712	0	0	0	0	1	1	0	1	0	3	1	1	2	1	1	0	0	1	0	0	0	0	0	0	1	0	0	2	0	1	0	0	0	0	0	0	2	2	1	0	2	1	0	0	0	2	2	0	2
PotVar0022719	1	0	0	0	0	0	3	0	1	0	0	2	0	0	0	2	0	0	0	0	0	1	1	1	0	2	1	0	1	0	0	0	0	0	2	1	1	0	1	0	1	1	3	2	1	1	0	0	0
PotVar0022720	0	2	1	2	1	4	0	1	0	1	2	0	1	1	0	0	0	1	2	1	0	2	0	2	1	1	1	1	1	2	2	2	2	1	0	0	0	0	0	0	0	1	0	1	0	0	0	1	1
PotVar0022723	0	0	0	0	0	1	0	0	0	1	0	0	0	0	0	0	0	1	0	0	0	0	0	0	0	0	0	0	0	0	0	0	0	0	0	0	0	0	0	0	0	0	0	0	0	0	0	0	0
PotVar0022751	1	0	0	0	1	0	3	1	1	0	0	2	1	0	1	2	0	0	0	0	0	1	1	1	1	2	1	1	1	0	0	0	0	0	2	1	2	0	2	0	2	2	3	2	1	NA	0	0	0
PotVar0022763	0	0	0	0	0	0	0	0	0	0	0	0	0	0	1	0	0	0	0	0	1	0	0	0	0	0	0	0	0	0	0	0	0	1	0	0	0	0	0	2	0	0	0	0	0	0	0	0	0
PotVar0022817	0	2	1	3	1	3	0	1	0	1	3	0	1	2	1	1	0	1	2	1	2	2	0	2	1	1	1	1	1	3	3	2	1	2	0	0	1	1	0	2	0	1	1	2	2	1	1	2	2
PotVar0022855	0	0	0	0	0	0	0	0	0	0	0	0	0	0	2	0	0	0	0	0	NA	0	0	0	0	0	0	0	0	0	0	0	0	2	0	0	0	0	0	4	0	0	0	0	0	0	0	0	0
PotVar0022865	0	1	1	0	2	0	0	0	0	1	0	1	1	0	1	0	1	1	1	1	0	0	0	1	1	0	0	1	0	0	0	0	0	0	0	1	0	NA	0	0	1	0	0	0	0	1	1	0	0
PotVar0022871	0	0	0	0	0	0	0	0	0	1	1	0	0	0	0	0	0	0	0	0	0	0	0	0	0	0	0	0	0	1	0	0	0	0	0	0	1	1	0	0	0	0	0	0	0	1	1	0	1
PotVar0022882	0	3	NA	3	3	4	3	1	1	2	2	3	2	NA	1	NA	1	3	NA	NA	1	NA	1	4	2	3	2	2	1	2	NA	2	2	1	2	2	NA	2	1	0	2	2	4	4	NA	2	1	2	1
PotVar0022894	1	0	0	0	0	0	0	0	0	1	1	0	0	0	0	0	0	0	0	0	0	0	0	0	0	0	0	0	0	1	0	0	0	0	0	0	1	1	0	0	0	0	0	0	0	1	1	0	1
PotVar0022930	0	0	0	0	0	0	0	0	0	1	1	0	0	0	0	0	0	0	0	0	0	0	0	0	0	0	0	0	1	1	0	0	0	0	0	0	1	1	0	0	0	0	0	0	0	1	1	0	1
PotVar0022931	0	0	0	0	0	1	0	0	0	1	0	0	0	0	0	0	0	1	0	0	0	0	0	0	0	0	0	0	0	0	0	0	0	0	0	0	0	0	0	0	0	0	0	0	0	0	0	0	0
PotVar0022977	0	2	1	3	1	NA	0	1	0	0	2	0	1	1	0	1	0	1	2	1	1	2	0	NA	1	1	1	1	1	2	3	2	0	1	0	0	0	0	0	0	0	1	0	1	2	0	0	2	1
PotVar0022978	0	0	2	0	0	0	1	2	1	0	1	0	0	1	1	1	1	1	1	2	3	1	0	0	0	1	1	1	1	1	1	0	NA	1	1	1	0	0	2	2	0	1	0	0	3	0	0	3	1
PotVar0022997	0	1	0	1	0	0	3	0	3	0	0	NA	1	1	0	2	2	1	0	0	0	1	4	1	1	2	2	0	2	0	0	2	4	1	3	2	2	0	2	0	1	2	3	2	1	1	1	0	1
PotVar0023040	1	1	0	1	0	0	0	0	2	0	0	0	1	1	0	0	2	1	0	0	0	0	3	0	1	0	1	0	1	0	0	2	2	1	1	1	1	0	1	0	0	1	0	0	0	0	1	0	1
PotVar0023042	0	0	0	0	0	0	0	0	0	0	0	0	0	0	0	0	0	0	0	0	3	0	0	0	0	0	0	0	0	0	0	0	0	0	0	0	0	0	0	0	0	0	0	0	4	0	0	3	0
PotVar0023044	0	0	0	0	1	0	0	1	0	1	0	1	1	0	1	0	0	0	0	0	0	0	0	0	1	0	0	1	0	0	0	0	0	0	0	0	1	1	0	0	2	0	0	0	0	1	1	0	0
PotVar0023082	0	0	0	0	0	0	1	0	0	0	0	0	0	0	0	0	0	0	0	0	0	0	0	0	0	0	0	0	1	0	0	1	1	0	0	0	0	0	0	0	1	0	0	0	0	0	0	0	0
PotVar0023097	0	0	0	0	1	0	1	1	1	3	0	1	0	1	0	0	0	1	0	0	1	0	0	0	1	0	0	0	0	0	0	0	0	0	0	0	0	2	1	0	0	0	1	0	0	1	1	0	2
PotVar0023140	0	0	0	0	1	1	1	1	1	3	0	1	1	3	1	1	0	1	0	0	1	0	0	0	1	0	0	1	0	0	0	0	0	0	0	0	0	1	2	0	0	0	1	1	0	2	1	1	4
PotVar0023144	0	1	0	0	0	0	1	0	0	0	0	0	0	0	1	0	0	0	0	0	1	0	0	0	1	0	0	0	1	0	0	1	1	0	0	2	0	0	1	0	1	0	0	0	0	0	0	0	0
PotVar0023147	0	0	1	2	1	0	1	2	1	1	1	0	2	0	2	1	0	0	1	0	0	0	3	2	0	1	0	2	1	0	1	0	0	0	1	1	2	1	0	1	1	0	0	0	0	0	0	0	0
PotVar0023148	0	0	0	0	0	0	0	0	0	0	0	0	0	0	0	0	0	0	0	0	0	0	0	1	0	0	0	1	0	0	0	0	0	0	0	0	1	0	0	0	0	0	0	0	0	0	0	0	0
PotVar0023184	0	2	2	1	1	2	0	1	2	0	2	2	0	1	0	2	2	1	2	0	2	2	1	0	1	2	2	1	1	1	1	1	1	1	1	1	1	1	0	2	1	2	0	1	0	1	0	1	0
PotVar0023261	0	2	1	1	1	1	2	0	0	0	1	1	1	0	1	0	2	2	1	4	1	2	0	2	2	1	2	0	2	3	2	3	4	3	2	2	1	1	2	1	1	2	3	2	4	1	3	2	0
PotVar0023265	0	2	1	1	1	1	2	0	0	0	1	1	1	0	1	0	2	NA	1	4	1	2	0	2	2	1	2	0	2	3	2	3	3	3	2	2	1	1	NA	1	1	2	3	2	4	1	4	2	0
PotVar0023288	0	0	0	0	1	1	1	1	1	3	0	1	1	3	1	1	0	1	0	0	0	0	0	0	1	0	0	1	0	0	0	0	0	0	0	0	0	1	2	0	1	0	1	1	0	2	1	1	3
PotVar0023292	0	0	0	0	0	0	0	0	0	0	0	0	0	0	0	0	0	0	0	0	0	0	0	0	0	0	0	0	0	0	0	0	0	0	0	0	0	0	1	0	0	0	0	0	0	0	0	0	0
PotVar0023297	0	0	1	2	1	0	1	NA	1	1	1	0	2	0	NA	1	0	0	1	0	1	0	3	1	0	1	0	1	1	0	1	0	0	0	1	1	1	1	0	1	1	0	0	0	0	0	0	0	1
PotVar0023309	0	1	0	0	1	0	1	0	0	0	0	0	0	0	1	0	0	0	0	0	1	0	0	0	NA	0	0	0	1	0	0	1	0	0	0	0	0	0	0	0	1	0	0	0	0	0	0	0	0
PotVar0023313	0	1	1	2	3	1	NA	3	2	4	1	1	3	3	4	2	0	1	1	0	2	0	NA	2	3	1	0	3	2	0	1	1	NA	0	1	3	2	2	2	1	3	0	NA	1	0	2	1	1	NA
PotVar0023333	0	1	1	1	0	1	1	0	0	0	1	1	1	0	0	0	2	2	1	4	0	2	0	2	0	1	2	0	1	3	2	2	2	3	2	0	1	1	2	1	0	2	3	2	4	1	3	2	0
PotVar0023337	0	1	1	2	2	0	2	2	1	1	1	0	2	0	3	1	0	0	1	0	1	0	3	1	2	1	0	1	2	0	1	1	1	0	1	3	1	1	0	1	2	0	0	0	0	0	0	0	0
PotVar0023375	0	0	0	0	1	0	1	1	1	3	0	1	0	1	0	0	0	1	0	0	0	0	0	0	1	0	0	0	0	0	0	0	0	0	0	0	0	1	1	0	1	0	1	0	0	1	1	0	1
PotVar0023381	0	0	0	0	0	0	0	0	0	0	0	0	0	0	0	0	0	0	0	0	0	0	0	1	0	0	0	1	0	0	0	0	0	0	0	0	1	0	0	0	0	0	0	0	0	0	0	0	0
PotVar0023391	0	0	0	0	0	1	0	0	0	0	0	0	1	2	1	1	0	0	0	0	0	0	0	0	0	0	0	1	0	0	0	0	0	0	0	0	0	0	1	0	0	0	0	1	0	1	0	1	2
PotVar0023392	0	0	0	0	0	0	0	0	0	0	0	0	0	0	0	0	0	0	0	0	0	0	0	1	0	0	0	1	0	0	0	0	0	0	0	0	1	0	0	0	0	0	0	0	0	0	0	0	0
PotVar0023394	1	0	0	0	0	0	0	0	0	0	0	0	0	0	0	0	0	0	0	0	0	0	0	0	0	0	0	0	0	0	0	0	0	0	0	0	0	0	0	0	0	0	0	0	0	0	0	0	0
PotVar0023396	0	0	1	2	1	0	1	2	1	1	1	0	2	0	2	1	0	0	1	0	0	0	3	1	0	1	0	1	1	0	1	0	0	0	1	1	1	1	0	1	1	0	0	0	0	0	0	0	0
PotVar0023409	0	0	0	0	1	1	1	1	1	3	0	1	1	3	1	1	0	1	0	0	1	0	0	1	1	0	0	2	0	0	0	0	0	0	0	0	1	1	2	0	1	0	1	1	0	2	1	1	4
PotVar0023429	0	0	1	2	2	1	2	3	2	4	1	1	3	3	3	2	0	1	1	0	1	0	3	2	1	1	0	3	1	0	1	0	0	0	1	1	2	NA	2	1	2	0	1	1	0	2	1	1	4
PotVar0023483	0	1	0	0	2	0	2	1	1	3	0	1	0	1	1	0	0	1	0	0	2	0	0	0	3	0	0	0	1	0	0	1	1	0	0	0	0	1	1	0	2	0	1	0	0	1	1	0	2
PotVar0023506	0	2	2	1	1	2	0	1	2	0	2	2	0	1	0	2	2	1	2	0	2	2	1	0	1	2	2	1	1	1	1	1	1	1	1	1	1	1	0	2	1	2	0	1	0	1	0	1	0
PotVar0023537	0	0	0	0	0	0	0	0	0	0	0	0	0	0	0	0	0	0	0	0	0	0	0	0	0	0	0	0	0	0	0	0	0	0	0	0	0	0	0	0	0	0	0	0	0	0	0	0	0
PotVar0023561	0	0	0	0	1	0	1	1	1	1	0	1	0	1	0	0	0	1	0	0	0	0	0	0	0	0	0	0	0	0	0	0	0	0	0	0	0	1	0	0	1	0	1	0	0	0	0	0	1
PotVar0023563	0	0	0	0	0	1	0	0	0	0	0	0	1	2	1	1	0	0	0	0	0	0	0	0	0	0	0	1	0	0	0	0	0	0	0	0	0	0	1	0	0	0	0	1	0	1	0	1	2
PotVar0023564	0	1	1	0	0	0	2	0	0	0	1	0	0	0	1	0	0	0	0	0	1	0	0	0	1	0	1	0	2	0	0	1	NA	0	1	0	1	0	1	0	1	0	0	0	0	0	0	0	0
PotVar0023573	0	0	0	0	0	0	0	0	0	0	0	0	0	0	0	0	0	0	0	0	0	0	0	0	0	0	0	0	0	0	0	0	0	0	0	0	0	0	0	0	0	0	0	0	0	0	0	0	0
PotVar0023576	0	0	0	0	0	1	0	0	0	0	0	0	1	2	1	1	0	0	0	0	1	0	0	0	0	0	0	1	0	0	0	0	0	0	0	0	0	0	1	0	0	0	0	1	0	1	0	1	3
PotVar0023579	0	2	2	3	2	2	1	2	3	1	2	3	0	2	0	1	2	2	2	0	2	2	1	1	1	2	2	1	1	1	1	1	2	1	1	2	1	2	0	2	2	2	1	1	0	1	0	1	1
PotVar0023580	0	1	0	0	1	0	2	0	0	0	0	0	0	0	1	0	0	0	0	0	1	0	0	0	2	0	0	0	1	0	0	1	2	0	0	0	0	0	0	0	0	0	0	0	0	0	0	0	0
PotVar0023582	0	1	1	0	3	1	4	3	2	2	1	1	3	3	4	2	0	1	1	1	2	0	3	0	2	1	0	2	2	1	2	1	2	0	1	2	1	2	1	1	2	0	1	1	0	1	0	1	4
PotVar0023583	0	0	1	0	2	1	2	3	2	2	1	1	3	3	3	2	0	1	1	1	1	0	3	0	0	1	0	2	1	1	2	0	0	0	1	2	1	2	1	1	2	0	1	1	0	1	0	1	4
PotVar0023585	1	0	0	0	0	0	0	0	0	0	0	0	0	0	0	0	0	0	0	1	0	0	0	0	0	0	0	0	0	1	1	0	0	0	0	2	0	0	0	0	0	0	0	0	0	0	0	0	0
PotVar0023602	0	0	1	0	1	0	1	2	1	1	1	0	2	0	2	0	0	0	1	0	0	0	3	0	0	1	0	1	1	0	1	0	0	0	1	0	1	1	0	1	1	0	0	0	0	0	0	0	0
PotVar0023676	0	0	0	0	0	0	0	1	1	0	0	0	0	1	0	0	0	1	1	0	0	0	0	0	0	0	0	0	0	0	0	0	0	0	0	0	0	0	0	0	0	0	0	0	0	0	0	0	1
PotVar0023678	0	1	0	0	0	1	0	1	1	0	0	0	1	3	2	1	1	1	2	0	0	0	0	0	1	0	1	1	0	0	2	1	1	1	0	0	0	1	1	0	0	0	1	1	2	2	0	3	3
PotVar0023689	0	1	0	0	0	0	0	0	0	0	0	0	0	0	1	0	1	0	1	0	0	0	0	0	1	0	1	0	0	0	2	1	1	1	0	0	0	1	0	0	0	0	0	0	2	1	0	2	1
PotVar0023717	0	0	0	0	0	1	0	0	0	0	0	0	1	2	1	1	0	0	0	0	0	0	0	0	0	0	0	1	0	0	0	0	0	0	0	0	0	0	1	0	0	0	1	1	0	1	0	1	1
PotVar0023743	0	1	0	0	0	0	0	0	0	0	0	0	0	0	1	0	1	0	1	0	0	0	0	0	1	0	1	0	0	0	2	1	0	1	0	0	0	NA	0	0	0	0	0	0	2	1	0	2	1
PotVar0023745	0	1	1	3	2	1	3	1	1	0	0	2	2	1	0	2	1	1	0	3	1	2	1	3	2	1	2	1	2	3	0	2	2	2	1	3	0	1	1	1	1	1	0	1	0	1	0	0	1
PotVar0023748	0	2	1	3	2	2	3	2	2	0	0	2	3	4	2	3	NA	2	1	3	1	2	1	3	3	1	3	2	2	3	NA	3	NA	3	1	3	0	NA	2	1	1	1	1	2	0	3	0	NA	4
PotVar0023774	0	1	0	0	0	0	0	0	0	0	0	0	0	0	1	0	0	0	0	0	0	0	0	0	1	0	0	0	0	0	1	0	0	0	0	0	0	0	0	0	0	0	0	0	0	0	0	0	0
PotVar0023779	0	0	0	0	0	0	0	1	1	0	0	0	0	1	0	0	0	1	1	0	0	0	0	0	0	0	0	0	0	0	0	0	0	0	0	0	0	0	0	0	0	0	0	0	0	0	0	0	1
PotVar0023794	0	1	0	0	0	0	0	0	0	0	0	0	0	0	1	0	0	0	0	0	0	0	0	0	1	0	0	0	0	0	1	0	0	0	0	0	0	0	0	0	0	0	0	0	0	0	0	0	0
PotVar0023806	0	0	0	0	0	1	0	0	0	0	0	0	1	2	1	1	0	0	0	0	0	0	0	0	0	0	0	1	0	0	0	0	0	0	0	0	0	0	1	0	0	0	1	1	0	1	0	1	1
PotVar0023817	0	1	0	0	0	0	0	1	1	0	0	0	0	1	1	0	0	1	1	0	0	0	0	0	1	0	0	0	0	0	1	0	0	0	0	0	0	0	0	0	0	0	0	0	0	0	0	0	1
PotVar0023850	0	1	0	0	0	1	0	1	1	0	0	0	1	3	2	1	1	1	2	0	0	0	0	0	1	0	1	1	0	0	2	1	1	1	0	1	0	1	1	0	0	0	1	1	2	2	0	3	3
PotVar0023867	0	0	0	0	0	0	0	0	0	0	0	0	0	0	0	0	1	0	1	0	0	0	0	0	0	0	1	0	0	0	1	1	1	1	0	0	0	1	0	0	0	0	0	0	2	1	0	2	1
PotVar0023875	0	0	0	0	0	NA	0	0	0	0	0	0	1	2	1	1	0	0	0	0	0	0	0	0	0	0	0	1	0	0	0	0	0	0	0	0	0	0	1	0	0	0	1	1	0	1	0	1	1
PotVar0023940	0	0	0	0	0	0	0	1	1	0	0	0	0	1	0	0	0	1	1	0	0	0	0	0	0	0	0	0	0	0	0	0	0	0	0	0	0	0	0	0	0	0	0	0	0	0	0	0	1
PotVar0023945	0	1	0	0	0	0	0	0	0	0	0	0	0	0	1	0	0	0	0	0	0	0	0	0	1	0	0	0	0	0	1	0	0	0	0	0	0	0	0	0	0	0	0	0	0	0	0	0	0
PotVar0023957	0	2	1	3	2	2	3	2	1	0	0	2	3	3	2	3	NA	1	1	3	1	2	1	3	3	1	NA	2	2	3	2	3	NA	3	1	3	0	2	2	2	1	1	1	2	2	3	0	3	3
PotVar0023981	0	1	0	0	0	0	0	0	0	0	0	0	0	0	1	0	1	0	1	0	0	0	0	0	1	0	1	0	0	0	2	1	1	1	0	0	0	1	0	0	0	0	0	0	2	1	0	2	1
PotVar0023990	0	1	0	0	0	0	0	2	2	0	0	0	0	2	1	0	1	2	3	0	0	0	0	0	1	0	1	0	0	0	2	1	0	1	0	0	0	1	0	0	0	0	0	0	2	1	0	2	2
PotVar0024010	0	0	0	0	0	1	0	1	1	0	0	0	1	2	1	1	0	1	1	0	0	0	0	0	0	0	0	1	0	0	0	0	0	0	0	0	0	0	1	0	0	0	1	1	0	1	0	1	2
PotVar0024020	0	0	0	0	0	1	0	0	0	0	0	0	1	2	1	1	0	0	0	0	0	0	0	0	0	0	0	1	0	0	0	0	0	0	0	0	0	0	1	0	0	0	1	1	0	1	0	1	1
PotVar0024064	0	0	0	0	0	1	0	0	0	0	0	0	1	3	1	1	0	0	0	0	0	0	0	0	0	0	0	1	0	0	0	0	0	0	0	0	0	0	1	0	0	0	1	1	0	1	0	NA	NA
PotVar0024071	0	0	0	0	0	1	0	1	1	0	0	0	1	NA	1	1	0	1	1	0	0	0	0	0	0	0	0	1	0	0	0	0	0	0	0	0	0	0	1	0	0	0	1	1	0	1	0	1	NA
PotVar0024073	0	0	0	0	0	1	0	0	0	0	0	0	1	2	1	1	0	0	0	0	0	0	0	0	0	0	0	1	0	0	0	0	0	0	0	0	0	0	1	0	0	0	1	1	0	1	0	2	2
PotVar0024092	0	0	0	0	1	0	1	0	1	0	0	0	1	4	0	1	1	1	0	0	0	0	1	0	1	0	1	0	1	0	0	1	2	0	1	0	0	0	0	0	0	0	0	1	0	0	0	0	0
PotVar0024101	0	0	0	0	0	NA	0	0	0	0	0	0	1	NA	1	1	1	0	NA	0	0	0	0	0	0	0	1	1	0	0	1	1	1	1	0	0	0	NA	1	0	0	0	1	1	2	2	0	3	NA
PotVar0024129	0	2	0	0	0	1	0	2	0	0	0	1	0	0	0	1	1	0	1	0	0	0	0	0	0	1	1	0	0	1	0	4	4	4	1	1	0	NA	0	2	1	1	0	0	0	1	0	0	0
PotVar0024137	0	0	0	0	0	0	0	0	0	NA	0	0	1	0	0	0	0	0	0	0	0	0	0	0	0	0	0	1	0	0	0	0	0	0	0	0	0	0	0	0	0	0	0	NA	NA	1	0	NA	1
PotVar0024141	0	0	0	0	0	0	0	0	0	0	0	0	0	0	0	0	0	0	0	0	0	0	0	0	0	0	0	0	0	0	0	0	0	0	0	0	0	0	0	0	0	0	1	1	1	0	0	0	0
PotVar0024144	0	2	0	0	0	1	0	2	0	0	0	1	0	0	0	1	1	0	1	0	0	0	0	0	0	1	1	0	0	1	0	4	4	4	1	1	0	4	0	2	1	1	0	0	0	1	0	0	0
PotVar0024151	0	0	0	0	0	0	0	0	0	NA	0	0	1	0	0	0	0	0	0	0	0	0	0	0	0	0	0	1	0	0	0	0	0	0	0	0	0	NA	0	0	0	0	2	NA	3	1	0	1	1
PotVar0024387	0	0	0	0	0	0	0	0	1	0	0	0	0	0	0	0	1	0	0	0	0	0	0	0	0	0	0	0	0	0	0	0	0	0	0	0	0	2	0	0	0	0	2	0	0	0	0	0	0
PotVar0024432	0	0	2	0	0	0	0	0	0	0	0	1	0	0	0	0	0	0	0	0	0	0	0	0	0	0	0	0	0	0	0	0	0	0	0	0	0	0	0	0	1	0	0	0	0	0	0	0	0
PotVar0024451	0	0	2	0	0	0	0	0	0	0	0	1	0	0	0	0	0	0	0	0	0	0	0	0	0	0	0	0	0	0	0	0	0	0	0	0	0	0	0	0	1	0	0	0	0	0	0	0	0
PotVar0024456	0	0	NA	0	0	0	0	0	0	0	0	1	0	0	0	0	0	0	0	0	0	0	0	0	0	0	0	0	0	0	0	0	0	0	0	0	0	0	0	0	1	0	0	0	0	0	0	0	0
PotVar0024527	0	0	0	0	0	0	0	0	0	0	0	0	0	0	0	0	0	0	0	0	0	0	0	0	0	0	0	0	0	0	0	0	0	3	0	0	0	0	0	0	0	0	0	0	0	0	0	0	0
PotVar0024528	0	1	2	2	1	0	1	1	2	3	2	2	1	2	3	3	1	0	1	3	2	1	1	1	1	2	3	1	3	2	2	3	3	0	0	2	1	3	0	2	2	2	3	3	3	2	2	3	3
PotVar0024602	0	0	3	2	0	0	0	1	2	1	2	2	1	0	2	1	1	0	1	3	2	2	1	1	0	2	3	1	1	2	2	4	4	1	0	0	1	1	0	1	2	2	1	0	0	1	0	0	0
PotVar0024603	0	0	0	0	0	0	0	0	0	0	0	0	0	0	0	0	0	0	0	0	0	0	0	0	0	1	0	0	0	0	0	0	0	0	1	0	0	0	0	0	0	0	0	0	0	0	1	0	0
PotVar0024609	0	0	0	0	0	NA	1	0	0	1	0	0	0	0	0	0	0	0	0	0	0	0	0	0	0	1	0	0	1	0	0	0	0	2	1	0	0	NA	1	0	0	0	0	0	0	0	1	0	0
PotVar0024611	0	0	2	2	0	0	0	1	2	1	2	1	1	0	2	1	1	0	0	3	2	1	1	1	0	2	2	1	1	2	2	3	2	0	0	0	1	1	0	1	1	1	1	0	0	1	0	0	0
PotVar0024644	0	0	0	0	0	0	0	0	0	0	0	0	0	0	0	0	0	0	0	0	0	0	0	0	0	1	0	0	0	0	0	0	0	0	1	0	0	0	0	0	0	0	0	0	0	0	1	0	0
PotVar0024645	1	0	0	0	1	0	0	2	1	0	0	1	0	1	0	0	0	0	0	0	1	0	0	1	0	0	0	0	0	1	0	0	0	1	0	1	0	0	1	0	0	0	0	0	0	0	0	1	0
PotVar0024652	0	0	0	0	1	0	0	0	0	0	0	1	0	1	0	0	0	0	1	0	0	0	0	0	1	0	1	0	0	0	0	0	0	0	0	1	0	1	0	1	1	1	0	1	1	0	0	1	2
PotVar0024686	0	0	1	0	0	0	0	1	0	1	0	0	1	0	2	0	0	0	0	1	0	0	0	0	0	0	0	0	1	0	0	1	0	0	0	0	0	1	0	1	1	0	1	0	0	1	0	0	0
PotVar0024709	1	1	2	0	2	1	1	3	1	2	0	3	1	3	3	1	0	0	2	1	2	1	0	1	1	1	3	0	3	1	0	2	2	4	1	3	0	2	2	2	3	2	3	3	3	2	3	3	3
PotVar0024712	0	1	1	0	1	0	1	3	1	2	0	1	1	2	3	2	0	0	0	1	1	0	0	1	0	0	0	0	3	1	0	1	1	3	0	2	0	1	1	1	1	0	3	2	2	2	2	3	1
PotVar0024727	0	0	0	0	0	0	0	0	0	1	0	0	0	0	0	0	0	0	0	0	0	0	0	0	0	1	0	0	0	0	0	0	0	0	1	0	0	1	0	0	0	0	0	0	0	0	1	0	0
PotVar0024728	0	1	2	0	1	1	1	1	0	2	0	2	2	2	3	1	0	0	2	1	1	1	0	0	1	NA	3	0	1	0	0	2	2	1	1	2	0	2	1	2	3	2	3	3	3	2	3	2	3
PotVar0024743	0	0	0	0	1	1	0	NA	1	0	0	1	0	1	0	0	0	0	0	0	1	0	0	1	0	0	0	0	0	1	0	0	0	1	NA	1	0	0	1	0	0	0	0	0	0	0	0	1	0
PotVar0024744	0	0	1	0	0	0	0	1	0	1	0	0	1	1	3	1	0	0	0	1	0	0	0	0	0	0	0	0	1	0	0	1	1	0	0	0	0	1	0	1	1	0	3	1	0	1	1	0	1
PotVar0024747	0	0	0	0	1	0	1	0	0	NA	0	1	0	1	0	1	0	0	1	0	0	0	0	0	1	0	1	0	NA	0	0	0	0	2	0	1	0	2	0	1	1	1	0	1	1	0	0	2	2
PotVar0024748	1	1	0	0	0	0	0	0	0	1	0	0	0	0	0	0	0	0	0	0	0	0	0	0	0	0	0	0	0	0	0	0	0	0	0	1	0	0	0	0	0	0	0	1	2	1	1	1	0
PotVar0024773	0	0	1	1	1	0	0	3	1	0	0	2	0	0	0	1	0	0	1	0	NA	1	1	2	0	0	0	1	0	1	1	1	0	3	0	1	1	0	1	0	1	1	0	0	0	0	0	1	0
PotVar0024779	0	1	0	0	0	0	0	0	0	2	0	0	0	0	0	0	0	0	0	0	0	0	0	0	0	0	0	0	0	0	0	0	0	0	0	1	0	1	0	0	0	0	0	1	2	1	1	1	0
PotVar0024781	0	0	1	0	0	0	0	1	0	0	0	0	1	0	2	0	0	0	0	1	0	0	0	0	0	0	0	0	1	0	0	1	NA	1	0	0	0	0	0	1	1	0	1	0	0	1	0	0	0
PotVar0024787	0	0	1	2	2	1	1	2	1	1	0	3	0	1	0	2	0	2	3	0	4	1	1	2	1	0	3	1	2	2	1	1	NA	3	0	2	1	2	2	1	2	2	0	1	1	0	0	3	2
PotVar0024814	0	0	0	0	0	0	0	0	0	0	0	0	0	2	1	1	0	0	0	0	0	0	0	0	0	1	0	0	0	0	0	0	0	0	1	0	0	0	0	0	0	0	2	1	0	0	2	0	1
PotVar0024816	0	0	0	1	1	0	0	0	0	0	0	1	0	1	0	0	0	1	1	0	0	0	0	0	1	0	1	0	0	0	0	0	0	1	0	1	0	1	0	1	1	1	0	1	1	0	0	2	2
PotVar0024831	0	0	0	0	0	0	0	0	0	0	0	0	0	1	1	1	0	0	0	0	0	0	0	0	0	0	0	0	0	0	0	0	0	0	0	0	0	0	0	0	0	0	2	1	0	0	1	0	1
PotVar0024936	0	0	1	0	0	0	0	1	0	0	0	0	1	0	2	0	0	0	0	1	0	0	0	0	0	0	0	0	1	0	0	0	0	1	0	0	0	0	0	1	1	0	1	0	0	1	0	0	0
PotVar0024937	0	3	2	2	2	3	3	1	3	1	4	1	3	1	1	1	4	2	1	3	0	3	3	2	3	4	1	3	1	2	3	2	2	0	4	1	3	1	2	2	1	2	1	1	1	2	NA	0	1
PotVar0024997	0	1	0	0	0	0	0	0	0	1	0	0	0	0	0	0	0	0	0	0	0	0	0	0	0	0	0	0	0	0	0	0	0	0	0	1	0	0	0	0	0	0	0	1	2	1	1	1	0
PotVar0024998	0	0	1	2	2	1	1	2	1	1	0	3	0	1	0	2	0	2	3	0	4	1	1	2	1	0	3	1	2	2	1	1	2	3	0	2	1	2	2	1	2	2	0	1	1	0	0	3	2
PotVar0024999	0	1	0	0	0	0	0	0	0	1	0	0	0	2	1	1	0	0	0	0	0	0	0	0	0	0	0	0	0	0	0	0	0	0	0	1	0	0	0	0	0	0	2	2	2	1	2	1	1
PotVar0025014	0	0	0	0	0	0	0	0	0	0	0	0	0	0	0	0	0	0	0	0	0	0	0	0	0	1	0	0	0	0	0	0	0	0	1	0	0	0	0	0	0	0	0	0	0	0	1	0	0
PotVar0025018	0	0	0	0	0	0	0	0	0	0	0	0	0	0	0	0	0	0	0	0	0	0	0	0	0	1	0	0	0	0	0	0	0	0	1	0	0	0	0	0	0	0	0	0	0	0	1	0	0
PotVar0025046	1	0	0	0	0	0	0	0	0	1	0	0	0	0	0	1	0	1	1	0	2	0	0	0	0	0	2	0	2	1	0	0	0	0	0	0	0	1	0	0	0	0	0	0	0	0	0	0	0
PotVar0025052	0	0	1	1	1	1	1	2	1	1	0	2	0	0	0	2	0	1	2	0	4	1	1	2	0	0	2	1	2	2	1	2	2	2	0	1	1	1	2	0	1	1	0	0	0	0	0	2	0
PotVar0025053	0	0	0	1	1	0	0	0	0	0	0	1	0	1	0	0	0	1	1	0	0	0	0	0	1	1	1	0	0	0	0	0	0	1	1	1	0	1	0	1	1	1	0	1	1	0	1	1	2
PotVar0025065	0	1	1	0	0	0	0	1	0	2	0	0	1	0	2	0	0	0	0	1	0	0	0	0	0	0	0	0	1	0	0	1	1	1	0	1	0	1	0	1	1	0	1	1	2	2	1	1	0
PotVar0025139	0	0	1	1	1	1	0	2	0	1	1	0	1	0	2	1	1	0	1	1	0	0	0	0	1	0	0	1	1	0	0	0	2	1	1	1	0	0	0	2	1	0	1	0	0	2	0	0	0
PotVar0025140	0	0	1	1	0	0	0	0	0	0	0	1	0	0	0	0	0	0	1	0	1	1	1	1	0	0	0	1	0	0	0	1	NA	1	0	0	1	0	0	0	1	1	0	0	0	0	0	0	0
PotVar0025147	0	1	0	0	0	0	0	0	0	2	0	0	0	0	0	0	0	0	0	0	0	0	0	0	0	0	0	0	0	0	0	0	0	0	0	1	0	1	0	0	0	0	0	1	2	1	1	1	0
PotVar0025179	1	0	0	1	1	1	NA	0	0	0	0	1	0	1	0	0	0	1	1	0	0	0	0	0	1	0	1	0	0	0	0	0	0	0	0	1	0	1	1	1	1	1	0	1	1	0	0	1	NA
PotVar0025191	0	0	0	0	0	0	0	0	0	1	0	0	0	0	0	0	0	1	1	0	2	0	0	0	0	0	1	0	2	1	0	1	1	1	0	0	0	1	0	0	0	0	0	0	0	0	0	0	0
PotVar0025194	0	0	0	0	0	0	0	0	0	0	0	0	0	1	1	1	0	0	0	0	0	0	0	0	0	0	0	0	0	0	0	0	0	0	0	0	0	0	0	0	0	0	2	1	0	0	1	0	1
PotVar0025202	0	0	0	0	0	0	0	0	0	0	0	0	0	1	1	1	0	0	0	0	0	0	0	0	0	0	0	0	0	0	0	0	0	0	0	0	0	0	0	0	0	0	1	1	0	0	1	0	1
PotVar0025296	0	3	2	2	2	3	4	0	3	0	3	1	2	1	1	1	3	2	1	2	0	3	3	2	3	3	2	1	1	1	3	2	NA	0	2	1	2	1	3	1	1	2	1	1	1	1	1	0	1
PotVar0025320	0	1	0	0	0	0	0	0	0	1	0	0	1	0	0	0	0	0	0	0	0	0	0	0	0	0	0	0	0	0	0	0	0	0	0	1	0	0	0	0	0	0	0	1	2	1	1	1	1
PotVar0025350	0	0	0	1	1	0	0	1	0	0	0	1	0	1	0	0	0	1	1	0	0	0	0	0	1	0	1	0	0	0	0	0	0	0	0	1	0	1	0	1	1	1	0	1	1	0	0	1	1
PotVar0025351	0	4	2	2	2	3	4	0	3	2	3	1	3	2	1	1	3	2	1	2	0	3	3	2	3	4	2	1	1	1	3	2	2	1	3	2	2	2	3	1	1	2	1	2	3	2	3	1	2
PotVar0025360	0	0	1	1	1	0	0	1	1	1	1	2	0	0	0	1	0	1	2	1	4	1	1	2	0	0	1	2	2	3	1	2	2	2	0	1	2	1	1	0	1	1	0	0	0	0	0	2	0
PotVar0025440	0	0	0	0	0	0	0	0	0	1	0	0	0	0	0	0	0	1	1	0	2	0	0	1	0	0	1	0	2	1	0	1	1	0	0	0	0	1	0	0	0	0	0	0	0	0	0	1	0
PotVar0025443	0	0	0	0	0	0	0	0	0	0	0	0	0	1	1	1	0	0	0	0	0	0	0	0	0	0	0	0	0	0	0	0	0	0	0	0	0	0	0	0	0	0	2	1	0	0	1	0	1
PotVar0025446	0	0	0	0	0	0	0	0	0	0	0	0	0	0	0	0	0	0	0	0	0	0	0	0	0	1	0	0	0	0	0	0	0	0	1	0	0	0	0	0	0	0	0	0	0	0	1	0	0
PotVar0025449	0	1	1	0	0	1	0	2	1	4	1	0	2	1	3	3	1	1	1	2	NA	0	1	1	0	2	2	1	3	2	2	2	2	1	2	1	0	2	0	2	1	0	3	2	2	3	3	2	2
PotVar0025527	0	0	1	0	0	1	0	2	1	2	1	0	1	0	2	2	1	0	0	2	0	0	1	0	0	1	1	1	1	1	2	1	1	1	1	0	0	1	0	2	1	0	1	0	0	2	0	0	0
PotVar0025554	1	3	2	3	3	2	3	2	2	0	2	2	2	2	1	1	3	3	2	2	0	3	2	2	4	3	2	1	1	0	1	1	1	0	3	2	2	2	2	2	1	3	1	2	1	1	NA	1	2
PotVar0025579	0	0	1	1	0	0	0	0	0	0	1	1	0	0	0	0	0	0	1	0	1	1	1	1	0	0	0	2	0	1	0	1	NA	2	0	0	2	0	0	0	2	1	0	0	1	0	0	0	0
PotVar0025580	0	0	1	0	0	1	0	1	1	1	1	0	0	0	2	2	1	0	0	2	0	0	1	0	0	1	1	1	1	1	2	1	1	1	1	0	0	0	0	2	1	0	1	0	0	1	0	0	0
PotVar0025592	1	1	2	2	1	1	1	1	2	2	2	1	1	1	2	2	2	0	1	3	0	1	1	1	1	NA	2	1	1	1	2	2	0	1	NA	2	0	0	0	2	1	1	1	1	2	2	1	0	1
PotVar0025599	1	0	0	0	2	2	2	0	1	1	0	1	1	1	1	0	0	1	1	1	3	0	1	2	1	1	1	0	2	2	1	1	1	1	1	1	0	NA	4	0	0	0	0	1	0	1	1	2	1
PotVar0025600	0	0	1	0	0	1	0	1	1	1	1	0	0	0	2	2	1	0	0	2	0	0	1	0	0	1	1	1	1	1	2	1	1	1	1	0	0	0	0	2	1	0	1	0	0	1	0	0	0
PotVar0025607	0	0	1	1	1	2	2	0	0	1	1	1	1	0	1	0	0	1	2	1	3	1	2	3	1	0	1	2	2	2	0	2	1	2	0	0	2	2	3	0	2	1	0	1	1	1	0	0	0
PotVar0025609	0	3	1	1	1	1	1	3	1	0	1	1	1	2	0	1	2	3	1	0	0	2	1	0	2	1	1	1	1	0	1	0	0	0	2	1	2	1	0	2	1	2	1	1	1	0	1	1	1
PotVar0025649	0	0	0	0	0	0	0	0	0	0	0	0	0	0	0	0	0	0	0	0	0	0	0	0	0	1	0	0	0	0	0	0	0	0	1	0	0	0	0	0	0	0	0	0	0	0	1	0	0
PotVar0025720	0	0	0	0	1	0	0	0	1	0	0	1	0	0	0	0	0	0	0	0	1	0	0	0	0	0	0	0	0	1	1	0	1	1	0	1	0	0	1	0	0	0	0	0	0	0	0	2	1
PotVar0025739	1	0	0	0	0	0	0	0	0	1	0	0	0	0	0	0	0	1	1	0	2	0	0	1	0	0	1	0	2	1	0	1	2	0	0	0	0	1	0	0	0	0	0	0	0	0	0	0	0
PotVar0025740	0	0	0	0	0	0	0	0	0	0	0	0	1	1	1	1	0	0	0	0	0	0	0	0	0	0	0	0	0	0	0	0	0	0	0	0	0	0	0	0	0	0	2	1	0	1	1	1	1
PotVar0025753	1	1	0	0	0	0	0	0	0	1	0	0	1	0	0	0	0	0	0	0	0	0	0	0	0	0	0	0	0	0	0	0	0	0	0	1	0	0	0	0	0	0	0	1	2	1	1	0	1
PotVar0025762	0	1	1	0	0	1	0	1	1	2	1	0	1	1	2	2	1	0	0	2	0	0	1	0	0	1	1	1	1	1	2	1	2	1	1	1	0	0	0	2	1	0	1	1	2	2	1	0	1
PotVar0025764	0	0	0	0	0	0	0	0	0	0	0	0	1	1	1	1	0	0	0	0	0	0	0	0	0	0	0	0	0	0	0	0	0	0	0	0	0	0	0	0	0	0	2	1	0	1	1	1	1
PotVar0025773	0	0	0	0	1	1	1	0	0	0	0	0	1	0	1	0	0	0	0	1	0	0	1	1	1	0	0	0	0	0	0	0	0	0	0	0	0	1	2	0	0	0	0	1	0	1	0	0	0
PotVar0025780	0	0	0	0	0	0	0	0	0	0	0	0	1	1	1	1	0	0	0	0	0	0	0	0	0	0	0	0	0	0	0	0	0	0	0	0	0	0	0	0	0	0	2	1	0	1	1	1	1
PotVar0025817	0	0	1	1	0	0	1	0	0	1	1	1	0	0	0	0	0	1	2	0	3	1	1	2	0	0	1	2	2	2	0	2	2	2	0	0	2	1	0	0	2	0	0	0	1	0	0	0	0
PotVar0025923	0	1	1	0	0	1	0	1	1	2	1	0	2	2	3	3	1	0	0	2	0	0	1	0	0	NA	1	1	1	1	2	1	1	1	NA	1	0	0	0	2	1	0	3	2	2	3	3	1	2
PotVar0025938	0	1	2	2	1	1	1	1	2	3	2	1	2	2	3	3	2	0	1	3	0	1	1	1	1	3	2	1	1	1	2	2	2	1	2	2	0	1	0	2	1	2	3	2	2	3	3	1	2
PotVar0025959	0	1	0	0	0	0	0	0	0	1	0	0	1	0	0	0	0	0	0	0	0	0	0	0	0	0	0	0	0	0	0	0	0	0	0	1	0	0	0	0	0	0	0	1	2	1	1	0	1
PotVar0025960	0	0	0	0	1	0	0	0	0	0	0	1	0	0	0	0	0	0	0	0	0	0	0	0	0	0	0	0	0	1	1	0	0	1	0	0	0	0	0	0	0	1	0	0	0	0	0	2	1
PotVar0025980	0	0	2	2	2	2	1	1	2	2	2	1	1	1	3	2	2	0	1	4	0	1	2	2	2	2	2	1	1	1	2	2	1	1	1	1	0	2	2	2	1	2	1	1	0	2	0	0	0
PotVar0025983	0	0	0	0	1	1	0	0	0	0	0	0	1	0	1	0	0	0	0	1	0	0	1	1	1	0	0	0	0	0	0	0	0	0	0	0	0	1	2	0	0	1	0	1	0	1	0	0	0
PotVar0026021	0	1	1	2	1	0	1	0	1	2	1	1	2	2	1	1	1	0	1	1	0	1	0	1	1	1	1	0	0	0	0	1	1	0	0	2	0	1	0	0	0	NA	2	2	2	2	2	1	2
PotVar0026022	0	0	0	0	0	0	0	0	0	0	0	0	0	0	0	0	0	0	0	0	0	0	0	0	0	1	0	0	0	0	0	0	0	0	1	0	0	0	0	0	0	0	0	0	0	0	1	0	0
PotVar0026032	0	0	1	0	0	1	0	1	1	1	1	0	1	2	3	3	1	0	0	2	0	0	1	0	0	1	1	1	1	1	NA	1	1	1	1	0	0	0	0	2	1	1	3	1	0	2	1	1	1
PotVar0026049	0	1	2	2	2	2	1	1	2	3	2	1	3	2	4	3	2	0	1	4	0	1	2	2	2	3	2	1	1	1	2	2	2	1	2	2	0	2	2	2	1	2	3	3	2	4	3	1	2
PotVar0026051	0	0	0	0	0	0	0	0	0	2	0	0	1	1	1	1	0	0	0	0	0	0	0	0	0	0	0	0	0	0	0	0	0	0	0	0	0	2	0	0	0	0	2	1	0	1	1	1	1
PotVar0026053	0	0	1	1	0	0	1	0	0	1	1	1	0	0	0	0	0	1	2	0	3	1	1	2	0	0	1	2	2	2	0	2	3	2	0	0	2	1	0	0	2	0	0	0	1	0	0	0	0
PotVar0026054	0	0	0	0	0	0	0	0	0	0	0	0	0	0	0	0	0	0	0	0	0	0	0	0	0	1	0	0	0	0	0	0	0	0	1	0	0	0	0	0	0	0	0	0	0	0	1	0	0
PotVar0026057	0	3	1	1	1	1	1	3	2	0	1	1	1	NA	0	1	2	3	1	0	1	2	1	0	2	1	1	1	1	0	1	0	0	0	2	2	2	1	1	2	1	2	1	1	1	0	1	1	1
PotVar0026091	0	1	0	0	0	NA	0	0	0	1	0	0	2	1	1	1	0	0	0	0	0	0	0	0	0	0	0	0	0	0	0	0	0	0	0	1	0	0	0	0	0	0	2	2	2	3	2	2	2
PotVar0026113	0	1	0	0	0	0	0	2	0	1	1	0	2	1	1	2	0	0	0	0	0	0	0	0	0	0	0	1	0	1	0	0	0	0	0	1	1	0	0	0	0	0	2	2	2	3	2	2	NA
PotVar0026114	0	0	0	0	0	0	0	0	0	0	0	0	0	0	0	0	0	0	0	0	0	0	1	0	0	0	0	1	0	0	0	1	1	1	0	0	0	0	0	0	1	0	0	0	0	0	0	0	0
PotVar0026248	0	2	0	2	2	NA	0	0	2	0	0	0	0	1	0	0	1	0	1	2	1	1	0	2	1	1	0	1	0	0	0	0	0	1	0	1	1	0	2	0	1	1	0	0	0	0	0	0	1
PotVar0026274	0	0	1	1	0	0	0	0	0	0	0	0	0	0	0	0	1	0	0	0	0	1	0	0	0	0	0	0	0	0	0	0	0	0	0	0	0	1	0	0	0	0	0	0	0	0	0	0	0
PotVar0026290	0	0	0	0	0	0	0	0	0	0	0	0	0	0	0	0	0	0	1	0	0	0	0	0	0	0	1	0	0	0	0	0	0	1	0	0	0	0	0	0	0	0	0	0	0	0	0	0	0
PotVar0026296	0	1	2	1	0	1	0	1	1	2	1	0	2	1	3	3	2	0	0	2	0	1	1	0	0	1	1	1	1	1	2	1	1	1	1	1	0	0	0	2	1	0	3	2	2	4	2	3	2
PotVar0026303	0	0	0	0	0	0	0	0	0	1	0	0	0	0	0	0	0	1	0	0	2	0	0	0	0	1	0	0	0	1	0	0	0	0	1	0	0	1	0	0	0	0	0	0	0	0	1	1	0
PotVar0026312	0	0	0	0	0	0	0	0	0	1	0	0	0	0	0	0	0	1	0	0	3	0	0	0	0	1	0	0	0	1	0	0	0	0	1	0	0	1	0	0	0	0	0	0	0	0	1	0	0
PotVar0026313	0	1	3	2	1	2	1	1	2	3	3	1	2	2	3	4	2	2	1	3	2	2	1	1	1	3	2	2	1	3	2	2	3	1	2	2	1	2	0	2	1	NA	3	2	2	4	3	2	2
PotVar0026316	0	0	1	1	0	0	0	0	0	0	0	0	0	0	0	0	1	0	0	0	0	1	0	0	0	0	0	0	0	0	0	0	0	0	0	0	0	0	0	0	0	0	0	0	0	0	0	0	0
PotVar0026317	0	0	0	0	0	0	0	0	0	0	0	0	1	1	1	1	0	0	0	0	0	0	0	0	0	0	0	0	0	0	0	0	0	0	0	0	0	0	0	0	0	0	2	1	0	1	1	1	1
PotVar0026323	0	0	0	0	2	2	1	0	0	0	0	1	0	0	1	0	0	0	1	1	0	0	1	1	1	0	1	1	0	1	1	1	1	3	0	0	0	0	3	1	1	0	0	1	0	0	0	0	1
PotVar0026326	0	0	1	0	0	1	0	1	1	1	1	0	0	0	2	2	1	0	0	2	0	0	1	0	0	1	1	1	1	1	2	1	1	1	1	0	0	0	0	2	1	0	1	0	0	1	0	0	0
PotVar0026331	0	0	1	1	1	0	1	0	1	0	1	1	0	0	0	0	0	1	1	1	0	1	0	1	1	1	1	0	0	0	0	1	1	0	0	1	0	0	0	0	0	2	0	0	0	0	0	0	0
PotVar0026350	0	0	0	0	1	1	1	0	0	0	1	1	0	0	0	1	0	0	0	0	0	0	1	0	0	0	0	2	0	2	1	1	2	2	0	0	1	0	1	1	1	0	0	0	0	0	0	1	1
PotVar0026355	0	0	1	0	1	1	0	0	0	0	0	1	1	0	1	0	0	0	0	1	1	1	0	2	1	0	0	0	1	0	0	1	1	0	0	0	0	1	2	0	1	0	0	1	1	0	1	0	0
PotVar0026358	0	1	0	0	1	1	1	0	0	1	1	1	1	1	0	1	0	0	0	0	0	0	1	0	0	0	0	2	0	2	1	1	1	2	0	1	1	0	1	1	1	0	0	1	2	2	1	2	2
PotVar0026402	0	0	1	1	1	0	1	0	0	0	1	1	0	0	0	0	0	1	1	1	0	1	0	1	1	1	1	0	0	0	0	1	1	0	0	1	0	0	0	0	0	2	0	0	0	0	0	0	0
PotVar0026420	0	0	1	0	0	1	0	1	2	1	1	0	0	1	2	2	1	0	0	2	0	0	1	0	0	1	1	1	1	1	2	1	1	1	1	0	0	0	0	2	1	0	2	0	0	1	0	0	1
PotVar0026425	0	0	1	0	2	2	1	2	0	0	1	2	1	1	1	1	0	0	1	1	1	1	1	2	1	0	1	2	1	2	1	2	3	3	0	0	1	1	3	1	2	0	0	1	1	0	1	1	1
PotVar0026492	0	0	0	0	1	1	0	0	0	0	0	0	0	0	1	0	0	0	0	1	0	0	0	1	1	0	0	0	0	0	0	0	0	0	0	0	0	0	NA	0	0	0	0	1	0	0	1	0	0
PotVar0026555	0	0	0	0	0	0	1	0	0	1	0	0	0	0	0	0	0	1	0	0	2	0	0	0	0	1	0	0	0	1	0	0	0	0	1	0	0	1	0	0	0	0	0	0	0	0	0	0	0
PotVar0026556	0	0	3	2	1	1	2	1	2	2	2	1	0	2	2	2	2	2	1	3	2	2	1	1	1	3	2	1	1	2	2	2	1	1	2	1	0	NA	0	2	1	2	2	0	0	1	0	0	1
PotVar0026570	0	1	0	1	0	NA	0	0	0	0	NA	0	0	0	1	0	0	1	0	1	0	0	0	0	1	2	0	0	0	1	0	0	0	0	0	0	4	0	0	1	1	1	1	0	1	0	0	1	0
PotVar0026583	0	1	0	2	2	3	0	2	3	3	1	2	2	0	1	3	3	1	1	1	2	2	2	3	2	NA	1	4	2	3	3	3	NA	3	2	2	2	1	0	2	1	0	0	1	0	0	2	0	0
PotVar0026617	0	0	0	0	0	0	0	0	0	0	0	0	0	0	1	0	0	0	0	0	0	0	0	0	0	0	0	0	0	0	0	0	0	0	0	0	0	0	0	0	1	0	0	0	0	1	0	1	0
PotVar0026619	0	1	0	0	0	2	0	0	0	1	0	1	0	0	0	1	0	0	0	0	0	0	1	1	0	1	0	1	0	0	1	1	1	1	1	0	1	0	0	1	1	0	0	1	0	0	0	0	0
PotVar0026637	0	0	0	2	2	1	0	0	3	1	0	0	0	0	1	0	1	1	1	1	1	1	0	1	2	0	1	1	2	3	1	2	0	2	1	1	0	1	0	0	0	0	0	0	0	0	0	0	0
PotVar0026647	0	0	0	0	0	0	0	0	0	0	0	0	0	0	0	0	0	0	0	0	0	0	0	0	0	0	0	0	0	0	0	0	0	0	0	0	0	0	0	0	1	0	NA	0	0	0	0	0	0
PotVar0026688	0	1	1	0	0	1	2	1	1	0	0	2	1	0	0	0	0	1	0	1	0	1	0	0	0	2	0	0	0	1	0	0	NA	0	0	1	0	0	0	0	2	2	0	0	0	2	0	0	0
PotVar0026695	0	0	2	1	1	1	2	1	1	1	1	0	1	2	0	0	1	2	2	1	2	2	1	2	0	1	1	3	0	1	0	1	0	0	0	1	3	0	0	0	0	1	1	1	1	0	0	0	1
PotVar0026715	0	0	0	0	0	0	0	0	0	0	0	0	0	0	0	0	0	0	0	0	0	0	0	0	0	0	0	0	0	0	0	0	0	0	0	0	0	0	0	0	0	0	1	1	1	0	0	1	0
PotVar0026720	0	0	0	0	0	0	1	0	0	0	0	0	0	0	0	0	0	0	0	0	0	0	0	0	0	0	0	0	0	0	0	1	1	0	0	0	1	0	0	0	0	0	0	0	0	0	0	0	0
PotVar0026728	0	0	0	0	0	1	0	0	0	1	0	0	0	0	0	0	0	0	0	0	0	0	0	0	0	1	0	0	0	0	0	0	0	0	0	0	0	0	0	0	0	0	0	0	0	0	0	1	0
PotVar0026734	0	1	0	2	2	NA	0	1	2	0	1	1	0	1	1	1	1	1	0	1	1	0	2	2	2	0	2	0	4	2	2	0	0	0	0	0	0	0	1	NA	0	0	0	0	0	0	0	0	0
PotVar0026822	0	0	0	0	0	0	0	0	0	0	0	0	0	0	0	0	0	0	0	0	0	0	0	0	0	0	0	0	0	0	0	0	0	0	0	0	0	0	0	0	0	0	1	1	1	0	0	1	0
PotVar0026831	1	0	0	0	0	0	0	0	0	0	0	0	0	0	0	0	0	0	0	0	0	0	0	0	0	0	0	0	0	0	0	0	0	0	0	0	0	0	0	0	0	0	1	1	1	0	0	1	0
PotVar0026839	0	0	0	0	0	0	0	0	0	1	0	0	1	0	1	0	0	0	0	0	0	0	0	0	0	0	0	0	0	0	0	0	0	0	0	1	0	1	0	0	0	0	1	2	2	0	1	3	1
PotVar0026840	0	0	0	0	0	0	0	1	0	1	0	0	0	0	0	0	0	0	0	0	0	0	0	0	0	0	0	0	0	0	0	NA	2	2	0	0	0	1	0	0	0	0	1	0	0	0	1	0	0
PotVar0026864	0	2	1	0	0	0	1	0	0	0	0	1	0	1	2	1	1	0	0	0	0	0	0	0	0	0	0	0	1	0	0	3	1	3	1	0	1	0	1	0	1	0	0	0	0	0	0	0	1
PotVar0026902	0	1	0	2	2	1	0	1	2	0	1	1	0	1	0	1	1	1	0	1	1	0	2	2	2	0	2	0	3	1	2	0	0	0	0	0	0	0	1	3	0	0	0	1	0	0	0	0	0
PotVar0026927	0	0	0	0	0	0	0	0	0	0	0	0	0	0	0	1	0	0	0	1	0	0	0	0	0	0	0	0	0	0	0	0	0	0	0	0	0	1	0	0	4	0	0	0	0	0	0	0	0
PotVar0026930	0	0	0	0	0	0	0	1	0	0	0	0	0	0	0	0	0	0	0	0	0	0	0	0	0	0	0	0	0	0	0	1	0	1	0	0	0	0	0	0	0	0	1	1	1	0	0	1	0
PotVar0026970	0	0	0	1	0	NA	0	0	0	1	2	0	1	0	1	1	1	0	2	0	1	1	1	0	1	1	1	1	0	0	2	0	0	0	3	1	1	1	2	1	0	NA	1	0	1	2	2	1	1
PotVar0026995	0	0	2	2	1	2	1	2	1	4	3	0	3	2	2	2	2	2	4	2	3	3	1	NA	1	2	2	4	0	2	2	NA	4	NA	3	3	3	4	2	1	1	2	4	NA	4	2	4	4	3
PotVar0027006	0	3	1	2	2	1	1	1	2	0	1	2	0	2	2	2	2	1	0	1	1	0	2	2	2	0	2	0	4	1	2	3	3	3	1	0	1	0	2	3	1	0	0	1	0	0	0	0	1
PotVar0027031	0	0	2	1	1	1	1	1	1	3	1	0	2	2	1	1	1	2	2	2	2	2	0	2	0	1	1	3	0	2	0	0	0	0	0	2	2	3	0	0	1	1	3	3	3	0	2	3	2
PotVar0027034	0	0	0	0	0	0	0	0	0	1	0	0	0	0	0	0	0	0	0	0	0	0	0	0	0	0	0	0	0	0	0	0	0	0	0	0	0	1	0	0	0	0	1	0	0	0	1	0	0
PotVar0027035	0	0	0	0	0	0	0	0	0	1	0	0	1	0	1	0	0	0	0	0	0	0	0	0	0	0	0	0	0	0	0	0	0	0	0	1	0	1	0	0	0	0	0	1	1	0	1	2	1
PotVar0027050	0	1	1	0	1	1	2	1	1	0	1	2	1	0	0	0	0	1	1	1	0	1	1	0	1	2	0	0	0	1	0	0	0	0	0	1	0	0	0	0	2	2	0	0	0	2	0	0	0
PotVar0027076	0	2	1	2	3	2	2	2	3	0	2	3	1	1	0	1	1	2	1	NA	NA	1	3	NA	NA	2	2	0	3	2	2	0	0	0	0	1	0	0	1	NA	2	2	0	1	0	2	0	0	0
PotVar0027083	0	0	2	1	1	1	1	1	1	1	1	0	1	2	0	0	1	2	2	1	2	2	0	2	0	1	1	3	0	2	0	0	0	0	0	1	2	0	0	0	0	1	1	1	1	0	0	0	1
PotVar0027315	0	0	0	1	0	0	0	0	0	0	1	1	0	0	0	0	0	1	0	0	0	0	1	0	0	0	0	0	0	0	0	0	0	0	1	0	0	0	0	0	0	0	0	0	0	0	0	0	0
PotVar0027359	0	0	0	1	0	0	0	0	0	0	1	1	0	0	0	0	0	0	0	0	0	0	1	0	0	0	0	0	0	0	0	0	0	0	1	0	0	0	0	0	0	0	0	0	0	0	0	0	0
PotVar0027362	0	0	0	1	0	0	0	0	0	0	1	1	0	0	0	0	0	1	0	0	0	0	1	0	0	0	0	0	0	0	0	0	0	0	1	0	0	0	0	0	0	0	0	0	0	0	0	0	0
PotVar0027434	0	3	2	0	0	NA	0	3	0	3	0	NA	3	2	2	0	2	1	0	0	2	1	0	0	2	1	1	0	0	1	1	0	0	1	2	1	NA	2	0	3	2	1	4	4	3	NA	NA	2	1
PotVar0027438	0	2	0	0	0	1	0	2	0	1	0	2	0	0	0	0	1	0	0	0	1	0	0	0	1	1	1	0	0	1	1	0	NA	0	2	0	2	0	0	1	1	1	3	2	1	1	0	0	0
PotVar0027439	0	0	0	0	0	0	0	0	0	0	1	0	0	0	0	0	0	0	0	0	0	0	1	0	0	1	0	0	0	0	2	1	1	1	1	0	0	0	0	0	0	0	0	0	0	0	0	0	0
PotVar0027440	0	0	0	0	0	1	0	0	0	1	0	0	1	0	2	0	0	0	0	0	0	0	0	0	1	0	0	0	0	0	0	0	0	0	0	0	0	0	0	0	0	0	0	0	0	0	NA	1	0
PotVar0027449	0	0	1	0	0	NA	0	1	0	2	0	1	0	0	0	0	0	1	0	0	1	0	0	0	0	0	0	0	0	0	0	0	0	1	0	0	1	2	0	0	0	0	0	0	0	1	1	0	0
PotVar0027486	0	0	0	0	0	0	0	0	0	0	0	0	0	0	0	0	1	0	0	0	0	0	0	0	0	0	0	0	0	0	0	0	0	0	0	0	0	0	0	0	0	0	0	0	0	0	0	0	0
PotVar0027489	0	0	0	0	0	0	0	0	0	0	1	0	0	0	0	0	0	0	1	0	0	0	1	1	0	0	0	0	0	0	0	0	0	0	0	2	0	0	0	0	1	0	0	0	0	0	0	0	0
PotVar0027569	0	0	0	1	0	0	0	0	0	0	1	0	0	0	1	1	0	0	1	0	0	1	0	0	0	0	1	1	0	1	0	0	0	0	0	0	0	0	0	1	0	0	0	0	0	0	0	0	0
PotVar0027609	0	1	0	2	0	1	2	0	1	0	0	0	0	1	0	0	0	NA	0	0	0	0	1	1	0	0	1	2	3	1	1	1	0	0	0	1	0	1	2	0	1	1	0	0	1	0	0	1	3
PotVar0027678	0	1	1	1	2	1	2	0	0	0	0	1	0	1	2	1	0	2	1	0	2	2	0	0	2	0	1	1	1	1	1	1	NA	2	1	2	2	0	0	2	1	2	0	1	1	0	1	2	0
PotVar0027679	0	0	0	0	0	0	0	0	0	0	0	0	0	0	0	0	0	0	0	0	0	0	0	0	0	0	0	0	0	0	0	1	0	1	0	0	0	0	0	1	0	0	0	0	0	0	0	0	0
PotVar0027697	0	0	0	0	0	0	0	0	0	0	0	0	0	0	0	0	0	0	0	0	0	0	0	0	0	0	0	0	0	0	0	1	1	1	0	0	0	0	0	1	0	0	0	0	0	0	0	0	0
PotVar0027702	0	1	1	3	1	2	2	1	3	2	4	1	4	1	1	1	4	1	2	1	0	1	3	1	1	2	2	2	2	3	3	2	0	2	2	2	2	4	4	1	1	0	2	1	1	2	3	1	2
PotVar0027707	0	2	1	1	2	1	2	0	1	0	0	1	0	NA	2	1	0	2	2	0	2	2	0	0	2	0	1	2	1	1	1	0	0	1	1	2	2	0	0	2	1	2	1	1	2	0	1	2	1
PotVar0027722	0	1	2	0	1	1	0	1	0	1	0	0	0	0	1	1	0	0	0	0	0	0	1	1	1	1	1	0	0	0	0	1	1	0	1	0	0	0	0	0	2	1	0	1	0	0	0	0	0
PotVar0027729	0	NA	2	0	2	NA	0	NA	1	1	0	2	0	0	1	2	0	1	0	NA	2	1	1	2	NA	2	1	0	0	0	0	2	3	1	1	1	0	0	1	1	2	NA	0	1	0	0	0	0	0
PotVar0027746	1	1	1	1	2	1	2	0	0	0	0	1	0	2	2	1	0	2	1	1	1	2	0	0	2	0	1	1	1	1	1	0	3	1	1	2	2	0	0	1	1	2	0	1	1	0	1	2	0
PotVar0027747	0	2	2	1	2	2	0	3	1	2	0	2	1	0	1	2	0	1	0	2	2	1	1	2	2	2	1	0	2	0	0	2	2	1	1	1	0	3	1	1	2	2	2	2	0	0	1	0	0
PotVar0027750	0	0	0	0	0	0	0	0	0	0	0	0	0	0	0	1	0	0	0	0	0	0	0	0	0	0	0	0	0	0	0	0	0	0	0	0	0	0	0	0	1	0	0	0	0	0	0	0	0
PotVar0027759	0	0	1	2	0	1	2	1	2	1	4	1	3	1	1	1	4	0	2	1	1	1	3	1	0	2	2	2	1	3	3	2	2	2	2	1	2	1	3	1	1	0	0	0	1	2	2	1	2
PotVar0027766	0	0	0	1	0	0	0	0	0	1	0	0	1	0	0	0	0	0	0	0	0	0	0	0	0	0	0	0	0	0	0	0	0	0	0	0	0	2	0	1	0	0	2	1	0	0	0	0	0
PotVar0027776	0	0	0	0	0	0	0	0	0	1	0	0	0	1	0	0	0	0	0	0	0	0	0	1	0	0	0	0	0	0	0	0	0	0	0	0	0	0	0	0	0	0	1	1	1	2	0	1	1
PotVar0027779	0	1	0	0	0	0	0	0	1	0	0	0	0	1	0	0	0	1	1	0	0	0	0	0	0	0	0	1	0	0	0	0	0	0	0	0	0	0	0	0	0	0	1	0	1	0	0	0	1
PotVar0027781	0	1	2	1	1	1	0	1	0	2	0	0	1	0	1	0	0	0	0	0	0	0	1	1	1	1	1	0	0	0	0	2	2	1	1	0	0	2	0	1	1	1	2	2	0	0	0	0	0
PotVar0027783	0	1	0	0	1	1	0	2	1	0	0	2	0	0	0	1	0	1	0	2	2	1	0	1	1	1	0	0	0	0	0	0	0	0	0	1	0	0	1	0	0	1	0	0	0	0	0	0	0
PotVar0027790	0	0	0	0	0	0	0	0	0	1	0	0	0	1	0	0	0	0	0	0	0	0	0	1	0	0	0	0	0	0	0	0	0	0	0	0	0	0	0	0	0	0	1	1	1	2	0	1	1
PotVar0027811	0	1	1	1	0	1	1	1	3	1	3	1	1	1	1	2	2	1	3	0	1	1	2	1	0	2	2	2	2	2	3	2	1	2	2	1	1	1	2	0	2	0	1	1	1	1	1	2	2
PotVar0027814	0	0	0	0	0	0	0	0	0	1	0	0	0	1	1	0	0	0	0	0	0	0	0	1	0	0	0	0	0	0	0	0	0	0	0	0	0	0	0	0	0	0	0	0	1	2	1	1	1
PotVar0027836	0	0	0	1	0	0	1	0	0	0	0	0	0	0	0	0	0	0	0	0	0	0	0	0	0	0	0	1	1	1	0	0	0	0	0	0	1	1	0	0	0	0	0	0	0	0	1	0	0
PotVar0027837	0	0	0	1	0	0	0	2	0	1	0	2	3	1	0	1	0	1	0	4	3	2	0	1	0	1	0	0	1	0	0	0	0	1	0	0	0	2	1	0	0	2	3	1	1	1	1	0	1
PotVar0027907	0	1	0	1	0	1	0	0	0	0	0	1	0	1	1	0	1	0	0	0	0	0	0	0	0	0	0	1	0	0	0	1	1	2	0	0	1	1	3	1	0	0	1	0	0	1	0	0	0
PotVar0027924	0	0	1	1	0	0	0	1	0	0	1	1	1	1	3	0	0	0	1	0	0	0	0	1	1	0	0	0	0	0	0	1	1	2	0	0	2	0	1	2	1	0	1	0	0	1	1	0	1
PotVar0027925	1	1	1	2	1	0	1	0	1	1	0	0	1	1	1	1	0	2	0	0	1	0	0	1	1	0	0	0	0	2	1	0	0	0	1	3	0	1	0	1	2	1	0	0	1	2	0	2	0
PotVar0027937	0	0	2	0	2	0	0	1	1	0	2	1	1	0	2	1	0	1	1	1	1	1	0	2	1	1	1	0	0	0	0	1	1	0	1	0	1	0	0	1	1	0	0	0	0	1	1	0	1
PotVar0027940	0	1	1	2	3	2	2	2	2	2	2	0	1	1	1	2	2	1	2	4	3	3	2	2	1	3	3	1	1	1	1	3	3	3	3	0	2	1	1	1	0	1	2	1	0	0	2	1	1
PotVar0027956	0	0	1	0	0	0	0	1	0	0	1	1	1	0	2	0	0	0	1	0	0	0	0	1	1	0	0	0	0	0	0	0	1	0	0	0	1	0	0	1	1	0	0	0	0	1	1	0	1
PotVar0028024	0	1	0	2	0	2	2	2	0	2	1	1	1	1	1	1	2	0	2	1	2	2	2	0	0	2	2	2	0	1	1	2	2	2	2	0	2	1	3	1	0	1	1	1	0	1	2	1	1
PotVar0028036	0	1	0	1	1	2	2	2	1	2	1	0	1	0	0	1	2	0	2	3	2	2	2	1	1	2	2	1	1	1	1	1	1	1	2	0	1	1	0	0	0	1	1	1	0	0	2	1	1
PotVar0028042	0	1	0	0	1	1	0	0	1	0	0	0	0	0	0	0	1	0	0	2	0	0	0	1	1	0	0	0	1	0	0	0	0	1	0	0	0	0	0	0	0	0	1	0	0	0	0	0	0
PotVar0028044	0	1	1	3	1	2	3	2	1	3	1	1	2	2	1	2	2	2	2	1	3	2	2	1	1	2	2	2	0	2	2	2	1	2	3	1	2	NA	3	2	2	2	1	1	1	3	2	3	1
PotVar0028046	0	1	1	0	0	1	1	1	1	1	1	2	0	1	0	1	1	1	1	0	0	1	2	0	1	1	1	1	3	1	2	1	1	1	0	1	1	1	1	0	1	2	2	3	3	0	1	1	1
PotVar0028053	0	0	1	1	1	0	1	0	1	1	0	0	1	1	0	1	0	2	0	0	1	0	0	1	1	0	0	0	0	1	1	0	0	0	1	1	0	1	0	1	2	1	0	0	1	1	0	2	0
PotVar0028054	0	0	1	0	2	0	0	0	1	0	1	0	0	0	0	1	0	1	0	1	1	1	0	1	0	1	1	0	0	0	0	1	1	0	1	0	0	0	0	0	0	0	0	0	0	0	0	0	0
PotVar0028059	0	2	1	0	1	2	1	1	2	1	1	2	1	2	0	1	2	1	1	2	0	1	2	1	2	1	1	2	4	1	2	1	1	2	0	1	1	1	1	1	1	2	3	3	3	0	1	1	2
PotVar0028063	0	1	1	2	0	2	2	3	0	2	2	2	2	1	3	1	2	0	3	1	2	2	2	1	1	2	2	2	0	1	1	2	2	2	2	0	3	2	3	2	1	1	1	1	0	2	3	1	2
PotVar0028081	0	0	0	1	0	1	2	2	0	2	1	0	1	0	0	1	1	0	2	1	2	2	2	0	0	2	2	1	0	1	1	1	2	0	2	0	1	1	0	0	0	1	0	1	0	0	2	1	1
PotVar0028083	0	1	2	1	1	1	2	1	2	2	1	2	2	3	0	2	1	3	1	0	1	1	2	1	2	1	1	2	3	2	3	1	1	1	1	2	1	2	1	2	3	3	1	2	4	2	1	3	2
PotVar0028084	0	2	0	1	1	3	2	2	1	2	1	1	1	0	0	1	3	0	2	2	2	2	2	0	1	2	2	2	1	1	1	1	3	1	2	0	1	2	2	0	0	1	2	2	0	1	2	1	1
PotVar0028091	0	2	0	0	1	2	0	0	1	0	0	1	0	0	0	0	2	0	0	2	0	0	0	1	1	0	0	1	1	0	0	0	0	1	0	0	0	1	2	0	0	0	2	1	0	1	0	0	0
PotVar0028092	0	0	0	1	0	0	0	0	0	0	0	0	0	1	1	0	0	0	0	0	0	0	0	0	0	0	0	0	0	0	0	1	1	2	0	0	1	0	1	1	0	0	1	0	0	0	0	0	0
PotVar0028133	0	1	0	1	0	0	0	0	0	0	0	0	0	0	1	0	0	0	0	0	0	0	0	0	0	0	0	0	0	1	0	0	0	0	0	2	0	0	0	0	0	0	0	0	0	0	0	0	0
PotVar0028147	0	0	1	1	1	0	1	0	1	1	0	0	1	1	0	1	0	2	0	0	1	0	0	1	1	0	0	0	0	1	1	0	0	0	1	1	0	1	0	1	2	1	0	0	1	1	0	2	0
PotVar0028271	0	1	1	2	1	0	1	0	1	1	0	0	1	1	1	1	0	2	0	0	1	0	0	1	1	0	0	0	0	2	1	0	0	0	1	3	0	1	0	1	2	1	0	0	1	1	0	2	0
PotVar0028315	0	0	0	0	0	1	0	0	0	0	0	0	0	0	0	0	1	0	0	1	0	0	0	0	0	0	0	0	0	0	0	0	0	1	0	0	0	0	0	0	0	0	1	0	0	0	0	0	0
PotVar0028326	0	0	0	0	2	1	0	0	1	0	1	0	0	0	0	1	1	1	0	2	1	1	0	1	0	1	1	0	0	0	0	1	0	1	1	0	0	0	0	0	0	0	1	0	0	0	0	0	0
PotVar0028350	0	NA	1	2	1	2	2	2	1	2	2	1	1	2	1	1	2	0	2	2	2	2	2	1	1	1	2	2	NA	1	1	2	2	2	2	0	2	2	3	2	0	1	2	NA	0	2	2	1	2
PotVar0028357	1	0	0	0	2	0	0	0	1	0	1	0	0	0	0	1	0	1	0	1	1	1	0	1	0	1	1	0	0	0	0	1	1	0	1	0	0	0	0	1	0	0	0	0	0	0	0	0	0
PotVar0028383	0	1	1	0	0	1	1	1	1	1	1	2	0	0	0	1	1	1	1	0	0	1	2	0	1	2	1	1	2	1	2	1	1	1	0	1	1	1	1	0	1	2	1	2	2	0	1	1	0
PotVar0028391	0	0	1	0	0	0	0	1	0	0	0	1	1	0	2	0	0	0	1	0	0	0	0	1	1	0	0	0	0	0	0	0	0	0	0	0	1	0	0	1	1	0	0	0	0	1	1	0	1
PotVar0028392	0	2	1	2	1	2	2	2	1	2	2	1	1	2	1	1	2	0	2	2	2	2	2	1	1	1	2	2	2	1	1	2	3	2	2	0	2	2	3	1	0	1	2	2	0	2	2	1	2
PotVar0028432	0	0	1	0	0	0	0	1	0	0	0	1	1	0	2	0	0	0	1	0	0	0	0	1	1	0	0	0	0	0	0	0	0	0	0	0	1	0	0	1	1	0	0	0	0	1	1	0	1
PotVar0028438	0	2	0	0	1	1	0	0	1	0	1	0	0	1	0	0	1	0	0	0	0	0	0	0	1	0	0	0	1	0	0	0	0	0	0	0	0	0	1	0	0	0	0	0	0	1	0	0	1
PotVar0028483	0	0	0	0	1	0	0	0	0	0	0	0	0	0	0	0	0	1	0	0	0	0	0	0	0	0	0	1	0	0	0	0	0	0	0	0	0	0	0	0	0	0	0	0	0	0	0	0	0
PotVar0028605	0	0	0	1	0	0	1	0	0	0	0	1	0	0	0	0	0	0	0	0	0	0	0	0	0	1	0	2	0	0	0	0	0	0	0	0	0	0	2	0	1	1	0	0	0	0	0	0	0
PotVar0028624	0	0	0	0	0	0	0	0	0	0	0	0	0	0	0	0	0	0	0	0	0	0	0	0	1	0	0	0	0	0	0	0	0	0	0	0	0	0	0	0	0	0	0	0	0	0	1	0	1
PotVar0028699	0	2	2	1	0	NA	3	3	2	0	2	4	4	3	1	2	3	1	3	2	2	2	1	2	0	1	3	2	4	2	2	2	1	2	1	3	2	1	2	2	0	3	2	3	1	2	2	3	3
PotVar0028711	1	0	0	0	0	0	1	0	1	0	0	3	0	2	0	1	2	0	0	2	0	0	0	1	0	0	0	0	0	0	0	0	0	1	0	2	1	0	1	2	0	1	2	1	0	1	0	2	2
PotVar0028728	0	1	1	1	0	2	1	0	1	0	2	0	1	0	0	1	1	1	2	0	0	0	1	0	0	1	2	1	2	2	2	2	2	1	1	0	0	1	0	0	0	0	0	1	0	0	0	0	0
PotVar0028742	0	1	1	1	0	2	1	0	1	0	2	0	1	0	0	1	1	1	2	0	0	0	1	0	0	1	2	1	2	2	2	2	2	1	1	0	0	1	0	0	0	0	0	1	0	0	0	0	0
PotVar0028758	0	1	1	0	0	0	1	3	0	0	0	1	3	1	1	0	0	0	1	0	2	2	0	1	0	0	1	1	2	0	0	0	0	0	0	1	1	0	1	0	0	2	0	1	1	1	1	1	1
PotVar0028771	0	0	0	0	0	0	0	0	0	0	0	0	0	0	0	0	0	0	0	0	0	0	0	1	0	0	0	0	0	0	0	0	0	0	0	0	0	0	0	0	0	0	0	1	1	0	0	1	0
PotVar0028802	0	1	2	1	0	2	2	1	1	0	2	0	1	0	0	1	1	2	2	0	0	2	1	0	0	1	2	1	2	2	2	2	3	1	1	0	0	1	0	0	0	0	0	1	1	1	0	1	0
PotVar0028811	0	2	1	3	3	2	0	0	2	2	1	0	0	1	3	2	0	2	0	2	1	0	2	2	4	1	1	2	0	1	2	1	1	2	1	1	1	0	2	1	3	1	1	0	1	1	0	0	0
PotVar0028819	0	2	2	1	0	2	3	1	1	0	2	2	1	1	0	1	4	2	2	1	0	2	2	2	0	1	2	1	2	2	2	2	2	1	2	2	1	1	1	2	1	1	1	2	2	2	1	4	1
PotVar0028830	1	1	0	0	0	0	1	0	0	0	0	2	0	1	0	0	3	0	0	1	0	0	1	1	0	0	0	0	0	0	0	0	0	0	1	2	1	0	1	2	1	1	1	0	0	1	0	2	1
PotVar0028839	0	1	2	1	0	2	2	1	1	0	2	0	1	0	0	1	1	2	2	0	0	2	1	0	0	1	2	1	2	2	2	2	1	1	1	0	0	1	0	0	0	0	0	1	1	1	0	1	0
PotVar0028851	0	1	2	1	0	2	2	1	1	0	2	0	1	0	0	1	1	2	2	0	0	2	1	0	0	1	2	1	2	2	2	2	2	1	1	0	0	1	0	0	0	0	0	1	1	1	1	1	0
PotVar0028854	0	1	0	0	0	0	2	0	0	0	0	2	0	1	0	0	4	0	0	1	0	0	1	1	0	0	0	0	0	0	0	0	0	0	1	2	1	0	1	2	1	1	1	0	0	1	0	NA	1
PotVar0028855	0	1	0	0	0	0	2	0	0	0	0	2	0	1	0	0	4	0	0	1	0	0	1	2	0	0	0	0	0	0	0	0	0	0	1	2	1	0	1	2	1	1	1	1	1	1	0	4	1
PotVar0028863	0	0	0	0	0	0	0	0	0	0	0	0	0	0	0	0	0	0	0	0	0	0	0	1	0	0	0	0	0	0	0	0	0	0	0	0	0	0	0	0	0	0	0	1	1	0	0	1	0
PotVar0028895	0	1	2	1	0	2	2	1	1	0	2	0	1	0	0	1	1	2	2	0	0	2	1	0	0	1	2	1	2	2	2	2	2	1	1	0	0	1	0	0	0	0	0	1	1	1	0	1	0
PotVar0028899	0	2	2	1	0	2	3	1	1	0	2	2	1	1	0	1	4	2	2	1	0	2	2	2	0	1	2	1	2	2	2	2	2	1	2	2	1	NA	1	2	1	1	1	2	2	2	1	4	1
PotVar0028901	0	0	0	0	0	0	0	0	0	0	0	0	0	0	0	0	0	0	0	0	0	0	0	1	0	0	0	0	0	0	0	0	0	0	0	0	0	0	0	0	0	0	0	1	1	0	0	1	0
PotVar0028949	0	2	1	3	4	1	1	1	3	2	1	1	1	3	4	3	1	2	0	3	1	1	2	2	4	1	1	2	1	1	2	1	1	2	1	2	1	0	3	1	3	1	2	1	1	1	0	0	1
PotVar0028970	0	0	0	0	0	0	0	0	0	0	0	0	0	0	0	0	0	0	0	0	0	0	0	1	0	0	0	0	0	0	0	0	NA	0	0	0	0	0	0	0	0	0	0	1	1	0	0	1	0
PotVar0028972	0	0	1	0	0	0	1	3	0	1	1	2	3	1	1	0	0	0	2	1	2	2	0	0	0	2	1	1	2	1	0	1	1	1	0	1	2	2	0	1	0	2	1	1	1	1	2	0	0
PotVar0028973	0	1	2	1	0	3	2	1	1	0	2	0	1	0	0	1	0	2	2	0	0	2	1	0	0	1	2	1	2	2	2	2	2	1	1	0	0	1	0	0	0	0	0	1	1	1	0	1	1
PotVar0029025	0	2	2	1	1	2	4	2	1	1	2	3	2	2	1	1	3	2	2	0	1	3	2	2	0	1	2	1	3	2	2	2	0	1	3	3	1	2	1	2	1	1	1	2	2	2	2	4	3
PotVar0029043	0	0	0	0	0	0	0	0	0	0	0	0	0	0	0	0	0	0	0	0	0	0	0	1	0	0	0	0	0	0	0	0	0	0	0	0	0	0	0	0	0	0	0	1	1	0	0	1	0
PotVar0029105	0	1	1	1	0	0	1	0	1	0	2	0	0	0	0	1	0	1	2	0	0	0	1	0	0	1	2	0	2	1	1	2	0	1	1	0	0	1	0	0	0	0	0	0	0	0	0	0	1
PotVar0029115	0	0	0	1	1	1	0	2	1	0	0	0	0	0	1	0	0	0	0	0	0	0	0	0	0	0	1	1	0	0	1	0	0	0	0	0	1	0	0	0	0	1	0	0	0	0	0	0	0
PotVar0029118	0	2	1	0	0	2	NA	1	0	0	0	1	1	1	1	0	4	1	0	0	0	2	1	2	1	0	0	1	0	1	1	0	0	0	1	1	1	0	1	2	0	1	1	2	2	2	0	4	1
PotVar0029119	0	3	2	2	1	3	3	3	2	2	2	1	1	1	2	1	4	2	3	0	1	2	2	2	1	1	3	3	2	3	3	3	3	1	3	1	3	3	1	2	0	2	1	2	2	2	2	4	3
PotVar0029142	0	0	0	1	1	1	0	2	1	1	0	0	0	0	1	0	0	0	1	0	1	0	0	0	0	0	1	1	0	1	1	0	0	0	1	0	2	1	0	0	0	1	0	0	0	0	1	0	1
PotVar0029143	0	1	1	1	0	0	1	1	0	0	0	2	2	1	1	0	0	0	1	1	2	2	1	0	0	2	1	1	2	0	1	0	0	2	0	1	1	1	1	0	1	1	2	1	1	2	2	0	0
PotVar0029221	0	0	1	1	3	1	0	0	2	2	2	1	1	2	1	3	0	2	0	3	1	0	1	2	3	1	0	0	0	1	0	1	1	1	1	2	0	0	2	2	3	1	1	1	1	0	0	0	1
PotVar0029251	0	0	0	0	0	0	0	0	0	0	0	0	0	0	0	0	0	0	0	0	0	0	0	1	0	0	0	0	0	0	0	0	0	0	0	0	0	0	0	0	0	0	0	1	1	0	0	1	0
PotVar0029278	0	NA	1	1	0	NA	3	1	1	0	1	0	1	0	0	1	4	2	2	0	0	2	1	0	0	1	2	1	2	2	2	3	1	1	1	0	0	NA	1	NA	0	1	1	NA	3	1	1	4	1
PotVar0029324	1	2	1	1	0	2	2	1	1	0	1	0	1	0	0	1	2	2	2	0	0	2	1	0	0	1	2	1	2	2	2	2	2	1	1	0	0	2	1	1	0	1	1	2	2	1	1	1	1
PotVar0029332	0	1	0	0	0	0	1	0	0	0	0	1	0	1	1	0	2	0	0	0	0	0	1	1	1	0	0	0	0	0	0	0	0	0	1	1	1	0	0	1	0	1	1	0	0	1	0	2	1
PotVar0029334	0	0	0	0	0	0	0	0	0	0	0	0	0	0	0	0	0	0	0	0	0	0	0	1	0	0	0	0	0	0	0	0	0	0	0	0	0	0	0	0	0	0	0	1	1	0	0	1	0
PotVar0029349	0	0	0	0	1	0	0	0	0	1	0	0	0	0	0	0	0	0	0	0	1	0	0	0	0	0	0	0	0	0	0	0	0	0	1	0	0	1	0	0	0	0	0	0	0	0	1	0	1
PotVar0029356	0	NA	1	2	1	1	0	2	1	0	0	1	2	0	1	0	0	0	1	1	NA	2	1	0	0	2	2	2	1	0	2	0	0	2	0	0	2	0	1	0	2	1	0	0	0	1	1	0	0
PotVar0029382	0	1	1	1	0	0	0	0	0	0	0	1	2	0	0	0	0	0	1	1	2	2	1	0	0	2	1	1	1	0	1	0	0	2	0	0	1	0	1	0	2	1	0	0	0	1	1	0	0
PotVar0029477	0	2	0	0	1	2	1	1	2	0	1	1	1	0	0	1	1	1	1	0	1	2	2	0	1	1	1	0	0	1	2	0	0	0	1	1	1	1	1	1	1	1	0	0	1	1	1	1	0
PotVar0029505	0	1	1	3	1	0	1	1	1	0	2	1	1	4	1	1	1	1	1	2	0	1	0	1	1	1	1	2	1	1	0	0	0	0	1	1	1	0	1	1	1	0	2	1	1	0	1	1	3
PotVar0029506	0	0	1	0	0	1	0	0	0	1	0	0	0	0	0	0	1	0	0	0	2	0	0	0	0	0	0	1	0	0	0	1	1	0	0	0	0	0	0	0	0	0	0	1	0	0	0	1	0
PotVar0029507	0	0	1	0	0	NA	0	0	1	1	0	0	1	0	0	1	2	0	0	1	2	0	0	2	0	0	0	1	1	0	0	3	3	3	1	0	0	0	1	0	0	1	0	1	0	1	1	1	0
PotVar0029524	0	1	0	1	1	1	1	1	0	3	1	0	0	0	2	1	0	2	1	0	1	1	1	0	2	1	1	0	1	1	2	1	1	1	1	1	2	2	1	2	0	2	2	2	1	2	0	0	1
PotVar0029530	0	2	1	0	1	3	1	1	3	1	1	2	2	0	0	2	3	1	1	1	3	2	2	3	1	1	1	1	1	2	2	3	3	3	2	2	1	1	2	1	2	2	0	1	1	2	2	2	0
PotVar0029531	0	0	2	0	1	0	1	1	0	0	0	1	1	0	1	0	0	0	1	1	0	0	1	0	0	1	1	1	1	0	0	0	0	0	0	0	0	1	0	0	1	0	0	0	1	0	1	1	0
PotVar0029539	0	0	0	0	0	0	0	0	0	0	0	1	0	0	0	0	0	0	0	0	0	0	0	1	0	0	0	0	0	1	0	0	0	0	0	1	0	0	0	0	1	0	0	0	0	0	0	0	0
PotVar0029568	0	0	2	0	1	0	1	1	0	0	0	1	1	0	1	0	0	0	1	1	0	0	1	0	0	1	0	1	1	0	0	0	0	0	0	0	0	1	0	0	1	0	0	0	1	0	1	1	0
PotVar0029603	0	2	1	1	1	2	1	2	0	1	1	3	1	0	2	0	0	1	1	1	1	1	2	0	2	1	3	0	1	1	2	0	0	0	2	0	0	0	NA	1	1	2	0	0	0	0	2	0	0
PotVar0029629	0	0	0	0	0	0	0	0	1	0	0	0	0	1	0	0	0	0	0	0	0	0	0	0	0	0	0	0	0	0	0	0	0	0	0	0	0	0	1	0	0	0	0	0	1	0	0	1	0
PotVar0029631	0	0	0	0	0	0	0	0	0	0	0	0	0	0	0	0	0	0	0	0	0	0	0	0	1	0	0	0	0	0	0	0	0	0	0	0	0	0	0	0	0	0	0	0	0	0	1	0	1
PotVar0029651	0	0	0	0	0	0	0	0	1	0	0	0	0	1	0	0	0	0	0	0	0	0	0	0	0	0	0	0	0	0	0	0	0	0	0	0	0	0	1	0	0	0	0	0	1	0	0	1	0
PotVar0029659	0	0	0	0	0	0	0	0	1	0	0	0	0	1	0	0	0	0	0	0	0	0	0	0	0	0	0	0	0	0	0	0	0	0	0	0	0	0	1	0	0	0	0	0	1	0	0	1	0
PotVar0029707	0	0	1	0	0	0	0	1	0	2	0	2	0	0	0	0	0	1	0	0	1	0	0	0	0	0	0	0	0	0	0	0	0	0	0	0	1	NA	0	0	0	0	0	0	0	0	0	0	0
PotVar0029727	1	0	0	2	1	0	1	0	1	0	2	0	1	0	1	1	0	1	0	0	0	0	1	0	1	0	0	1	2	1	0	1	0	2	1	1	0	0	1	1	1	0	1	1	0	1	1	0	0
PotVar0029733	0	1	2	0	0	1	0	1	0	0	0	0	1	1	0	0	0	0	0	0	0	0	0	0	0	0	0	0	0	0	0	0	0	0	0	0	0	0	0	1	0	0	1	1	0	0	0	0	0
PotVar0029748	0	2	0	0	0	1	0	2	0	1	0	1	0	0	0	0	1	0	0	0	1	1	0	0	1	1	1	0	0	1	1	0	0	0	2	0	2	0	0	1	1	1	2	1	1	1	0	0	0
PotVar0029749	0	0	0	0	0	0	0	0	0	0	1	0	0	0	0	0	0	0	0	0	1	0	1	0	0	1	0	0	0	0	2	1	1	1	1	0	0	0	0	0	0	0	0	0	0	0	0	0	0
PotVar0029756	0	0	0	0	0	0	0	0	0	0	0	0	0	0	0	0	0	0	1	0	0	0	0	0	0	0	0	0	0	0	0	0	0	0	0	0	0	0	0	0	0	0	0	0	0	0	0	0	0
PotVar0029766	0	0	2	0	0	0	0	1	0	0	0	0	1	1	0	0	0	0	0	0	0	0	0	0	0	0	0	0	0	0	0	0	0	0	0	0	0	0	0	1	0	0	1	1	0	0	0	0	0
PotVar0029778	0	3	1	0	1	2	2	3	2	3	0	3	1	2	0	0	1	3	1	0	2	1	1	0	1	1	2	1	2	2	2	1	1	1	2	2	3	4	2	1	3	2	2	2	4	2	1	2	4
PotVar0029781	0	0	0	2	1	0	0	0	1	0	1	0	1	0	1	0	0	1	0	0	0	0	0	0	1	0	0	1	1	1	0	0	0	1	1	0	0	0	1	1	0	0	1	1	0	1	1	0	0
PotVar0029784	0	0	1	2	2	0	1	0	1	0	1	1	0	1	1	3	3	0	3	4	1	3	1	4	2	2	2	2	0	1	0	1	2	0	0	1	1	0	1	0	0	2	0	0	0	1	0	1	0
PotVar0029786	0	1	1	0	1	1	2	1	2	2	0	2	1	2	0	0	0	3	0	0	1	0	1	0	0	0	1	1	2	1	1	1	1	1	0	1	1	4	2	0	2	1	0	1	2	0	1	2	4
PotVar0029800	0	2	1	1	0	1	1	0	1	2	2	NA	1	0	1	0	1	0	0	0	3	0	3	0	1	NA	0	0	0	1	4	NA	2	3	NA	2	2	1	1	0	2	1	1	0	0	1	0	0	0
PotVar0029815	1	0	0	0	0	0	1	0	0	0	1	0	0	0	0	0	0	0	0	0	0	0	1	0	0	0	0	0	0	0	0	0	0	0	0	1	0	0	0	0	1	0	0	0	0	0	0	0	0
PotVar0029816	0	1	2	0	0	1	0	1	0	0	0	0	1	1	0	0	0	0	0	0	0	0	0	0	0	0	0	0	0	0	0	0	0	0	0	0	0	0	0	1	0	0	1	1	0	0	0	0	0
PotVar0029844	0	1	0	2	2	1	2	0	2	0	1	0	0	0	0	1	1	1	0	3	2	1	1	1	1	0	1	1	3	2	1	2	2	1	1	0	0	1	2	0	0	3	0	0	1	0	0	0	1
PotVar0029865	0	0	2	0	0	0	0	1	0	0	0	0	1	1	0	0	0	0	1	0	0	0	0	0	0	0	0	0	0	0	0	0	0	0	0	0	0	0	0	1	0	0	1	1	0	0	0	0	0
PotVar0029889	0	0	0	0	0	0	0	0	0	0	0	0	0	0	0	0	0	0	0	0	0	0	0	0	0	0	0	0	0	0	0	0	0	0	0	0	0	0	0	0	0	0	0	0	0	0	0	0	0
PotVar0029919	0	0	0	0	0	0	1	0	0	0	1	0	0	0	0	0	0	0	0	0	0	0	1	0	0	0	0	0	0	0	0	0	0	0	0	1	0	0	0	0	1	0	0	0	0	0	0	0	0
PotVar0029964	0	1	1	2	2	2	3	1	3	3	2	2	2	2	2	3	1	3	1	3	3	1	2	1	1	0	1	2	3	2	1	2	2	2	1	3	1	3	3	1	3	3	0	0	2	1	2	3	4
PotVar0029965	0	0	1	0	0	1	0	1	1	3	0	2	2	2	2	2	0	2	1	0	1	0	0	0	0	0	0	1	0	0	0	0	0	1	0	2	1	2	1	1	2	0	0	0	1	0	2	3	3
PotVar0029968	1	1	2	0	0	1	0	1	0	0	0	0	1	1	0	0	0	0	0	0	0	0	0	0	0	0	0	0	0	0	0	0	0	0	0	0	0	0	0	1	0	0	1	1	0	0	0	0	NA
PotVar0030033	0	1	2	0	0	1	0	1	0	0	0	0	1	1	0	0	0	0	0	0	0	0	0	0	0	0	0	0	0	0	0	0	0	0	0	0	0	0	0	1	0	0	1	1	0	0	0	0	0
PotVar0030038	0	0	0	0	0	0	0	0	0	0	0	0	0	0	0	0	0	0	1	0	0	0	0	0	0	0	0	0	0	0	0	0	0	0	0	0	0	0	0	0	0	0	0	0	0	0	0	0	0
PotVar0030066	0	1	2	0	0	1	0	1	0	0	0	0	1	1	0	0	0	0	0	0	0	0	0	0	0	0	0	0	0	0	0	0	0	0	0	0	0	0	0	2	0	0	1	1	0	0	0	0	0
PotVar0030069	0	0	0	0	0	1	0	0	0	1	0	0	1	0	2	0	0	0	0	0	0	0	0	0	0	0	0	1	0	0	0	0	0	0	0	0	0	0	0	0	0	0	0	0	0	0	1	1	0
PotVar0030086	0	0	0	0	0	0	1	0	0	0	1	0	0	0	0	0	0	0	0	0	0	0	1	0	0	0	0	0	0	0	0	0	0	0	0	1	0	0	0	0	1	0	0	0	0	0	0	0	0
PotVar0030088	0	1	3	0	0	1	0	2	1	2	0	2	2	3	0	2	0	2	0	0	1	0	0	0	0	0	0	0	0	0	0	0	0	1	0	1	1	2	1	1	2	0	1	1	0	0	1	2	3
PotVar0030092	1	0	0	0	0	0	1	0	0	0	1	0	0	0	0	0	0	0	0	0	0	0	1	0	0	0	0	0	0	0	0	0	0	0	0	1	0	0	0	0	1	0	0	0	0	0	0	0	0
PotVar0030120	0	2	1	2	2	1	1	2	1	1	2	2	1	1	2	1	3	1	3	2	1	3	2	3	3	4	3	2	1	2	3	2	4	2	3	1	3	1	1	2	1	NA	3	3	2	3	2	1	0
PotVar0030180	0	0	2	1	1	0	2	1	1	0	2	3	1	2	1	1	3	1	2	1	0	1	1	3	0	1	1	0	2	2	2	1	1	2	3	2	3	0	0	0	2	0	0	0	0	1	1	2	1
PotVar0030243	1	1	0	1	1	0	0	3	0	1	0	1	0	0	0	0	0	1	1	0	1	NA	0	0	1	0	2	1	0	0	0	0	0	0	0	0	1	1	0	0	1	1	3	3	0	0	0	0	0
PotVar0030288	0	1	0	0	0	0	0	0	1	0	0	0	0	1	0	0	0	1	0	0	0	0	0	0	2	0	0	0	0	0	0	NA	0	1	0	1	0	NA	NA	0	1	0	0	0	0	0	0	1	2
PotVar0030310	0	1	4	1	1	2	2	2	1	1	2	3	3	3	3	1	3	1	3	1	0	1	1	3	0	1	1	1	2	2	2	1	2	2	3	3	3	0	1	2	2	0	1	1	2	2	2	3	1
PotVar0030330	0	1	2	0	0	1	0	1	0	0	0	0	1	1	0	0	0	0	0	0	0	0	0	0	0	0	0	0	0	0	0	0	0	0	0	1	0	0	0	1	0	0	1	1	1	0	0	0	0
PotVar0030331	0	0	0	0	0	0	1	0	0	0	0	0	0	0	0	0	0	0	0	0	0	0	0	0	0	0	0	0	0	0	0	0	0	1	0	1	0	0	0	0	1	0	0	0	0	0	0	0	0
PotVar0030332	0	0	1	0	0	0	1	1	0	0	0	2	1	1	1	0	0	1	0	0	0	0	0	0	0	0	0	0	1	0	0	0	0	1	0	1	1	0	0	0	2	0	0	0	0	1	1	1	1
PotVar0030336	0	0	0	0	0	1	0	0	0	1	0	0	0	0	2	0	0	0	0	0	0	0	0	0	0	0	0	0	0	0	0	0	0	0	0	0	0	0	0	0	0	0	0	0	0	0	1	1	0
PotVar0030361	0	0	0	0	0	0	0	0	0	0	0	0	NA	0	0	0	0	0	0	0	0	0	0	0	0	0	0	0	0	0	0	0	0	0	0	0	0	0	2	0	0	0	0	0	NA	2	0	0	0
PotVar0030367	0	0	0	0	0	0	0	0	0	0	0	0	0	0	0	0	0	0	1	0	0	0	0	0	0	0	0	0	0	0	0	0	0	0	0	0	0	0	0	0	0	0	0	0	0	0	0	0	0
PotVar0030456	0	2	0	3	3	3	2	2	2	3	2	1	1	0	1	3	1	2	1	3	4	3	3	1	3	3	3	3	2	2	2	2	1	1	1	0	1	4	2	2	1	4	3	3	2	2	2	0	1
PotVar0030497	0	0	2	1	1	0	2	1	1	0	2	3	1	2	1	1	3	1	2	1	0	1	1	3	0	1	1	0	NA	2	2	1	2	2	3	2	3	0	0	0	2	0	0	0	0	1	1	2	1
PotVar0030504	0	0	2	0	0	0	0	1	0	0	0	0	1	1	0	0	0	0	0	0	0	0	0	0	0	0	0	0	0	0	0	0	0	0	0	1	0	0	0	1	0	0	1	1	NA	0	0	0	0
PotVar0030515	0	0	0	0	0	0	1	0	0	0	0	0	0	0	0	0	0	0	0	0	0	0	0	0	0	0	0	0	0	0	0	0	0	1	0	1	0	0	0	0	1	0	0	0	0	0	0	0	0
PotVar0030577	0	0	0	0	0	1	0	0	0	1	0	0	0	0	2	0	0	0	0	0	0	0	0	0	0	0	0	0	0	0	0	0	0	0	0	0	0	0	0	0	0	0	0	0	0	0	1	1	0
PotVar0030665	0	0	2	1	1	0	2	1	1	0	2	3	1	2	1	1	3	1	NA	1	0	1	1	3	0	1	1	0	2	2	2	1	1	NA	3	2	3	0	0	0	NA	0	0	0	0	1	1	2	1
PotVar0030691	0	1	4	1	1	1	2	2	1	0	2	3	2	3	1	1	3	1	NA	1	0	1	1	3	0	1	1	0	2	2	2	1	1	2	3	NA	3	0	0	1	2	0	1	1	1	1	1	2	1
PotVar0030694	0	0	0	0	0	0	0	0	0	0	0	0	0	0	0	0	0	0	1	0	0	0	0	0	0	0	0	0	0	0	0	0	0	0	0	0	0	0	0	0	0	0	0	0	0	0	0	0	0
PotVar0030716	1	1	4	1	1	2	2	2	1	1	2	3	3	3	3	1	3	1	3	1	0	1	1	3	0	1	1	1	2	2	2	1	NA	1	3	3	3	0	1	2	2	0	1	1	2	1	3	3	1
PotVar0030743	0	0	0	0	0	0	0	0	0	0	0	0	1	0	0	0	0	0	0	0	0	0	0	0	0	0	0	0	0	0	0	0	0	0	0	0	0	0	1	0	0	0	0	0	1	1	0	0	0
PotVar0030744	0	0	0	0	0	0	0	0	0	0	0	0	0	0	0	0	0	0	1	0	0	0	0	0	0	0	0	0	0	0	0	0	0	0	0	0	0	0	0	0	0	0	0	0	0	0	0	0	0
PotVar0030767	0	0	0	0	0	1	0	0	0	1	0	0	0	0	2	0	0	0	1	0	0	0	0	0	0	0	0	0	0	0	0	0	0	0	0	0	0	0	0	1	0	0	0	0	0	0	2	1	0
PotVar0030768	1	2	0	2	3	2	2	2	2	3	1	1	1	0	1	3	1	2	1	3	4	3	3	1	3	3	3	2	2	1	2	2	2	1	1	0	1	3	2	2	1	4	3	3	2	3	1	0	1
PotVar0030842	0	0	0	0	0	1	0	0	0	1	0	0	0	0	2	0	0	0	0	0	0	0	0	0	0	0	0	0	0	0	0	0	0	0	0	0	0	0	0	0	0	0	0	0	0	0	2	1	0
PotVar0030854	0	0	0	0	0	0	0	0	0	0	0	0	1	1	1	1	0	0	1	0	0	0	0	0	0	0	0	0	1	0	0	1	1	1	0	0	0	0	0	0	0	0	0	0	0	0	0	0	1
PotVar0030874	0	0	2	1	1	0	1	1	1	0	2	3	0	1	0	0	3	1	1	1	0	1	1	3	0	1	1	0	1	2	2	0	0	0	3	1	3	0	0	0	1	0	0	0	0	0	1	2	0
PotVar0030875	0	0	0	0	0	1	0	0	0	1	0	0	2	1	3	1	0	0	2	0	0	0	0	0	0	0	0	1	1	0	0	1	0	1	0	0	0	0	1	1	0	0	0	0	1	1	2	1	1
PotVar0030895	0	0	0	0	0	0	0	0	0	0	0	0	0	0	0	0	0	0	0	0	0	0	0	0	0	0	0	0	0	0	0	0	0	0	0	0	0	0	0	0	0	0	0	0	0	0	0	0	0
PotVar0030909	1	1	2	0	0	1	0	1	0	0	0	0	1	1	0	0	0	0	0	0	0	0	0	0	0	0	0	0	0	0	0	0	0	0	0	1	0	0	0	1	0	0	1	1	1	0	0	0	0
PotVar0030910	0	2	2	3	2	1	3	1	2	2	4	1	3	1	2	1	2	3	1	2	3	0	1	1	3	1	2	1	0	1	1	2	NA	2	4	2	1	3	4	1	2	NA	2	1	2	2	3	3	2
PotVar0030948	0	1	2	2	2	1	2	1	0	1	4	1	2	1	3	4	2	2	2	0	1	1	2	2	1	2	3	1	0	0	2	3	3	3	3	2	3	1	2	4	2	2	1	0	3	2	1	2	2
PotVar0030961	0	NA	2	3	1	NA	4	3	2	3	2	3	2	0	1	1	2	3	0	2	4	1	1	2	NA	1	2	0	0	1	2	1	1	1	NA	2	1	3	NA	0	2	4	3	2	2	1	4	NA	1
PotVar0030968	1	1	1	2	1	NA	1	2	0	2	2	2	1	0	1	1	2	2	0	0	2	1	1	2	1	1	2	0	0	0	2	0	0	0	2	2	1	2	1	0	2	2	2	1	2	1	2	1	0
PotVar0030970	0	0	0	0	0	0	0	0	1	0	0	0	0	0	2	0	0	0	2	0	0	0	0	0	0	0	0	1	0	1	0	0	0	0	0	0	1	0	0	0	0	0	0	0	0	0	0	0	0
PotVar0030983	0	0	0	0	0	0	0	0	0	0	0	0	0	1	0	0	0	0	0	0	0	0	0	0	0	0	0	0	0	0	0	0	0	0	0	1	0	0	0	0	0	0	0	1	0	0	0	1	0
PotVar0031021	0	0	0	0	0	0	0	0	0	0	0	0	0	0	0	0	0	0	0	0	0	0	0	0	1	0	0	0	0	0	0	1	1	1	0	0	0	0	1	0	1	0	0	0	0	0	0	0	0
PotVar0031023	0	3	2	2	2	NA	1	0	3	1	0	1	1	1	0	3	1	1	1	3	2	3	2	1	2	3	1	2	2	2	2	2	3	2	1	0	2	2	2	2	1	1	2	1	1	0	2	2	1
PotVar0031036	0	1	1	0	0	1	3	2	1	1	0	2	0	1	2	0	2	1	2	1	1	2	1	1	1	1	1	2	0	1	1	2	2	2	0	1	1	1	1	1	2	1	1	2	0	0	1	1	0
PotVar0031039	0	1	0	2	1	1	0	1	0	1	2	1	1	0	1	1	1	1	0	0	1	0	0	1	1	1	1	0	0	0	1	0	0	0	2	2	1	1	1	0	1	2	1	0	2	1	1	1	0
PotVar0031068	0	0	2	0	1	1	1	2	0	1	0	2	0	0	1	0	1	2	0	0	1	1	1	1	1	0	1	1	0	0	1	1	1	1	0	0	0	1	1	0	2	1	1	1	0	1	1	0	0
PotVar0031070	0	0	1	0	1	0	0	0	0	0	0	0	0	0	1	0	0	1	0	0	0	0	0	0	0	0	0	1	0	0	0	0	0	0	0	0	0	0	0	0	0	0	0	0	0	1	0	0	0
PotVar0031072	0	2	2	1	3	NA	1	NA	2	1	NA	3	0	1	3	0	NA	2	3	1	1	3	NA	1	2	2	2	4	2	2	2	1	1	1	1	0	1	1	1	1	2	1	2	1	0	1	1	0	0
PotVar0031093	0	1	1	0	0	1	0	0	0	0	0	0	0	0	0	NA	1	0	1	1	0	2	1	1	1	2	1	1	0	0	1	3	2	3	0	0	2	0	2	2	2	0	0	0	1	0	0	1	1
PotVar0031117	0	1	1	2	1	1	0	NA	0	1	2	1	1	0	1	4	1	1	1	0	1	1	1	NA	2	2	2	0	0	0	2	3	NA	3	2	NA	3	1	3	2	3	2	1	0	3	NA	1	2	NA
PotVar0031118	0	0	0	0	0	0	0	1	0	1	0	0	1	2	0	0	0	0	0	1	0	0	0	1	0	0	0	0	0	1	0	0	0	0	0	2	0	0	0	0	0	0	0	2	1	2	0	1	2
PotVar0031136	0	1	NA	0	1	1	0	0	1	0	2	0	1	NA	NA	1	2	1	NA	1	0	2	1	NA	1	1	NA	NA	NA	1	0	1	1	1	1	1	3	0	NA	1	1	0	0	1	0	1	0	1	1
PotVar0031141	0	0	1	0	0	1	1	2	0	1	0	2	0	0	0	0	1	1	0	0	1	1	1	1	0	0	1	0	0	0	1	0	0	0	0	0	0	1	0	0	1	1	1	1	0	0	1	0	0
PotVar0031147	0	1	1	1	3	1	0	0	1	0	0	1	0	1	1	3	0	1	1	0	0	1	2	0	2	2	1	2	4	1	2	3	3	3	0	0	0	0	1	2	2	0	1	0	1	1	0	0	0
PotVar0031150	0	1	0	1	2	1	2	1	1	1	0	1	1	2	0	3	0	0	1	1	0	1	2	1	1	2	1	1	2	2	2	3	2	3	0	1	0	0	0	3	1	0	1	1	2	2	0	0	2
PotVar0031151	0	0	1	0	0	0	0	0	0	0	2	0	0	0	0	0	1	0	1	0	0	1	1	1	0	0	1	0	0	0	0	0	0	0	1	0	2	0	0	1	0	0	0	0	0	0	0	0	0
PotVar0031174	1	1	0	0	0	1	0	0	1	0	0	0	0	1	1	0	1	0	3	1	0	1	0	0	0	1	0	2	0	1	0	0	0	0	0	0	NA	0	0	0	0	0	0	1	0	0	0	1	0
PotVar0031188	0	0	0	0	0	0	0	0	0	0	2	0	0	0	0	0	1	0	1	0	0	0	1	0	0	0	1	0	0	0	0	0	0	0	1	0	0	0	0	1	0	0	0	0	0	0	0	0	0
PotVar0031194	0	0	1	0	0	0	2	1	0	1	2	0	1	NA	0	NA	1	0	2	1	0	1	2	2	0	1	2	0	2	1	1	NA	3	NA	1	1	2	0	0	4	1	0	0	1	2	2	0	0	2
PotVar0031195	0	1	0	0	0	1	0	0	0	0	0	0	0	0	0	0	1	0	0	1	0	1	0	0	0	1	0	1	0	0	0	0	0	0	0	0	0	0	0	0	0	0	0	0	0	0	0	0	0
PotVar0031197	0	0	0	0	0	0	0	0	0	0	2	0	0	0	0	0	1	0	1	0	0	0	1	0	0	0	1	0	0	0	0	0	0	0	1	0	0	0	0	1	0	0	0	0	0	0	0	0	0
PotVar0031206	0	1	1	1	0	0	1	1	2	2	0	0	2	2	0	0	0	1	0	3	2	0	0	1	1	0	0	0	0	2	0	0	0	0	1	1	0	2	1	1	0	1	1	2	1	2	2	1	2
PotVar0031207	0	1	0	1	2	1	0	0	1	0	0	1	0	1	0	0	0	0	0	0	0	1	1	0	1	1	0	1	2	1	1	0	0	0	0	0	0	0	0	0	0	0	1	0	0	0	0	0	0
PotVar0031212	0	0	0	0	0	0	0	1	0	1	0	0	1	2	0	0	0	0	0	1	0	0	0	1	0	0	0	0	0	1	0	0	0	0	0	1	0	0	0	0	0	0	0	1	1	2	0	0	2
PotVar0031218	0	0	1	0	0	1	1	2	0	1	2	2	0	0	0	0	2	1	1	0	NA	1	2	1	0	0	2	0	0	0	1	0	0	0	NA	0	0	NA	0	1	1	NA	1	1	0	0	1	0	0
PotVar0031238	0	0	1	0	0	0	0	0	0	0	0	0	0	0	0	0	0	0	0	0	0	1	0	1	0	0	0	0	0	0	0	0	0	0	0	0	2	0	0	0	0	0	0	0	0	0	0	0	0
PotVar0031310	1	1	2	0	1	0	1	0	2	1	0	0	1	0	1	0	0	2	0	1	2	0	0	0	1	0	0	1	0	1	0	0	0	0	1	0	0	2	1	0	0	1	1	1	0	2	2	1	0
PotVar0031342	0	2	1	1	2	1	1	0	3	1	0	1	1	1	0	2	0	1	1	1	2	1	1	0	2	1	1	1	NA	2	1	0	4	0	1	0	0	2	2	0	0	1	2	1	1	0	2	1	0
PotVar0031372	0	1	0	0	0	1	2	1	1	1	0	0	2	2	2	0	1	0	2	2	0	1	0	1	0	0	0	2	2	2	0	1	2	1	0	1	1	0	0	1	0	0	0	1	1	2	0	0	3
PotVar0031386	0	0	0	0	0	0	0	0	0	0	0	0	0	1	0	0	0	0	0	0	0	0	0	0	0	0	0	0	0	0	0	0	0	0	0	0	0	0	0	0	0	0	0	1	0	0	0	1	0
PotVar0031413	0	0	0	0	0	0	0	1	0	0	0	0	0	0	0	0	0	0	0	1	0	0	0	1	0	0	0	0	0	1	0	0	0	0	0	0	0	0	0	0	0	0	0	0	0	0	0	0	0
PotVar0031419	0	0	3	2	1	1	1	2	0	1	2	2	0	0	NA	1	2	2	2	1	1	2	3	2	1	2	2	1	0	0	2	3	3	3	1	0	3	1	1	4	3	1	1	NA	0	1	1	1	2
PotVar0031486	0	1	0	0	1	1	NA	1	0	1	1	1	1	0	1	1	1	1	0	0	1	0	0	0	1	0	0	0	0	0	1	NA	NA	NA	1	1	1	1	1	0	1	2	1	0	2	1	1	1	0
PotVar0031514	0	1	1	0	0	0	1	0	2	1	0	0	1	0	0	0	0	1	0	1	2	0	0	0	1	0	0	0	0	1	0	0	0	0	1	0	0	2	2	0	0	1	1	1	0	0	2	1	0
PotVar0031523	0	0	1	0	1	0	0	0	0	0	0	0	0	0	1	1	0	1	0	0	0	0	1	0	0	1	0	1	0	0	1	2	0	2	0	0	0	0	0	2	1	0	0	0	0	1	0	0	0
PotVar0031530	0	1	0	0	1	1	0	1	0	1	1	1	1	0	1	1	1	1	0	0	1	0	0	0	1	0	0	0	0	0	1	0	NA	0	1	1	1	1	1	0	1	2	1	0	2	1	1	1	0
PotVar0031559	0	0	0	0	0	0	0	1	0	1	0	0	1	NA	0	0	0	0	0	1	0	0	0	1	0	0	0	0	0	1	0	0	0	0	0	1	0	0	0	0	0	0	0	1	1	2	0	0	2
PotVar0031560	0	0	2	1	0	1	1	2	0	1	0	2	0	0	0	0	1	1	0	0	1	2	1	2	0	1	1	0	0	0	1	0	0	0	0	0	2	1	1	0	1	1	1	1	0	0	1	1	1
PotVar0031564	0	1	0	0	0	1	0	0	1	0	0	0	0	0	1	0	1	0	2	1	0	1	0	0	0	0	0	2	0	1	0	0	NA	0	0	0	1	0	0	0	0	0	0	0	0	0	0	0	0
PotVar0031589	0	1	0	0	1	NA	0	1	0	1	1	NA	1	0	1	1	1	1	0	0	1	0	0	0	1	0	0	0	0	0	1	0	1	0	1	1	1	1	1	0	1	2	1	0	2	1	1	1	0
PotVar0031599	0	1	0	1	2	1	0	0	1	0	0	1	0	1	0	2	0	0	1	0	0	1	1	0	1	1	1	1	2	1	1	0	0	0	0	0	0	0	0	0	0	0	1	0	1	0	0	0	0
PotVar0031637	0	0	0	0	0	0	2	1	0	0	0	0	0	0	0	0	0	0	0	1	0	0	0	1	0	0	0	0	0	1	0	1	1	1	0	0	0	0	1	0	0	0	0	0	0	0	0	1	2
PotVar0031644	0	0	1	1	1	0	2	0	0	1	2	0	1	NA	2	1	1	1	1	1	0	0	2	0	1	1	1	1	2	0	1	4	NA	4	1	2	0	0	0	4	2	0	0	1	1	3	0	0	2
PotVar0031645	1	1	2	3	2	NA	1	2	1	1	1	3	0	1	0	2	1	1	1	1	1	3	2	3	1	3	3	1	2	2	2	0	0	0	1	1	2	1	0	0	1	1	2	1	1	0	1	0	0
PotVar0031664	0	0	1	1	0	1	1	2	0	1	0	2	0	0	0	0	1	1	0	0	1	1	1	1	0	0	1	0	0	0	1	0	0	0	0	0	0	1	0	0	1	1	1	1	0	0	1	0	0
PotVar0031665	0	0	0	0	0	0	0	0	0	1	0	0	1	2	0	0	0	0	0	0	0	0	0	0	0	0	0	0	0	0	0	0	0	0	0	1	0	0	0	0	0	0	0	1	1	2	0	0	2
PotVar0031666	0	0	0	0	0	0	0	0	1	0	0	0	0	0	1	0	0	0	2	0	0	0	0	0	0	0	0	1	0	1	0	0	0	0	0	0	1	0	0	0	0	0	0	0	0	0	0	0	0
PotVar0031836	0	1	1	0	0	0	0	0	0	0	0	1	2	NA	2	0	NA	0	0	0	0	0	NA	0	1	1	0	NA	0	0	0	2	2	1	1	1	0	0	1	NA	NA	0	0	0	NA	0	2	0	1
PotVar0031882	0	1	1	0	0	0	0	0	0	0	0	1	2	1	2	0	1	0	0	0	0	0	2	0	1	1	0	2	0	0	0	2	2	1	1	1	0	0	1	1	1	0	0	0	1	0	2	0	1
PotVar0031899	0	0	0	0	0	0	0	0	0	0	0	0	0	0	0	0	0	0	0	0	0	0	0	0	0	0	0	0	0	0	0	0	0	0	0	0	0	0	0	0	0	0	0	0	0	0	0	0	0
PotVar0031900	0	1	0	0	0	0	0	0	1	0	0	0	0	1	0	0	0	0	1	0	0	0	0	0	0	0	0	0	0	0	0	0	0	0	0	0	0	0	0	0	0	0	1	1	1	0	0	0	1
PotVar0031912	0	1	0	0	0	0	0	0	1	0	0	0	0	1	0	0	0	0	1	0	0	0	0	0	0	0	0	0	0	0	0	0	0	0	0	0	0	0	0	0	0	0	1	1	1	0	0	0	1
PotVar0031913	0	1	1	0	0	0	0	0	0	0	0	1	2	1	2	0	1	0	0	0	0	0	2	0	1	1	0	2	0	0	0	2	2	1	1	1	0	0	1	1	1	0	0	0	1	0	2	0	1
PotVar0031922	1	0	0	0	0	0	0	0	0	0	0	0	0	0	0	0	0	0	0	0	0	0	0	0	0	0	0	0	0	0	0	0	0	0	0	0	0	0	0	0	0	0	0	0	0	0	0	0	0
PotVar0031923	0	0	0	0	0	0	0	0	0	1	0	0	0	1	1	0	0	0	0	0	0	0	0	0	0	0	0	0	0	0	0	0	0	0	0	0	0	0	0	0	0	0	0	0	1	2	1	1	0
PotVar0031925	0	0	0	0	0	0	0	0	0	0	1	0	0	0	0	0	1	0	0	0	0	1	0	1	0	0	0	0	1	0	0	0	0	0	1	0	0	0	0	0	0	0	0	0	0	0	0	0	0
PotVar0031936	1	1	1	2	3	1	2	0	1	1	2	1	1	1	0	0	1	3	2	0	0	0	0	2	2	1	2	0	1	2	1	1	1	1	2	2	2	1	0	2	2	2	0	1	1	1	0	1	1
PotVar0031938	0	0	0	0	0	0	0	0	0	0	1	0	0	0	0	0	1	0	0	0	0	1	0	1	0	0	0	0	1	0	0	0	0	0	1	0	0	0	0	0	1	0	0	0	0	0	0	0	0
PotVar0031957	0	1	0	0	0	0	0	0	1	0	1	0	0	1	0	0	1	0	1	0	0	1	0	1	0	0	0	0	1	0	0	0	0	0	1	0	0	0	0	1	1	0	1	1	1	0	0	0	1
PotVar0031972	0	1	2	2	1	3	2	4	2	2	1	2	1	0	1	4	1	1	1	4	4	3	2	1	1	2	2	2	2	2	3	1	1	2	0	1	2	3	3	0	0	2	3	2	0	1	1	2	1
PotVar0032093	0	0	0	1	0	NA	0	0	0	1	0	0	0	1	1	0	0	0	1	0	0	0	0	0	1	0	1	3	0	NA	1	1	0	1	2	1	NA	NA	0	1	0	1	1	2	1	0	NA	1	1
PotVar0032114	1	3	0	1	1	2	1	2	1	2	4	2	1	2	3	1	1	1	1	3	3	2	1	3	2	2	2	0	2	2	2	2	2	3	2	0	1	1	2	3	1	3	1	1	1	3	2	3	1
PotVar0032117	0	1	0	0	1	0	0	0	1	0	1	0	0	0	0	0	0	1	0	0	0	0	1	0	1	0	0	0	1	0	0	1	1	1	0	0	0	0	0	2	0	0	0	0	0	1	0	0	0
PotVar0032158	0	0	2	1	1	0	2	2	1	0	0	0	1	1	0	1	1	2	1	1	1	1	1	1	0	2	1	0	1	0	1	0	0	0	0	2	1	1	1	0	2	0	1	0	2	0	2	0	2
PotVar0032168	0	0	0	0	0	0	0	0	0	0	0	0	0	0	0	1	0	1	0	0	0	0	0	0	0	0	0	0	0	0	0	0	0	0	0	0	0	0	0	0	0	0	0	0	0	0	0	0	0
PotVar0032188	0	0	0	0	0	0	0	0	0	0	0	0	0	0	0	1	0	0	0	0	0	0	0	0	0	0	0	0	0	0	0	0	1	0	0	0	0	0	0	1	0	0	0	0	0	0	0	0	0
PotVar0032204	0	0	0	0	0	0	0	0	0	0	0	0	0	0	0	0	0	0	0	0	0	0	0	0	0	0	0	0	0	0	0	0	0	0	0	0	0	0	0	1	0	0	0	0	0	0	0	0	0
PotVar0032210	0	1	2	1	2	1	1	0	2	1	0	2	1	0	0	1	2	0	1	0	0	1	2	0	1	0	0	1	1	1	0	1	1	0	0	1	0	1	1	0	1	0	1	1	0	1	0	0	0
PotVar0032297	0	1	2	2	2	2	1	0	2	2	0	2	NA	1	1	2	2	1	2	0	0	1	2	0	2	0	1	4	1	2	1	2	1	1	2	2	2	2	1	1	1	1	2	3	1	1	0	1	1
PotVar0032347	0	1	2	2	2	3	1	0	2	2	0	2	1	1	1	2	2	1	2	0	0	1	2	0	2	0	1	4	1	2	1	2	1	1	2	2	2	2	1	1	1	NA	2	3	1	1	0	1	1
PotVar0032402	0	2	0	1	0	2	1	NA	0	2	3	2	1	2	3	1	1	0	1	3	3	2	0	3	1	2	2	0	1	2	2	1	2	2	2	0	1	1	2	1	1	3	1	1	1	1	2	3	1
PotVar0032432	0	3	0	1	1	2	1	2	1	2	4	2	1	2	3	1	1	1	1	3	3	2	1	3	2	2	2	0	2	2	2	2	0	3	2	0	1	1	2	3	1	3	1	1	1	3	2	3	1
PotVar0032441	0	0	2	1	1	0	2	2	1	0	0	0	1	1	0	1	1	2	1	1	1	1	1	1	0	2	1	0	1	0	1	0	0	0	0	2	1	1	1	0	2	0	1	0	2	0	2	0	2
PotVar0032442	0	1	0	0	0	0	0	0	0	1	2	1	1	1	2	0	0	0	0	1	1	0	0	3	1	1	1	0	0	0	1	0	0	1	0	0	0	0	0	0	1	0	0	0	1	0	0	2	1
PotVar0032449	0	0	0	0	0	0	0	0	0	1	0	0	0	1	1	0	0	0	1	0	0	0	0	0	1	0	1	1	0	0	0	0	0	0	0	1	1	1	0	0	0	0	1	2	0	0	0	0	1
PotVar0032521	0	0	2	1	1	0	2	2	1	0	0	0	1	1	0	1	1	2	1	1	1	1	1	1	0	2	1	0	1	0	1	0	0	0	0	2	1	1	1	0	2	0	1	0	2	0	1	0	2
PotVar0032523	1	0	0	0	0	0	0	0	0	0	NA	0	0	1	0	0	0	0	0	NA	NA	0	0	0	0	0	0	0	0	1	0	0	1	0	0	0	1	1	0	0	0	0	1	1	0	0	2	1	0
PotVar0032526	0	1	2	2	2	2	1	0	2	2	0	2	1	1	1	1	2	0	2	0	0	1	2	0	2	0	1	4	1	2	1	2	2	1	2	2	2	2	1	2	1	1	2	3	1	1	0	1	1
PotVar0032530	1	3	0	1	1	NA	1	2	1	2	4	2	2	NA	3	1	1	1	1	3	3	2	1	3	2	2	2	0	2	2	2	2	2	3	2	0	1	1	2	3	1	NA	1	1	1	3	3	3	1
PotVar0032544	0	2	0	1	0	NA	1	2	0	2	3	2	1	2	3	1	1	0	1	3	3	2	0	3	1	2	2	0	1	2	2	1	1	2	2	0	1	1	2	0	1	3	1	1	1	1	1	3	1
PotVar0032617	0	1	1	0	1	1	1	0	1	1	1	1	1	1	0	1	1	1	1	1	1	1	0	1	1	1	1	0	1	0	1	1	NA	1	1	1	0	1	1	1	1	1	1	1	1	1	1	1	1
PotVar0032636	0	0	1	2	1	0	1	0	1	1	0	0	1	1	0	1	0	1	0	0	1	0	0	1	1	0	0	0	0	2	1	0	0	0	1	2	0	2	0	1	2	1	0	0	1	1	0	NA	0
PotVar0032700	0	0	0	0	0	0	0	0	0	0	0	0	1	1	0	0	0	0	0	0	0	0	0	0	0	0	0	1	0	0	0	0	0	0	0	0	0	0	0	0	0	0	0	0	1	1	0	0	1
PotVar0032715	0	0	0	0	0	1	0	0	0	0	0	0	0	0	0	0	0	0	0	0	0	0	0	0	0	0	0	0	0	0	0	0	0	0	0	0	0	0	0	0	0	0	0	0	0	0	0	0	0
PotVar0032721	0	1	0	0	0	1	1	0	0	1	1	0	0	0	1	0	1	0	0	0	0	0	NA	0	0	0	0	1	0	0	1	0	0	0	1	0	0	0	1	0	0	0	0	1	0	0	0	1	0
PotVar0032724	0	0	1	0	2	0	0	0	1	0	2	0	0	0	0	1	0	1	1	2	1	1	0	2	0	1	0	0	0	0	0	1	1	0	1	0	1	0	0	0	0	0	0	0	0	0	0	0	0
PotVar0032725	0	0	1	0	2	0	0	0	1	0	2	0	0	0	0	1	0	NA	1	NA	1	1	0	2	0	1	0	0	0	0	0	1	0	0	1	0	1	0	0	0	0	0	0	0	0	0	0	0	0
PotVar0032726	1	0	1	2	1	0	1	0	1	1	0	0	1	1	0	1	0	1	0	0	1	0	0	1	1	0	0	0	0	2	1	0	0	0	1	2	0	1	0	1	2	1	0	0	1	1	0	2	0
PotVar0032760	0	1	1	0	0	1	1	NA	1	1	0	2	0	1	0	1	1	2	1	0	0	1	NA	0	1	1	1	NA	3	1	1	1	1	1	0	1	1	1	1	0	1	NA	3	NA	1	0	1	1	1
PotVar0032779	0	0	0	0	0	0	0	0	0	0	0	0	1	1	0	0	0	0	0	0	0	0	0	0	0	0	0	NA	0	0	0	0	0	0	0	0	0	1	0	0	0	0	0	1	1	0	0	0	1
PotVar0032869	0	0	0	0	0	0	0	0	0	0	0	0	0	0	0	0	1	0	0	1	0	0	0	0	0	0	0	0	0	0	0	1	1	0	1	0	0	0	0	0	0	0	0	0	0	0	0	0	0
PotVar0032873	0	1	0	0	1	0	0	0	0	0	0	1	0	0	0	0	0	0	0	0	0	0	0	0	2	0	0	0	0	0	0	1	1	1	0	0	0	0	0	0	1	0	0	0	0	0	0	0	0
PotVar0032875	0	1	0	0	1	0	1	1	0	2	2	1	1	3	2	1	1	1	0	0	2	0	1	2	0	1	0	1	0	0	2	0	0	0	1	4	0	0	0	0	1	1	3	2	3	2	1	2	2
PotVar0032877	0	0	0	0	0	0	0	1	0	0	0	1	1	0	0	1	0	1	0	0	0	0	1	0	0	0	0	1	1	1	0	2	2	1	0	0	1	1	0	0	0	1	0	0	0	0	0	0	0
PotVar0032879	0	0	0	0	0	0	1	0	1	2	0	0	2	0	1	1	0	1	0	0	1	0	1	0	0	0	1	0	0	0	1	0	0	1	1	0	1	2	1	1	1	1	0	1	1	2	1	1	0
PotVar0032910	0	1	1	1	1	2	1	1	1	0	1	0	0	0	0	0	0	1	1	1	0	1	0	0	1	1	0	0	1	1	0	0	0	1	0	0	1	0	1	1	1	0	1	0	0	0	0	0	0
PotVar0032975	0	1	0	0	1	0	0	0	0	0	0	1	0	0	0	0	0	0	0	0	0	0	0	0	2	0	0	0	0	0	0	1	2	1	0	0	0	0	0	0	1	0	0	0	0	0	0	0	0
PotVar0032984	0	1	0	0	1	0	1	1	0	2	2	1	1	3	2	1	2	1	0	1	2	0	1	2	0	1	0	1	0	0	2	1	2	0	2	4	0	0	0	0	1	1	3	2	3	2	1	2	2
PotVar0032987	0	0	0	1	0	2	0	1	1	0	0	1	0	1	1	0	1	0	0	1	1	0	1	2	0	1	1	1	0	0	1	0	0	0	1	0	0	0	1	1	0	1	0	1	0	0	2	0	3
PotVar0033007	0	1	0	0	1	0	1	1	0	2	2	1	1	3	2	1	1	1	0	0	2	0	1	2	0	1	0	1	0	0	2	0	0	0	1	4	0	0	0	0	1	NA	3	2	3	2	0	2	1
PotVar0033013	0	0	0	0	0	0	1	0	1	2	0	0	2	0	1	1	0	1	0	0	1	0	1	0	0	0	1	0	0	0	1	0	0	1	1	0	1	2	1	1	1	1	0	1	1	2	1	1	0
PotVar0033044	0	0	0	1	0	2	1	2	2	2	0	2	3	1	2	2	1	2	0	1	2	0	3	2	0	1	2	2	1	1	2	2	1	2	2	0	2	3	2	2	1	3	0	2	1	2	2	1	2
PotVar0033046	0	0	0	1	0	2	0	1	1	0	0	1	0	1	1	0	1	0	0	1	1	0	1	2	0	1	1	1	0	0	1	0	0	0	1	0	0	0	1	1	0	1	0	1	0	0	1	0	2
PotVar0033077	0	0	0	0	0	0	0	0	0	0	0	0	0	0	0	0	1	0	0	1	0	0	0	0	0	0	0	0	0	0	0	1	1	0	1	0	0	0	0	0	0	0	0	0	0	0	0	0	0
PotVar0033081	0	1	0	0	1	0	0	1	0	0	0	2	1	0	0	1	0	1	0	0	0	0	1	0	2	0	0	1	1	1	0	3	3	2	0	0	0	2	1	0	1	1	0	0	0	0	1	0	0
PotVar0033086	0	1	2	2	1	2	0	2	2	0	1	3	1	1	1	2	2	1	3	1	1	3	2	2	2	1	3	3	2	3	1	3	3	2	0	0	1	2	2	2	1	2	0	1	0	0	2	1	2
PotVar0033135	1	1	1	0	0	1	0	1	0	0	1	1	1	1	0	1	0	2	0	0	1	0	1	1	0	0	0	1	1	1	0	2	1	1	1	0	1	1	1	0	1	1	1	1	0	0	1	0	1
PotVar0033183	0	0	0	1	1	0	2	0	1	0	1	0	0	0	1	0	0	0	2	2	0	1	0	0	1	2	0	0	0	1	0	0	0	1	0	0	1	0	1	0	0	0	1	0	0	0	0	0	0
PotVar0033208	1	1	0	1	2	1	0	1	1	0	0	1	0	1	0	0	2	0	0	1	0	0	1	0	3	1	0	0	0	0	0	2	2	1	2	0	0	0	0	1	0	1	0	0	0	0	0	0	1
PotVar0033227	1	0	0	1	1	0	2	0	1	0	1	0	0	0	1	0	0	0	2	2	0	1	0	0	1	2	0	0	0	1	0	0	0	1	0	0	1	0	1	0	0	0	1	0	0	0	1	0	1
PotVar0033251	0	0	0	0	0	0	0	0	0	0	0	0	0	1	0	0	0	0	0	0	0	0	0	0	0	0	0	0	0	0	0	0	0	0	0	0	0	NA	1	0	1	0	1	1	0	0	1	0	0
PotVar0033307	0	0	0	0	0	0	0	0	0	0	0	0	0	1	0	0	0	0	0	0	0	0	0	0	0	0	0	0	0	0	0	0	0	0	0	0	0	2	1	0	0	0	1	1	0	0	1	0	0
PotVar0033362	0	0	0	0	0	0	0	0	0	0	0	0	0	1	0	0	0	0	0	0	0	0	0	0	0	0	0	0	0	0	0	0	0	0	0	0	0	1	1	0	0	0	1	1	0	0	1	0	0
PotVar0033409	0	2	2	1	2	1	0	1	1	1	2	0	1	1	2	2	2	0	2	1	0	3	1	2	3	0	2	2	3	2	2	2	1	1	3	3	1	0	0	1	0	0	1	2	1	1	0	2	0
PotVar0033410	0	1	0	0	2	0	0	0	0	0	0	0	0	0	0	0	1	0	0	1	0	0	0	0	3	0	0	0	0	0	0	2	1	1	2	0	0	0	0	0	0	0	0	0	0	0	0	0	0
PotVar0033411	0	2	2	2	3	1	2	1	2	1	3	0	1	2	3	2	2	0	4	3	0	4	1	2	4	2	2	2	3	3	2	2	4	2	3	3	2	2	1	1	0	0	3	3	1	1	0	2	0
PotVar0033462	0	0	0	1	1	0	2	0	1	0	1	0	0	0	1	0	0	0	2	2	0	1	0	0	1	2	0	0	0	1	0	0	0	1	0	0	1	0	1	0	0	0	1	0	0	0	0	0	0
PotVar0033498	0	2	3	2	0	3	0	3	2	1	3	2	2	2	2	3	2	2	2	0	1	3	3	3	0	1	2	3	4	3	2	2	0	1	2	3	2	0	0	2	1	NA	1	2	1	1	0	2	2
PotVar0033542	0	0	0	0	0	0	0	0	0	0	0	0	0	1	0	0	0	0	0	0	0	0	0	0	0	0	0	0	0	0	0	0	0	0	0	0	0	2	1	0	0	0	1	1	0	0	1	0	0
PotVar0033584	0	1	0	0	2	0	0	0	0	0	0	0	0	1	0	0	1	0	0	1	0	0	0	0	2	0	0	0	0	0	0	2	NA	1	2	0	0	0	0	0	0	0	1	1	0	4	0	0	0
PotVar0033690	0	0	0	0	0	0	0	0	0	0	0	0	0	1	0	0	0	0	0	0	0	0	0	0	0	0	0	0	0	0	0	0	0	0	0	0	0	1	1	0	0	0	1	1	0	0	1	0	0
PotVar0033691	0	0	0	0	0	0	0	0	0	0	0	0	0	NA	0	0	0	0	0	0	0	0	0	0	0	0	0	0	0	0	0	0	0	0	0	0	0	1	1	0	0	0	1	1	0	0	1	0	0
PotVar0033735	0	1	2	1	0	1	0	1	1	1	2	0	1	2	2	2	1	0	2	0	0	3	1	2	0	0	2	2	3	2	2	0	NA	0	1	3	1	NA	NA	1	0	0	2	3	1	1	2	2	1
PotVar0033736	0	1	1	1	1	1	2	1	1	3	0	2	2	1	1	1	1	2	0	1	3	0	1	1	0	1	2	1	0	0	2	0	0	1	0	1	1	2	2	2	3	2	1	1	3	3	2	2	1
PotVar0033829	0	1	0	1	3	0	2	0	1	0	1	0	0	0	1	0	1	0	2	3	0	1	0	0	4	2	0	0	0	1	0	2	0	2	2	0	1	0	1	0	0	0	1	0	0	0	0	1	0
PotVar0033845	0	0	0	1	1	0	2	0	1	0	1	0	0	0	1	0	0	0	2	2	0	1	0	0	1	2	0	0	0	1	0	0	0	1	0	0	1	0	1	0	0	0	1	0	0	0	0	1	0
PotVar0033878	0	0	0	0	0	0	0	0	0	0	0	0	0	0	0	0	0	0	0	0	0	0	0	0	0	0	0	0	0	0	0	0	0	0	0	0	0	1	1	0	0	0	0	0	0	0	1	0	0
PotVar0033883	0	2	0	1	1	1	2	0	1	2	0	1	2	0	2	1	0	2	0	1	1	0	2	1	0	1	2	1	0	0	4	0	0	1	1	1	1	2	2	2	1	2	0	1	1	2	2	0	0
PotVar0033902	0	0	1	1	0	1	0	2	1	1	0	NA	0	2	0	0	1	0	0	0	2	0	1	0	0	1	0	0	0	0	0	0	NA	0	0	1	0	0	0	1	1	1	1	0	2	1	0	2	2
PotVar0033907	0	1	3	2	2	2	0	3	2	2	2	2	1	3	1	2	3	0	2	1	2	3	1	2	3	1	2	2	3	2	0	2	2	1	2	3	1	0	0	2	1	1	2	2	3	2	0	3	2
PotVar0033939	0	0	2	0	0	0	0	0	0	0	0	1	0	0	0	0	0	0	0	0	1	0	0	1	0	1	1	0	0	0	1	0	0	0	1	1	1	0	0	0	1	0	0	0	0	1	0	0	0
PotVar0033946	0	0	0	0	0	0	0	0	0	1	0	0	2	0	1	0	0	0	0	0	0	0	0	0	0	0	0	1	0	0	0	0	0	0	0	0	0	0	0	0	0	0	1	1	1	2	1	1	1
PotVar0033952	0	1	0	1	2	0	2	1	2	0	0	0	0	1	0	1	2	1	0	0	0	1	0	1	2	1	0	1	0	1	0	1	1	0	1	0	1	0	0	0	0	1	0	0	1	0	0	2	1
PotVar0033968	0	0	0	0	0	1	0	2	0	1	0	0	0	0	0	0	0	0	0	1	0	0	0	0	0	0	0	0	0	0	0	0	0	0	0	0	0	0	0	0	0	1	0	0	0	0	0	0	0
PotVar0033978	0	0	2	0	0	0	0	0	0	0	0	1	0	0	0	0	0	0	0	0	1	0	0	1	0	1	1	0	0	0	1	0	0	0	1	1	1	0	0	0	1	0	0	0	0	1	0	0	0
PotVar0033995	0	0	1	2	1	1	1	1	0	1	2	2	0	0	0	1	1	2	3	2	1	2	2	2	0	0	2	1	2	2	1	1	1	2	0	1	2	1	1	0	2	2	1	0	2	0	1	0	0
PotVar0033996	0	0	0	1	1	0	0	0	0	0	0	0	1	1	1	0	0	1	1	0	1	0	0	0	0	1	1	0	0	0	0	0	0	1	0	0	0	0	0	0	0	0	0	1	0	0	0	1	1
PotVar0033999	0	0	0	0	0	0	0	0	0	1	0	0	2	0	1	0	0	0	0	0	0	0	0	0	0	0	0	1	0	0	0	0	0	0	0	0	0	0	0	0	0	0	1	1	1	2	1	1	1
PotVar0034003	0	0	0	0	0	0	0	0	0	0	0	1	0	0	0	1	0	0	0	1	0	0	0	0	0	0	0	0	1	1	1	1	1	1	1	1	0	0	0	1	0	0	0	0	0	0	0	0	0
PotVar0034046	0	1	0	1	2	0	2	1	2	0	0	0	0	NA	0	1	2	1	0	0	0	1	0	1	2	1	0	1	0	1	0	1	1	0	1	0	1	0	0	0	0	1	0	0	1	0	0	2	1
PotVar0034048	0	0	0	0	0	0	0	0	0	1	0	0	1	0	0	0	0	0	0	0	0	0	0	0	0	0	0	1	0	0	0	0	0	0	0	0	0	0	0	0	0	0	0	1	1	1	0	1	1
PotVar0034071	0	0	0	0	0	NA	1	2	1	1	1	1	0	1	0	1	1	0	0	NA	0	0	1	0	1	0	0	0	1	1	2	1	1	1	2	2	0	0	2	2	1	1	1	1	0	1	1	0	1
PotVar0034089	0	1	1	0	0	0	0	0	0	1	1	0	1	0	1	0	0	0	0	0	0	0	0	0	1	0	0	0	1	0	0	1	1	0	0	0	0	1	0	1	0	0	0	0	0	0	1	0	0
PotVar0034092	0	3	0	1	2	1	2	1	3	1	0	0	2	2	2	2	2	1	0	0	0	2	1	1	2	2	0	3	0	1	0	1	1	0	1	0	1	1	1	0	0	1	2	2	2	2	1	3	2
PotVar0034096	1	1	1	0	0	0	0	0	0	1	1	0	1	0	1	0	0	0	0	0	0	0	0	0	1	0	0	0	1	0	0	1	1	0	0	0	0	1	0	1	0	0	0	0	0	0	1	0	0
PotVar0034098	0	0	0	0	0	0	0	0	0	NA	0	0	1	0	0	0	0	0	0	0	0	0	0	0	0	0	0	1	0	0	0	0	0	0	0	0	0	0	0	0	0	0	0	1	1	1	0	1	1
PotVar0034215	0	0	0	0	1	0	0	0	0	0	0	0	0	0	0	0	0	0	0	0	0	0	0	0	0	0	0	0	0	0	0	0	0	0	0	0	0	0	0	0	0	0	0	0	0	0	0	0	0
PotVar0034218	0	0	1	2	0	1	0	1	1	1	1	1	2	1	1	NA	2	0	0	0	1	1	1	1	0	0	1	2	0	1	0	0	0	0	1	0	2	1	2	0	0	0	1	1	1	0	1	1	1
PotVar0034240	0	1	1	0	0	1	2	1	1	1	0	1	0	0	0	0	0	0	2	1	1	1	0	1	0	1	1	0	0	1	1	0	0	1	0	0	1	1	0	1	1	0	1	0	1	1	1	1	0
PotVar0034273	0	3	1	1	2	2	2	2	2	1	0	2	1	1	2	3	1	0	2	1	2	1	1	1	3	2	1	0	0	2	2	1	NA	1	0	1	1	2	0	3	2	1	1	1	1	3	2	2	0
PotVar0034274	0	1	0	0	0	0	0	0	0	0	0	0	1	1	1	1	0	0	0	0	1	0	0	0	0	1	0	0	0	1	1	0	0	0	0	0	0	1	0	0	1	1	0	0	0	2	1	1	0
PotVar0034276	1	3	2	3	2	3	2	3	3	2	1	4	3	2	3	4	3	0	2	1	3	2	3	2	3	2	2	2	0	3	2	1	NA	1	1	1	3	3	2	3	2	1	2	2	2	3	3	3	1
PotVar0034277	0	3	1	1	1	2	2	2	2	1	0	2	1	1	2	3	1	0	2	1	2	1	1	1	3	2	1	0	0	2	2	1	1	1	0	1	1	2	0	3	2	1	1	1	1	3	2	2	0
PotVar0034279	0	0	0	0	1	0	0	0	0	0	0	0	0	0	0	0	0	0	0	0	0	0	0	0	0	0	0	0	0	0	0	0	0	0	0	0	0	0	0	0	0	0	0	0	0	0	0	0	0
PotVar0034287	0	1	0	1	1	1	0	1	0	0	0	1	0	0	0	0	1	0	0	0	0	0	0	0	2	0	0	0	0	0	0	1	1	0	0	1	0	0	0	1	0	0	0	1	0	0	0	0	0
PotVar0034302	0	3	1	1	2	2	2	2	2	1	0	2	1	1	2	3	1	0	2	1	2	1	1	1	3	2	1	0	0	2	2	1	0	1	0	1	1	2	0	3	2	1	1	1	1	3	2	2	0
PotVar0034334	0	3	1	1	2	3	2	3	2	2	1	2	1	1	2	3	1	0	2	1	2	2	1	2	3	4	1	0	0	2	2	1	NA	2	0	1	1	2	0	3	2	2	1	1	1	3	2	2	0
PotVar0034355	0	0	0	0	0	0	0	0	1	0	0	0	0	0	1	1	0	0	0	0	0	0	1	0	1	0	0	0	0	0	0	0	0	0	0	0	0	0	0	1	0	0	0	0	0	0	0	0	0
PotVar0034357	0	0	0	0	1	0	0	0	0	0	0	0	0	0	0	0	0	0	0	0	0	0	0	0	0	0	0	0	0	0	0	0	0	0	0	0	0	0	0	0	0	0	0	0	0	0	0	0	0
PotVar0034395	0	2	1	1	1	1	1	0	0	2	1	1	4	1	3	1	2	1	0	0	1	2	3	0	2	1	1	2	0	2	2	1	NA	1	3	1	1	NA	0	0	1	1	3	2	2	3	3	3	2
PotVar0034399	0	0	0	0	0	0	0	1	0	0	0	0	0	0	0	0	0	0	0	0	0	0	0	0	0	0	0	0	1	0	0	1	2	0	0	0	0	0	0	0	0	0	0	0	0	0	0	0	0
PotVar0034404	0	0	1	0	1	0	2	3	1	1	2	1	0	1	0	1	1	1	0	0	1	1	0	0	0	2	1	0	4	0	0	3	2	NA	1	2	1	2	1	0	1	2	0	1	0	0	1	0	1
PotVar0034407	0	0	0	0	0	0	0	0	0	1	0	0	1	1	0	0	0	0	0	0	0	0	0	0	0	0	0	1	0	0	0	0	0	0	0	0	0	0	0	0	0	0	0	0	2	1	0	1	0
PotVar0034408	0	2	2	3	2	3	1	1	3	1	2	2	0	2	1	2	1	2	4	4	2	1	1	4	2	1	2	2	0	2	2	0	4	1	0	1	2	0	3	4	2	2	1	1	3	1	0	1	1
PotVar0034430	0	0	1	0	0	0	0	0	0	0	0	1	0	0	0	0	0	0	0	0	0	0	0	0	0	0	0	0	0	0	0	0	0	0	0	0	0	0	0	0	0	0	0	0	0	0	0	0	0
PotVar0034466	0	2	1	1	1	NA	1	0	0	2	1	1	4	1	3	1	2	1	0	0	1	2	3	0	2	1	1	2	0	2	2	1	1	1	3	1	1	NA	0	0	1	1	3	2	2	3	3	3	2
PotVar0034467	0	0	1	0	1	0	2	3	1	1	1	1	0	1	0	1	1	1	0	0	1	1	0	0	0	2	1	0	4	0	0	3	3	2	1	2	1	2	1	0	1	1	0	1	0	0	1	0	1
PotVar0034469	0	0	0	1	1	NA	0	2	0	0	2	0	0	0	1	0	0	0	3	2	0	1	0	1	1	1	1	2	1	0	1	2	2	1	0	0	1	0	2	0	1	1	1	1	0	1	0	0	0
PotVar0034495	0	0	0	1	1	1	0	0	0	0	1	0	0	0	1	0	0	0	3	2	0	1	0	1	1	1	1	2	0	0	1	0	0	0	0	0	1	0	2	0	1	0	1	1	0	1	0	0	0
PotVar0034530	1	2	2	1	2	1	3	1	1	2	1	2	2	1	3	2	3	2	0	0	1	3	3	0	2	3	2	1	3	2	2	2	2	2	4	3	2	3	1	0	2	1	2	2	0	2	3	1	3
PotVar0034560	0	0	1	1	2	NA	2	2	1	NA	1	1	2	NA	1	1	1	1	3	2	2	2	0	1	1	3	2	3	4	0	1	2	2	1	1	2	2	3	3	0	2	0	NA	3	NA	2	1	2	1
PotVar0034565	0	0	0	0	0	0	0	1	0	0	0	0	0	0	0	0	0	0	0	0	0	0	0	0	0	0	0	0	1	0	0	1	1	0	0	0	0	0	0	0	0	0	0	0	0	0	0	0	0
PotVar0034568	0	0	0	0	0	0	0	0	0	0	0	1	0	1	0	0	0	0	0	1	0	0	0	1	0	0	0	0	0	0	0	0	0	0	0	0	0	0	0	0	0	0	0	0	1	0	0	1	0
PotVar0034574	0	2	1	1	1	1	1	0	0	1	1	1	1	0	3	1	2	1	0	0	0	2	3	0	2	1	1	1	0	2	2	1	1	1	3	1	1	1	0	0	1	1	1	1	0	1	2	1	2
PotVar0034578	0	2	2	2	1	1	1	2	3	1	2	2	0	2	0	2	1	2	1	2	2	0	1	3	1	0	1	0	0	2	1	1	1	2	0	1	1	0	1	4	1	3	0	0	2	0	0	1	1
PotVar0034580	0	0	1	0	1	0	2	1	1	2	0	1	3	2	0	1	1	1	0	0	1	1	0	0	0	2	1	1	3	0	0	1	1	1	1	2	1	3	1	0	1	0	2	2	2	2	1	2	1
PotVar0034618	0	0	0	0	0	0	0	1	0	0	0	0	0	0	0	0	0	0	0	0	0	0	0	0	0	0	0	0	1	0	0	1	0	0	0	0	0	0	0	0	0	0	0	0	0	0	0	0	0
PotVar0034638	0	0	0	0	0	0	0	1	0	0	0	0	0	0	0	0	0	0	0	0	0	0	0	0	0	0	0	0	1	0	0	1	2	0	0	0	0	0	0	0	0	0	0	0	0	0	0	0	0
PotVar0034649	0	0	1	0	1	0	2	1	1	1	0	1	0	1	0	1	1	1	0	0	1	1	0	0	0	2	1	0	3	0	0	1	2	1	1	2	1	2	1	0	1	0	0	1	0	0	0	0	1
PotVar0034688	0	2	2	2	1	1	1	2	3	1	2	2	0	2	0	2	1	2	1	NA	2	0	1	3	1	0	1	0	0	2	1	1	4	2	0	1	1	0	1	4	1	3	0	0	2	0	0	1	1
PotVar0034690	0	0	0	0	0	0	0	1	0	0	0	0	0	0	0	0	0	0	0	0	0	0	0	0	0	0	0	0	1	0	0	1	1	0	0	0	0	0	0	0	0	0	0	0	0	0	0	0	0
PotVar0034705	0	0	0	0	0	0	0	1	0	0	0	0	0	0	0	0	0	0	0	0	0	0	0	0	0	0	0	0	1	NA	0	1	0	0	0	0	0	0	0	0	0	0	0	0	0	0	0	0	0
PotVar0034716	0	0	0	1	1	2	0	0	0	0	1	0	0	0	1	0	0	0	3	2	1	1	0	1	1	1	1	2	0	0	1	0	NA	0	0	0	1	0	2	0	1	0	1	1	0	1	1	0	0
PotVar0034717	0	0	0	0	0	0	0	0	1	0	0	0	0	0	0	0	0	1	0	0	0	0	0	0	0	0	0	0	0	0	0	0	0	0	0	0	0	0	0	0	0	1	0	0	0	0	0	0	0
PotVar0034718	0	0	0	0	0	0	0	0	0	0	0	0	0	0	0	0	0	0	0	0	0	0	0	0	0	0	0	0	0	0	0	0	2	0	0	0	0	0	0	0	0	1	0	0	1	0	0	0	0
PotVar0034725	0	0	1	0	0	0	0	0	0	0	0	0	0	1	0	0	0	0	0	0	0	0	0	0	0	0	0	0	0	0	0	0	0	0	0	0	0	0	0	0	0	0	0	0	0	0	0	1	0
PotVar0034726	0	2	2	1	2	1	3	0	1	3	1	2	1	1	3	2	3	2	0	0	1	3	3	0	2	3	2	2	3	2	2	2	1	2	4	3	2	3	1	0	2	1	1	2	1	3	2	1	3
PotVar0034727	0	0	0	0	0	0	0	0	0	0	0	0	1	1	0	0	0	0	0	0	0	0	0	0	0	0	0	0	0	0	0	0	0	0	0	0	0	0	0	0	0	0	0	0	1	0	0	1	0
PotVar0034768	0	0	0	0	0	0	0	0	0	0	0	0	2	0	0	0	0	0	0	0	0	0	0	0	0	0	0	0	0	0	0	0	0	0	0	0	0	1	0	0	0	0	2	1	0	1	1	1	0
PotVar0034790	0	NA	2	1	2	1	3	0	1	3	1	2	1	1	3	2	3	2	0	0	1	3	3	0	2	3	2	2	3	2	2	2	NA	2	4	3	2	3	1	0	2	1	1	2	1	3	2	1	3
PotVar0034809	0	0	0	0	0	1	0	1	0	0	0	0	0	0	0	0	0	0	0	0	0	0	0	0	0	0	0	0	1	0	0	NA	0	0	0	0	0	0	0	0	0	0	0	0	0	0	0	0	0
PotVar0034812	0	2	2	0	0	1	1	2	2	1	0	1	3	3	0	0	1	0	0	1	2	0	0	1	1	0	0	0	0	0	1	0	0	1	0	1	1	1	1	1	1	2	2	1	2	1	1	3	1
PotVar0034819	0	2	3	1	2	1	3	0	1	3	1	2	3	2	3	2	3	2	0	0	1	3	3	0	2	3	2	2	3	2	2	2	NA	2	4	3	2	4	1	0	2	1	3	3	1	4	3	3	3
PotVar0034838	0	0	0	0	0	0	0	1	0	0	0	0	0	0	1	0	0	0	0	0	0	2	0	0	0	1	0	0	1	0	0	0	0	0	0	1	0	0	0	0	0	0	0	0	0	0	0	0	0
PotVar0034839	0	1	2	2	2	0	0	0	1	1	0	1	0	0	0	1	0	2	1	1	1	1	0	1	1	2	2	1	0	0	1	2	1	2	0	0	0	0	1	0	0	1	0	0	1	0	0	0	0
PotVar0034859	0	0	0	0	0	0	0	0	0	0	0	0	0	0	0	0	0	0	0	0	0	0	0	0	0	0	0	0	0	0	0	0	0	0	0	0	0	0	0	0	0	1	0	0	0	0	0	0	0
PotVar0034862	0	0	0	1	1	2	0	0	1	0	1	0	0	0	1	0	0	1	3	2	1	1	0	NA	1	1	1	2	0	0	1	0	0	0	0	0	1	0	2	NA	1	0	1	1	0	0	1	0	0
PotVar0034886	0	2	2	2	1	1	1	2	2	2	1	1	3	3	1	2	NA	1	1	1	3	2	1	2	1	1	1	0	1	2	1	0	0	1	0	2	1	3	1	1	1	3	2	1	2	1	1	2	1
PotVar0034892	0	2	1	0	0	1	1	1	2	1	0	0	0	1	0	0	1	0	0	1	2	0	0	1	1	0	0	0	0	0	1	0	0	1	0	1	1	0	1	1	1	2	0	0	1	0	0	0	1
PotVar0034893	0	2	2	1	2	1	3	0	1	2	1	2	2	1	2	2	3	2	0	0	0	1	3	0	2	2	2	2	2	2	2	2	2	2	4	2	2	1	1	0	2	1	2	2	1	4	3	2	3
PotVar0034908	0	0	0	0	0	0	0	1	0	0	0	0	0	0	0	0	0	0	0	0	0	0	0	0	0	0	0	0	1	0	0	1	1	0	0	0	0	0	0	1	0	0	0	0	0	0	0	0	0
PotVar0034910	0	0	1	0	0	0	0	0	0	0	0	0	0	1	0	0	0	0	0	0	0	0	0	0	0	0	0	0	0	0	0	0	0	0	0	1	0	0	0	0	0	0	0	0	0	0	0	0	0
PotVar0034932	0	0	0	0	0	0	0	0	0	0	0	0	0	0	0	0	0	0	0	0	0	0	0	0	0	0	0	0	0	0	0	0	0	0	0	0	0	0	0	0	0	1	0	0	0	0	0	0	0
PotVar0034940	0	0	0	0	1	0	0	0	0	0	0	0	0	0	0	0	0	1	0	0	0	0	0	0	0	0	0	0	0	0	0	0	0	0	0	0	0	0	0	0	0	0	0	0	0	0	0	0	0
PotVar0034941	1	0	1	2	0	0	0	1	0	1	1	1	2	2	1	2	0	0	1	0	1	2	1	1	0	1	1	0	1	2	0	0	0	0	0	1	0	NA	0	0	0	0	1	1	1	0	0	2	0
PotVar0034944	0	0	0	2	0	0	0	0	0	1	1	0	0	0	0	1	0	0	NA	0	1	0	0	1	0	0	1	0	0	2	0	0	0	0	0	0	0	3	0	0	0	0	0	0	0	0	0	0	0
PotVar0034950	0	0	0	1	1	2	0	2	1	0	2	1	0	0	1	0	0	1	3	3	1	1	0	2	1	1	1	2	1	0	1	2	2	1	0	0	1	0	2	3	1	0	1	1	1	0	1	0	0
PotVar0034952	0	0	0	0	0	0	0	1	0	0	0	1	0	0	1	0	0	0	0	0	0	2	0	0	0	1	0	0	1	0	0	0	0	0	0	0	0	0	0	0	0	0	0	0	0	0	0	0	0
PotVar0034964	0	0	0	0	0	0	0	1	0	1	0	1	1	0	1	0	0	0	0	0	0	0	0	0	1	0	0	3	1	0	0	0	0	0	1	1	1	0	0	0	1	0	0	0	1	2	1	0	1
PotVar0034966	0	2	0	1	1	2	0	1	1	0	1	0	0	0	2	0	1	1	3	2	1	1	1	2	1	1	1	2	0	1	2	1	1	1	1	1	1	0	2	1	1	1	1	2	1	0	2	0	0
PotVar0034970	1	0	3	0	2	0	2	0	1	1	2	2	3	3	0	4	2	2	0	0	0	2	1	0	1	3	1	0	2	0	0	1	2	1	2	1	1	3	1	0	1	1	3	2	1	2	1	4	2
PotVar0034971	0	0	0	3	0	1	1	1	0	1	1	1	1	0	2	0	0	0	1	0	0	1	2	1	1	0	2	2	1	3	0	1	1	1	1	1	1	0	0	0	1	0	0	0	1	2	1	0	1
PotVar0034972	0	0	0	0	1	0	0	0	0	1	0	1	0	0	0	0	0	1	0	1	1	0	0	0	0	0	0	0	0	0	1	0	0	0	0	0	0	1	0	2	0	1	0	0	0	0	0	0	0
PotVar0034973	0	0	0	3	0	1	1	0	0	0	1	0	0	0	1	0	0	0	1	0	0	1	2	1	0	0	2	0	0	3	0	1	1	1	0	0	0	0	0	0	0	0	0	0	0	0	0	0	0
PotVar0034975	0	0	0	0	0	NA	0	0	0	0	0	0	0	0	0	0	0	0	0	0	0	0	0	0	0	0	0	0	0	0	0	0	0	0	0	0	0	0	0	0	0	1	0	0	0	0	0	0	0
PotVar0034977	1	0	0	0	1	0	0	1	0	1	0	1	0	0	0	0	0	1	0	1	1	0	0	0	0	0	0	0	1	0	1	1	1	0	0	0	0	1	0	2	0	1	0	0	0	0	0	0	0
PotVar0034978	0	0	0	1	0	1	1	0	0	0	0	0	0	0	0	0	0	0	0	0	0	0	2	0	0	0	1	0	0	1	0	1	1	1	0	0	0	0	0	0	0	0	0	0	0	0	0	0	0
PotVar0034986	0	2	1	0	0	1	1	1	2	1	0	0	1	2	0	0	1	0	0	1	2	0	0	1	1	0	0	0	0	0	1	0	0	1	0	1	1	0	1	1	1	1	0	0	2	0	0	0	1
PotVar0034989	0	2	2	1	3	2	2	0	2	0	2	1	3	2	2	4	3	3	3	2	1	2	2	1	2	NA	2	2	1	1	2	1	1	1	3	1	2	1	3	1	2	2	3	4	1	2	3	4	2
PotVar0035034	1	0	0	3	0	1	1	0	0	0	1	0	0	0	1	0	0	0	1	0	0	1	NA	1	0	0	2	0	0	3	0	1	1	1	0	0	0	1	0	0	0	0	0	0	0	0	0	0	0
PotVar0035098	0	0	0	0	0	0	0	1	0	0	0	0	0	0	0	0	0	0	0	0	0	0	0	1	0	0	0	0	0	0	0	1	1	1	0	1	0	0	0	0	0	0	0	0	1	0	0	0	0
PotVar0035134	0	0	0	0	0	0	0	0	0	1	0	0	0	0	0	0	0	0	0	0	0	0	0	0	0	0	0	0	0	0	0	0	0	0	0	0	0	NA	0	0	0	0	0	0	0	0	1	0	0
PotVar0035136	0	1	1	0	0	0	1	0	1	0	0	0	1	2	1	0	1	0	1	0	0	0	2	0	1	0	1	0	0	0	0	0	0	0	1	1	0	0	2	0	1	0	0	1	0	1	0	0	1
PotVar0035137	0	1	3	2	2	1	2	2	2	1	3	3	3	3	3	2	1	3	3	1	0	2	3	3	2	1	3	3	1	3	2	1	NA	1	3	3	3	2	2	1	3	2	2	2	2	2	3	4	2
PotVar0035147	0	0	0	0	0	0	0	0	0	1	0	0	0	0	0	0	0	0	0	0	0	0	0	1	0	0	0	1	0	0	0	0	0	0	0	0	0	1	0	0	0	0	0	0	1	0	1	1	0
PotVar0035152	0	0	0	2	0	0	1	0	0	0	0	0	0	0	0	0	0	0	0	1	0	1	0	0	0	2	0	0	1	0	0	0	3	0	0	0	0	0	0	1	0	1	0	0	0	0	0	0	0
PotVar0035162	0	0	0	0	0	0	0	0	0	0	0	0	0	0	0	0	0	0	0	0	0	0	0	0	0	0	0	0	0	0	0	0	0	0	0	0	0	0	0	1	0	0	0	0	0	0	0	0	0
PotVar0035163	0	0	0	0	0	0	0	0	0	0	0	0	0	0	0	0	0	0	0	0	0	0	0	1	0	0	0	2	0	0	0	0	0	0	0	0	0	0	0	0	0	0	0	0	1	0	0	1	0
PotVar0035164	0	0	2	2	2	1	1	2	1	1	3	3	2	1	2	2	0	3	2	1	0	2	1	3	1	1	2	3	1	3	2	1	1	1	2	2	3	NA	0	1	2	2	2	1	2	1	3	4	1
PotVar0035198	0	0	0	0	0	0	0	0	0	1	0	0	0	0	0	0	0	0	0	0	0	0	0	0	0	0	0	0	0	0	0	0	0	0	0	0	0	1	0	0	0	0	0	0	0	0	1	0	0
PotVar0035238	0	3	1	0	2	3	1	2	2	3	1	1	1	1	1	2	3	1	1	2	4	1	1	1	2	1	1	1	2	1	2	3	3	3	1	1	1	2	2	2	1	1	2	2	2	2	1	0	2
PotVar0035248	0	0	1	1	0	0	0	0	0	0	0	0	0	0	0	1	0	0	0	1	0	0	0	0	0	0	0	0	0	0	0	0	0	0	0	0	0	0	0	0	0	0	0	0	0	0	0	0	0
PotVar0035261	0	0	2	2	2	1	1	2	1	1	3	1	2	0	2	2	0	3	2	1	0	2	1	2	1	1	2	3	1	3	2	0	0	0	2	2	2	NA	0	1	0	1	1	1	2	1	3	2	0
PotVar0035301	0	3	1	0	1	3	1	2	1	3	1	1	1	2	1	2	0	0	NA	1	4	1	1	1	2	0	2	1	0	0	0	NA	3	4	1	0	1	NA	2	1	2	0	3	2	1	2	2	3	2
PotVar0035378	0	0	0	0	0	0	0	0	1	0	0	0	0	0	1	1	NA	1	1	1	0	1	0	1	0	1	0	0	2	1	2	0	0	0	0	0	1	0	0	0	0	1	0	0	0	0	1	0	0
PotVar0035379	0	0	2	2	2	1	1	2	2	0	3	1	2	0	NA	2	3	4	3	2	0	3	1	2	1	2	2	1	3	4	4	0	0	0	2	3	3	1	0	0	0	3	1	1	1	1	2	1	1
PotVar0035449	0	0	1	1	0	0	0	0	0	0	0	0	0	0	0	1	0	0	0	1	0	0	0	0	0	0	0	0	0	0	0	0	0	0	0	1	0	0	0	0	0	0	0	0	0	0	0	0	0
PotVar0035451	1	1	1	2	1	0	2	0	1	1	0	2	1	2	1	0	NA	0	0	1	0	0	2	0	1	2	0	0	1	0	0	1	1	0	1	1	0	1	2	NA	2	1	0	1	1	1	0	0	1
PotVar0035469	0	0	0	0	0	0	0	0	0	0	0	0	0	0	1	0	0	0	0	0	0	0	0	1	0	0	0	1	1	0	0	0	0	0	0	0	0	0	0	0	0	0	0	0	1	0	0	0	0
PotVar0035470	0	0	1	1	2	1	1	2	1	0	3	1	2	0	0	0	0	3	2	0	0	2	1	1	1	1	2	1	0	3	2	0	NA	0	2	2	2	1	0	0	0	2	1	1	1	1	1	1	1
PotVar0035473	0	0	0	0	0	0	0	0	0	0	0	0	0	0	0	0	0	0	0	0	0	0	0	1	0	0	0	2	0	0	0	0	1	0	0	0	0	0	0	0	0	0	0	0	1	0	0	0	0
PotVar0035543	1	3	1	0	1	3	1	2	1	3	1	1	1	2	1	2	0	0	1	1	4	1	1	1	2	0	2	1	0	0	0	3	3	4	1	0	1	2	2	1	2	0	3	2	1	2	2	3	2
PotVar0035546	0	1	2	3	1	0	2	0	1	1	0	2	1	2	2	1	1	0	0	2	0	0	2	1	1	2	0	2	2	0	0	1	1	0	1	2	0	1	2	3	2	1	0	1	2	1	0	0	1
PotVar0035547	0	0	0	2	0	0	0	0	0	1	0	0	0	0	0	0	0	0	0	0	0	0	0	0	0	NA	0	0	1	0	0	1	2	0	0	0	0	1	0	1	0	1	0	0	0	0	0	0	0
PotVar0035553	0	1	1	2	1	0	2	0	2	1	0	2	1	2	2	1	4	NA	1	2	0	1	2	1	1	3	0	0	3	NA	NA	1	NA	0	1	1	NA	1	2	NA	2	2	0	1	1	1	1	0	1
PotVar0035572	0	0	0	2	0	0	0	0	0	1	0	0	0	0	0	0	0	0	0	0	0	0	0	0	0	2	0	0	1	0	0	0	0	0	0	0	0	1	0	2	0	1	0	0	0	0	0	0	0
PotVar0035591	0	0	1	1	0	0	0	0	0	0	0	0	0	0	1	0	0	0	0	1	0	0	0	0	0	0	0	0	0	0	0	0	0	0	1	1	0	0	0	0	0	0	0	0	0	0	1	0	0
PotVar0035594	0	0	0	0	0	0	0	0	0	0	0	0	0	0	0	0	0	0	0	0	0	0	0	0	0	0	0	0	0	0	0	0	0	0	0	0	0	0	0	0	0	0	0	0	0	0	0	0	0
PotVar0035595	0	3	1	0	1	3	0	2	1	2	1	0	1	1	1	2	0	0	2	1	4	1	1	0	2	0	2	1	0	0	0	3	3	4	1	0	0	1	2	1	2	0	2	2	1	2	2	1	0
PotVar0035605	0	0	1	1	0	0	0	0	0	0	0	0	0	0	0	0	0	0	0	1	0	0	0	0	0	0	0	0	0	0	0	0	0	0	0	1	0	0	0	0	0	0	0	0	0	0	0	0	0
PotVar0035692	1	0	0	0	0	0	0	0	0	0	0	0	0	0	0	1	0	0	0	0	0	0	0	1	0	0	0	1	0	0	0	0	0	0	0	0	0	0	0	0	0	0	0	0	1	0	0	0	0
PotVar0035693	0	1	1	0	1	0	2	0	1	0	0	3	1	3	1	0	1	0	0	1	0	0	2	1	1	0	0	0	0	0	0	0	0	0	1	1	1	0	2	1	2	0	1	1	1	1	0	2	2
PotVar0035695	0	0	0	0	0	0	0	0	0	0	0	0	0	0	1	1	0	0	0	0	0	0	0	1	0	0	0	2	1	0	0	0	0	0	0	0	0	0	0	0	0	0	0	0	1	0	0	0	0
PotVar0035697	0	3	1	0	1	3	0	2	1	2	1	0	1	1	1	2	0	0	NA	1	4	1	1	0	2	0	2	1	0	0	0	3	3	4	1	0	0	1	2	1	2	0	2	2	1	2	2	1	0
PotVar0035721	0	0	1	1	0	0	0	0	0	0	0	0	0	0	0	0	0	0	0	1	0	0	0	0	0	0	0	0	0	0	0	0	0	0	0	1	0	0	0	0	0	0	0	0	0	0	0	0	0
PotVar0035723	0	0	0	0	0	0	0	0	0	0	0	0	0	0	0	0	0	0	0	0	0	0	0	0	0	0	0	0	0	0	0	0	1	0	0	0	0	0	0	0	0	0	0	0	0	0	0	0	0
PotVar0035739	1	1	1	2	1	0	2	0	1	2	0	3	2	3	1	0	NA	0	2	1	0	0	2	1	1	2	1	0	1	1	3	1	1	0	1	2	2	3	2	NA	2	1	1	1	1	1	0	2	4
PotVar0035746	0	0	0	2	0	0	0	0	0	2	0	0	0	0	0	0	0	0	0	0	0	0	0	0	0	1	0	0	1	0	0	1	0	0	0	0	0	2	0	2	0	1	0	0	0	0	0	0	1
PotVar0035753	0	0	1	1	2	1	2	2	2	0	3	1	1	0	0	1	3	4	2	1	0	3	1	2	1	2	2	1	2	3	1	0	NA	0	1	1	2	1	0	0	0	3	1	1	1	1	1	1	0
PotVar0035758	0	2	2	1	1	3	0	2	1	2	1	0	1	1	3	3	0	0	0	2	4	1	1	1	2	0	1	3	1	0	0	2	4	3	2	1	0	1	2	1	1	0	2	2	2	2	3	1	0
PotVar0035775	1	0	0	0	0	0	0	0	0	0	0	0	0	0	0	1	0	0	0	0	0	0	0	1	0	0	0	1	0	0	0	0	0	0	0	0	0	0	0	0	0	0	0	0	1	0	0	0	0
PotVar0035780	0	0	1	1	0	0	0	0	0	0	0	0	0	0	0	0	0	0	0	1	0	0	0	0	0	0	0	0	0	0	0	0	0	0	0	1	0	0	0	0	0	0	0	0	0	0	0	0	0
PotVar0035799	0	1	0	0	0	0	0	0	0	0	0	0	0	0	0	0	0	0	0	0	0	0	0	0	0	0	0	0	0	0	0	1	1	1	0	0	0	0	0	0	1	0	0	0	0	0	0	0	0
PotVar0035827	0	0	0	2	0	0	0	0	0	2	0	0	0	0	0	0	0	0	0	0	0	0	0	0	0	1	0	0	1	0	0	1	1	0	0	0	0	2	0	2	0	1	0	0	0	0	0	0	1
PotVar0035847	1	0	0	0	0	0	0	0	0	2	0	0	0	0	0	0	0	0	0	0	0	0	0	0	0	0	0	0	0	0	0	1	0	0	0	0	0	2	0	0	0	0	0	0	0	0	0	0	1
PotVar0035850	0	3	1	0	1	3	2	2	2	2	1	3	3	4	2	2	1	0	2	2	4	1	3	1	3	1	2	1	0	1	3	2	2	3	2	2	2	1	4	2	3	0	3	3	2	3	2	3	3
PotVar0035852	0	0	2	1	3	1	2	2	2	0	3	1	1	0	0	1	3	4	2	1	0	3	1	2	1	2	2	1	2	3	1	0	0	0	1	1	2	1	0	0	0	3	1	1	1	1	1	1	0
PotVar0035859	0	0	0	0	0	0	0	0	0	2	0	0	0	0	0	0	0	0	0	0	0	0	0	0	0	0	0	0	0	0	0	1	1	0	0	0	0	NA	0	0	0	0	0	0	0	0	0	0	1
PotVar0035877	0	0	0	0	0	0	0	0	0	0	0	0	0	0	0	0	0	0	0	0	0	0	0	0	0	0	0	0	0	0	0	0	0	0	0	0	0	0	0	0	0	0	0	0	0	0	0	0	0
PotVar0035883	0	0	1	1	0	0	0	0	0	0	0	0	0	0	0	0	0	0	0	1	0	0	0	0	0	0	0	0	0	0	0	0	0	0	0	1	0	0	0	0	0	0	0	0	0	0	0	0	0
PotVar0035955	0	4	1	0	1	3	2	2	2	3	0	1	3	3	2	2	1	0	0	0	4	0	3	0	3	0	1	1	0	0	1	4	4	4	1	2	2	2	4	1	3	1	2	3	2	3	2	1	3
PotVar0035985	0	0	0	0	0	0	0	0	0	0	0	0	0	0	0	0	0	0	0	0	0	0	0	0	0	0	0	0	0	0	0	0	0	0	0	0	0	0	0	0	0	0	0	0	0	0	0	0	0
PotVar0035993	0	0	0	0	0	0	1	0	0	0	0	0	0	0	0	0	0	0	0	1	0	0	0	0	0	0	0	0	0	0	0	0	0	0	1	0	0	0	0	1	0	0	0	0	0	0	0	0	0
PotVar0036014	0	0	0	0	0	0	1	0	0	0	0	0	0	0	0	0	0	0	0	1	0	0	0	0	0	0	0	0	0	0	0	0	0	0	1	0	0	0	0	1	0	0	0	0	0	0	0	0	0
PotVar0036054	0	0	2	1	3	1	1	2	2	0	4	1	1	0	0	1	3	4	2	2	0	4	1	2	1	2	2	1	2	2	1	0	0	0	2	1	1	1	0	0	0	2	1	1	1	1	1	1	0
PotVar0036057	0	0	0	2	0	0	0	0	0	0	0	0	0	0	0	0	0	0	0	0	0	0	0	0	0	1	0	0	1	0	0	0	0	0	0	0	0	0	0	2	0	1	0	0	0	0	0	0	0
PotVar0036058	0	1	0	0	0	0	0	0	0	1	0	0	2	0	0	1	0	0	0	0	0	0	0	0	0	0	0	1	0	0	0	3	3	2	0	1	0	1	0	1	1	0	1	1	0	2	1	0	2
PotVar0036059	1	0	0	0	0	0	0	0	0	1	0	2	0	1	0	0	0	0	2	0	0	0	0	1	0	1	1	1	0	2	2	0	0	0	0	0	1	1	0	0	1	0	1	0	1	0	0	2	1
PotVar0036085	0	0	1	1	0	0	0	0	0	0	0	0	0	0	2	1	0	0	0	1	0	0	0	1	0	0	0	1	1	0	0	0	0	0	0	1	0	0	0	0	0	0	0	0	0	0	1	0	0
PotVar0036142	0	2	1	0	1	NA	0	2	1	3	0	2	0	2	1	1	0	0	2	0	4	0	1	0	2	1	2	1	0	1	0	0	0	2	0	0	1	2	2	1	1	0	2	1	2	0	1	3	1
PotVar0036149	0	0	1	0	1	0	0	0	1	0	0	0	0	0	0	0	3	1	0	1	0	1	0	1	0	1	0	0	2	0	0	0	0	0	0	0	0	0	0	0	0	0	0	0	0	0	0	0	0
PotVar0036150	0	1	0	2	0	0	0	0	0	1	0	0	2	0	0	2	0	0	0	0	0	0	0	0	0	1	0	1	1	1	2	3	3	2	0	1	0	1	0	2	1	1	1	1	0	2	1	0	2
PotVar0036191	0	1	0	0	0	0	NA	0	1	0	0	1	1	2	1	0	1	0	0	0	0	0	2	0	1	0	0	0	0	0	1	1	1	0	1	1	2	0	2	0	2	1	0	1	1	1	0	0	1
PotVar0036325	0	1	0	0	0	0	0	0	1	0	0	0	0	1	0	0	0	0	1	0	0	0	0	0	0	0	0	0	0	0	0	0	0	0	0	0	0	0	0	0	0	0	1	1	1	0	0	0	1
PotVar0036404	0	0	0	0	0	0	0	0	0	1	0	0	0	2	1	0	0	0	0	0	0	0	0	1	0	0	0	0	0	0	0	0	0	0	0	0	0	0	0	1	0	0	0	0	1	2	1	1	0
PotVar0036410	0	2	1	1	3	1	2	0	1	1	1	1	0	3	1	0	2	2	2	0	0	1	0	3	2	0	1	0	2	1	1	0	0	0	2	2	1	0	0	3	2	1	1	2	3	2	1	2	1
PotVar0036430	0	0	0	1	0	0	0	0	1	1	2	0	1	0	0	0	0	1	1	0	0	0	0	0	0	1	1	1	0	1	0	1	1	1	1	0	1	1	0	0	1	1	0	0	0	1	0	0	1
PotVar0036451	0	1	1	1	0	0	0	0	1	1	2	1	3	1	2	0	1	1	1	0	0	0	2	0	1	2	1	2	0	1	0	3	3	2	2	1	1	1	1	1	2	1	0	0	1	1	2	0	2
PotVar0036458	0	0	1	1	0	0	1	2	0	1	1	2	1	0	0	1	0	0	0	3	2	2	2	0	0	1	0	0	1	0	2	0	0	1	0	0	0	2	0	0	0	2	4	1	0	1	0	0	1
PotVar0036461	0	1	1	1	3	1	2	0	0	0	0	1	0	1	0	0	1	2	1	0	0	0	0	1	2	0	1	0	1	1	1	0	0	0	1	2	1	0	0	2	1	1	0	1	1	0	0	1	0
PotVar0036476	0	1	0	0	0	0	0	0	1	0	1	0	0	1	0	0	1	0	1	0	0	1	0	1	0	0	0	0	1	0	0	0	0	0	1	0	0	0	0	0	1	0	1	1	1	0	0	0	1
PotVar0036483	0	1	1	1	3	1	2	0	0	1	0	1	0	2	1	0	1	2	1	0	0	0	0	2	2	0	1	0	1	1	1	0	0	0	1	2	1	0	0	3	1	1	0	1	2	2	1	2	0
PotVar0036484	0	0	0	0	0	0	0	0	0	1	0	0	0	1	1	0	0	0	0	0	0	0	0	1	0	0	0	0	0	0	0	0	0	0	0	0	0	0	0	0	0	0	0	0	1	2	1	1	0
[truncated: 8,971 more rows]
[truncated: 282 more columns]
