# Supplementary material for: Distribution of P1(D1) wart disease resistance in potato germplasm and GWAS identification of haplotype-specific SNP markers
Source: Theor Appl Genet. 2020 Feb 11;133(6):1859–71. doi: 10.1007/s00122-020-03559-3 (PMC7237394; doi:10.1007/s00122-020-03559-3)
Supplement: Supplementary file 4 — Supplementary material 4 (XLSX 27 kb) [file 122_2020_3559_MOESM4_ESM.xlsx]

## Sheet: Sheet1
Prodhomme et al. (2020) Distribution of P1(D1) wart disease resistance in potato germplasm and GWAS identification of haplotype specific SNP markers. Theoretical and Applied Genetics. Corresponding author: Herman J. van Eck, Wageningen UR Plant Breeding, Droevendaalsesteeg 1, 6708 PB, Wageningen, The Netherlands, herman.vaneck@wur.nl
Structure group membership of each variety according to the STRUCTURE results for K = 4.
Cultivar	Rest	Agria	Starch	GB	Final Group
Accord	0.4379	0.0203	0.2103	0.3317	Rest
Ackersegen	0.9773	0.0074	0.006	0.0093	Rest
Agata	0.9268	0.0084	0.0027	0.0621	Rest
Agria	0.001	0.9969	0.001	0.001	Agria
Ajiba	0.7335	0.0054	0.2035	0.0579	Rest
Aladin	0.7213	0.0228	0.0064	0.2495	Rest
Albion	0.5553	0.0077	0.0084	0.4285	Rest
Alcmaria	0.9306	0.0462	0.0117	0.0115	Rest
Allure	0.3428	0.0062	0.6443	0.0066	Starch
Almera	0.5913	0.1553	0.0075	0.2459	Rest
Alpha	0.4656	0.0119	0.0671	0.4553	Rest
Altus	0.0031	0.002	0.9914	0.0036	Starch
Am 78-3704	0.0512	0.01	0.8645	0.0743	Starch
Amado	0.0558	0.0856	0.5957	0.2628	Starch
Amanda	0.2601	0.0403	0.0839	0.6159	GB
Amarin	0.7082	0.0158	0.0068	0.2694	Rest
Ambition	0.5441	0.4394	0.0047	0.0119	Rest
Amorosa	0.816	0.1274	0.0052	0.0516	Rest
Ampera	0.9349	0.0479	0.0058	0.0113	Rest
Amyla	0.5362	0.0094	0.4442	0.0102	Rest
Annabelle	0.7883	0.1109	0.0036	0.097	Rest
Anosta	0.5808	0.0131	0.0225	0.3834	Rest
Anuschka	0.7909	0.2002	0.0043	0.0046	Rest
Arcade	0.0055	0.7817	0.1947	0.0182	Agria
Arielle	0.652	0.1421	0.0035	0.2024	Rest
Arinda	0.6602	0.0162	0.0279	0.2958	Rest
Arizona	0.5065	0.0053	0.2909	0.1972	Rest
Arkula	0.5882	0.008	0.0045	0.3992	Rest
Armundo	0.7556	0.0898	0.0057	0.1491	Rest
Arnova	0.7379	0.0055	0.0083	0.2485	Rest
Arran Chief	0.0042	0.0033	0.0052	0.9876	GB
Arran Pilot	0.0056	0.0067	0.0106	0.9772	GB
Arran Victory	0.0047	0.0061	0.0052	0.9841	GB
Arrow	0.486	0.1015	0.0076	0.4048	Rest
Arsenal	0.4828	0.0289	0.2581	0.2307	Rest
Artemis	0.6816	0.0348	0.0058	0.2777	Rest
Astarte	0.3438	0.0146	0.6151	0.0265	Starch
Asterix	0.5546	0.0138	0.3297	0.1022	Rest
Atlantic	0.2404	0.2633	0.0812	0.4149	GB
Aurora	0.5752	0.0265	0.3009	0.0973	Rest
Ausonia	0.6079	0.0194	0.0143	0.3585	Rest
Avano	0.1041	0.0414	0.8192	0.0354	Starch
Avarna	0.0587	0.0098	0.9049	0.0265	Starch
Avaya	0.0629	0.0057	0.9031	0.0283	Starch
Aveka	0.0096	0.0108	0.9523	0.0275	Starch
Avenance	0.0163	0.0276	0.8508	0.1052	Starch
Aventra	0.1598	0.0115	0.8231	0.0055	Starch
Averia	0.0064	0.0102	0.8996	0.0839	Starch
Aviala	0.007	0.0054	0.9822	0.0052	Starch
Axion	0.0112	0.0258	0.8731	0.0898	Starch
Bafana	0.5544	0.4289	0.0057	0.011	Rest
Ballydoon	0.007	0.0082	0.0064	0.9787	GB
Bartina	0.2661	0.0957	0.0045	0.6336	GB
Belana	0.5638	0.3064	0.1235	0.0065	Rest
Bellanova	0.8276	0.0326	0.117	0.023	Rest
Belle De Fontenay	0.4323	0.0339	0.0084	0.5253	GB
Bellini	0.8244	0.0053	0.0454	0.1247	Rest
Berber	0.7135	0.0158	0.0043	0.2663	Rest
Bildtstar	0.7444	0.128	0.0493	0.0786	Rest
Binella	0.8478	0.006	0.0047	0.1414	Rest
Bintje	0.1386	0.2705	0.0051	0.5857	GB
Biogold	0.5667	0.0276	0.1158	0.2895	Rest
Bionica	0.4254	0.0887	0.0129	0.4731	GB
British Queen	0.0225	0.0205	0.0066	0.9506	GB
Bronko	0.5728	0.4126	0.0032	0.011	Rest
Caesar	0.2953	0.0096	0.3249	0.3702	GB
Canberra	0.9525	0.0117	0.0161	0.0196	Rest
Cara	0.2897	0.0233	0.1072	0.5799	GB
Cardinal	0.7313	0.0097	0.0823	0.1767	Rest
Caruso	0.8475	0.1141	0.0099	0.0284	Rest
Challenger	0.2968	0.5403	0.0767	0.0864	Agria
Champion	0.4597	0.0215	0.0095	0.5093	GB
Charlotte	0.6902	0.0578	0.0048	0.2474	Rest
Cherie	0.5879	0.096	0.0052	0.3109	Rest
Cilena	0.9311	0.0445	0.004	0.0203	Rest
Citadel	0.319	0.3961	0.2149	0.0699	Agria
Civa	0.2748	0.207	0.0037	0.5145	GB
Clivia	0.7037	0.2605	0.0033	0.0325	Rest
Cmk2004-614-002	0.6405	0.0919	0.1012	0.1667	Rest
Cmk2005-010-027	0.8506	0.0196	0.0044	0.1255	Rest
Cmk2005-062-026	0.2729	0.615	0.0532	0.059	Agria
Cmk2006-048-014	0.4945	0.2277	0.271	0.007	Rest
Cmk2006-070-005	0.7628	0.0337	0.0087	0.1948	Rest
Cmk2007-042-003	0.0099	0.1967	0.7804	0.0131	Starch
Countessa	0.0312	0.7063	0.2021	0.0604	Agria
Courage	0.3473	0.0584	0.4903	0.1041	Starch
Craigs Defiance	0.4606	0.0169	0.007	0.5158	GB
Crisps4All	0.2053	0.0955	0.2137	0.4855	GB
Cupido	0.7118	0.0636	0.0039	0.2207	Rest
Cycloon	0.0312	0.1168	0.4644	0.3875	Starch
Daisy	0.6167	0.0094	0.0079	0.3659	Rest
Dali	0.664	0.0084	0.0087	0.3191	Rest
Defender	0.2605	0.052	0.0627	0.6248	GB
Desiree	0.5108	0.0365	0.0112	0.4415	Rest
Diamant	0.7137	0.0103	0.0812	0.1949	Rest
Dione	0.0066	0.5098	0.079	0.405	Agria
Ditta	0.584	0.3967	0.0047	0.0146	Rest
Dolce Vita	0.4022	0.5878	0.0035	0.0064	Agria
Donald	0.5804	0.0076	0.3967	0.0151	Rest
Doon Star	0.0091	0.0075	0.0055	0.9782	GB
Dorado	0.1015	0.1492	0.1829	0.566	GB
Dr Mcintosh	0.0394	0.0074	0.0165	0.9362	GB
Dynamica	0.4578	0.1027	0.06	0.3797	Rest
Early Rose	0.0051	0.1545	0.003	0.8374	GB
Ehud	0.58	0.0058	0.1803	0.2339	Rest
Eigenheimer	0.2422	0.0734	0.0329	0.6515	GB
El Mundo	0.7408	0.0465	0.0956	0.1171	Rest
El Paso	0.6605	0.0371	0.0246	0.2778	Rest
Eldena	0.5646	0.1516	0.1636	0.1206	Rest
Elisabeth	0.7733	0.0084	0.006	0.2121	Rest
Elkana	0.5042	0.0075	0.4807	0.0079	Rest
Endeavour	0.4842	0.472	0.0323	0.0113	Agria
Eos	0.31	0.0072	0.0052	0.6775	GB
Epicure	0.1818	0.1256	0.0073	0.6855	GB
Escort	0.6836	0.1572	0.0705	0.0885	Rest
Estima	0.6208	0.0461	0.0036	0.3292	Rest
Euroflora	0.1635	0.0829	0.6777	0.0756	Starch
Euroluna	0.0927	0.0511	0.7066	0.1497	Starch
Eurostar	0.1249	0.5607	0.2391	0.0753	Agria
Everest	0.2676	0.0341	0.0037	0.6947	GB
Evita	0.1629	0.8247	0.0032	0.0089	Agria
Excellent	0.3837	0.5863	0.0098	0.02	Agria
Exquisa	0.8915	0.022	0.0092	0.0775	Rest
Fabula	0.65	0.018	0.0055	0.3263	Rest
Felsina	0.9841	0.0048	0.0061	0.0052	Rest
Festien	0.0036	0.002	0.9903	0.0042	Starch
Fianna	0.7387	0.026	0.1939	0.0413	Rest
Fichtelgold	0.8005	0.0084	0.0194	0.1719	Rest
Florida	0.0057	0.6888	0.297	0.0087	Agria
Folva	0.6712	0.0269	0.0083	0.2938	Rest
Fontane	0.0234	0.7748	0.1325	0.0694	Agria
Forza	0.0092	0.7958	0.1617	0.0334	Agria
Fresco	0.6884	0.0228	0.0258	0.2634	Rest
Frieslander	0.889	0.0119	0.073	0.0258	Rest
Frisia	0.4422	0.0226	0.2974	0.2377	Rest
Gem Russet	0.0913	0.1901	0.0351	0.6833	GB
Gladstone	0.0718	0.0053	0.0054	0.9176	GB
Gloria	0.9688	0.0048	0.0039	0.0223	Rest
Golden Wonder	0.1657	0.021	0.0099	0.8034	GB
Goya (2000)	0.3451	0.0239	0.6136	0.0172	Starch
Granola	0.8641	0.0266	0.0535	0.0558	Rest
Great Scot	0.0069	0.0165	0.0062	0.9702	GB
Hansa	0.5008	0.1466	0.0044	0.3482	Rest
Herald	0.5237	0.0535	0.0052	0.418	Rest
Hermes	0.6108	0.1379	0.0136	0.2377	Rest
Heroud	0.2039	0.6076	0.1759	0.0127	Agria
Home Guard	0.0191	0.0179	0.0041	0.959	GB
Hzpc06- 09	0.0072	0.3553	0.0124	0.6251	GB
Hzpc06- 11	0.009	0.7179	0.1765	0.0966	Agria
Hzpc06- 13	0.3929	0.5212	0.0116	0.0743	Agria
Hzpc06- 19	0.8529	0.0264	0.1157	0.0052	Rest
Hzpc06- 21	0.387	0.1013	0.1178	0.3942	GB
Hzpc06- 29	0.9506	0.0091	0.0033	0.0367	Rest
Hzpc06- 3	0.5928	0.3928	0.0048	0.0097	Rest
Hzpc06- 34	0.9091	0.0345	0.0044	0.052	Rest
Hzpc06- 8	0.3979	0.0481	0.4734	0.0807	Starch
Idarose	0.081	0.0259	0.0093	0.8837	GB
Impala	0.8744	0.0292	0.0882	0.0083	Rest
Industrie	0.7503	0.0178	0.1279	0.1039	Rest
Innovator	0.0054	0.2255	0.2536	0.5155	GB
Inova	0.9274	0.0447	0.0072	0.0208	Rest
Jaerla	0.944	0.0071	0.0069	0.042	Rest
Jaune D'Or	0.4236	0.2493	0.0054	0.3215	Rest
Kantara	0.0035	0.0023	0.9881	0.006	Starch
Karakter	0.0305	0.0055	0.8644	0.0996	Starch
Kardal	0.3712	0.0089	0.6134	0.0064	Starch
Kardent	0.3029	0.0131	0.6748	0.0091	Starch
Karnico	0.2145	0.0156	0.754	0.0161	Starch
Kartel	0.0023	0.0025	0.9915	0.0035	Starch
Kastelli	0.6388	0.0089	0.0082	0.344	Rest
Katahdin	0.1046	0.0367	0.003	0.8557	GB
Katinka	0.0206	0.0112	0.9554	0.0131	Starch
Kennebec	0.1142	0.1926	0.0052	0.6881	GB
Kerpondy	0.297	0.0605	0.008	0.6344	GB
King George	0.0048	0.0066	0.0034	0.9852	GB
Kondor	0.4998	0.0069	0.0179	0.4754	Rest
Kuras	0.1348	0.0061	0.4514	0.4075	Starch
Kuroda	0.7501	0.0136	0.0148	0.2214	Rest
Labadia	0.6655	0.035	0.0179	0.2813	Rest
Lady Amarilla	0.1196	0.7403	0.0266	0.1136	Agria
Lady Anna	0.1802	0.4593	0.2379	0.1225	Agria
Lady Blanca	0.2309	0.4833	0.0354	0.2504	Agria
Lady Britta	0.4628	0.5229	0.0088	0.0053	Agria
Lady Christl	0.609	0.0551	0.1154	0.2203	Rest
Lady Claire	0.4157	0.4877	0.0819	0.0146	Agria
Lady Felicia	0.0708	0.6754	0.0043	0.2497	Agria
Lady Jo	0.2296	0.3207	0.4427	0.0069	Starch
Lady Lenora	0.2831	0.1997	0.5083	0.0091	Starch
Lady Olympia	0.1361	0.6254	0.0044	0.2344	Agria
Lady Rosetta	0.2413	0.0095	0.725	0.0243	Starch
Lady Valora	0.4423	0.318	0.2126	0.0274	Rest
Lanorma	0.0915	0.0071	0.3941	0.5074	GB
Laura	0.6813	0.3068	0.0049	0.0069	Rest
Laurene	0.774	0.0049	0.0036	0.2175	Rest
Leonardo	0.0091	0.5566	0.2637	0.1707	Agria
Leyla	0.7302	0.2553	0.0044	0.0101	Rest
Libertas	0.5873	0.0069	0.3037	0.1021	Rest
Liseta	0.2632	0.0187	0.0102	0.7079	GB
Lucinda	0.5969	0.0081	0.0042	0.3909	Rest
Majestic	0.0043	0.0326	0.0034	0.9599	GB
Manitou	0.8	0.1808	0.0061	0.0129	Rest
Mara	0.45	0.0068	0.5321	0.0111	Starch
Marabel	0.9435	0.0148	0.0343	0.0073	Rest
Marfona	0.3111	0.0146	0.0044	0.67	GB
Marilyn	0.5828	0.0137	0.0052	0.3983	Rest
Maris Piper	0.4427	0.0122	0.015	0.5304	GB
Markies	0.2228	0.6685	0.1009	0.0081	Agria
May Queen	0.1355	0.0656	0.0044	0.7944	GB
Melody	0.6053	0.0092	0.1284	0.2572	Rest
Menco	0.009	0.0075	0.9659	0.0177	Starch
Merano	0.2131	0.0523	0.7164	0.0183	Starch
Mercator	0.0113	0.0093	0.8019	0.1774	Starch
Milva	0.9286	0.0581	0.0061	0.0073	Rest
Mirakel	0.6788	0.0281	0.2236	0.0691	Rest
Monalisa	0.5244	0.0085	0.0071	0.4596	Rest
Mondial	0.2268	0.0062	0.0111	0.7559	GB
Monte Carlo	0.2031	0.0151	0.4998	0.2821	Starch
Morene	0.7772	0.0142	0.1151	0.0933	Rest
Mozart	0.4575	0.1335	0.1853	0.2239	Rest
Murato	0.625	0.0092	0.0062	0.3599	Rest
Musica	0.5968	0.0251	0.2442	0.1341	Rest
Mustang	0.5698	0.3716	0.0163	0.0424	Rest
Myatt'S Ashleaf	0.4245	0.0093	0.0071	0.5592	GB
Nadine	0.3159	0.0108	0.4177	0.2559	Starch
Nicola	0.7558	0.2091	0.0036	0.0315	Rest
Niska	0.2867	0.0095	0.0141	0.6899	GB
Nomade	0.0164	0.0054	0.8025	0.1757	Starch
Obelix	0.6673	0.0106	0.0071	0.3147	Rest
Opal	0.8926	0.0155	0.0102	0.0816	Rest
Opera	0.0458	0.6193	0.1197	0.2151	Agria
Orchestra	0.816	0.1419	0.0049	0.0369	Rest
Oriana	0.4611	0.0055	0.2392	0.2942	Rest
Pallas	0.6589	0.0442	0.0264	0.2706	Rest
Panda	0.9283	0.0381	0.0176	0.0159	Rest
Panther	0.0853	0.1148	0.1462	0.6535	GB
Pentland Dell	0.4173	0.012	0.0062	0.5642	GB
Pepo (1919)	0.5973	0.0792	0.0072	0.3164	Rest
Picasso	0.5498	0.0363	0.0284	0.3853	Rest
Pink Fir Apple	0.6984	0.1109	0.0062	0.1844	Rest
Premiere	0.6147	0.0284	0.0036	0.3534	Rest
Prevalent	0.7005	0.019	0.1425	0.1382	Rest
Primura	0.3177	0.0108	0.0025	0.6692	GB
Princess	0.9041	0.0325	0.0292	0.0342	Rest
Profijt	0.3584	0.0132	0.3716	0.2572	Starch
Quarta	0.2555	0.7255	0.0061	0.0127	Agria
Raja	0.8859	0.0731	0.0166	0.0244	Rest
Ramos	0.0071	0.8302	0.1505	0.0121	Agria
Ranger Russet	0.0189	0.0911	0.0055	0.8844	GB
Ratte	0.4613	0.0193	0.0453	0.4739	GB
Record	0.6591	0.0675	0.1253	0.148	Rest
Red Baron	0.6917	0.2013	0.0046	0.1021	Rest
Red One	0.4625	0.5095	0.0136	0.0143	Agria
Red Scarlett	0.7903	0.0113	0.1153	0.0833	Rest
Redstar	0.5365	0.2223	0.0116	0.2296	Rest
Remarka	0.7295	0.0184	0.1245	0.1279	Rest
Rodeo	0.4906	0.0047	0.0035	0.5011	GB
Romano	0.7252	0.0153	0.0074	0.2524	Rest
Rosagold	0.7715	0.1954	0.0057	0.0274	Rest
Rosella	0.2348	0.7588	0.002	0.0045	Agria
Royal	0.4307	0.0083	0.2925	0.2685	Rest
Russet Burbank	0.0132	0.0462	0.0054	0.9352	GB
Safrane	0.4559	0.0096	0.0034	0.5311	GB
Sagitta	0.5268	0.0152	0.052	0.4061	Rest
Samba	0.4127	0.012	0.0061	0.5689	GB
Santana	0.0635	0.0166	0.4161	0.5041	GB
Sante	0.5304	0.0132	0.4405	0.0158	Rest
Saphire	0.0597	0.0104	0.4443	0.4861	GB
Saskia	0.0818	0.0083	0.005	0.9048	GB
Satellite	0.676	0.0094	0.2995	0.0151	Rest
Saturna	0.8089	0.031	0.1292	0.031	Rest
Saviola	0.8108	0.0731	0.0257	0.0903	Rest
Seresta	0.0509	0.0061	0.9378	0.0055	Starch
Shamrock	0.0696	0.0058	0.0109	0.9138	GB
Shepody	0.0175	0.0677	0.0041	0.911	GB
Sifra	0.5438	0.0051	0.0223	0.4286	Rest
Silvester	0.5755	0.3968	0.0194	0.0081	Rest
Simply Red	0.7619	0.0134	0.2172	0.0079	Rest
Sinora	0.0039	0.6759	0.3146	0.0055	Agria
Slaney	0.2026	0.0194	0.0757	0.7023	GB
Smart	0.4322	0.5109	0.0178	0.0393	Agria
Snowbird	0.1161	0.1628	0.1339	0.5872	GB
Soprano	0.0657	0.4569	0.0038	0.4738	GB
Spirit	0.5416	0.0551	0.3647	0.0386	Rest
Spunta	0.1663	0.0459	0.0055	0.7826	GB
Starga	0.2328	0.0101	0.7328	0.0243	Starch
Stefano	0.2899	0.0051	0.6981	0.007	Starch
Stirling	0.4604	0.0296	0.0237	0.4864	GB
Susanne	0.8753	0.0859	0.0042	0.0349	Rest
Tasso	0.5885	0.066	0.0359	0.3095	Rest
Taurus	0.7301	0.1615	0.0323	0.076	Rest
Terra Gold	0.5827	0.2689	0.0168	0.1312	Rest
The Alness	0.0057	0.0051	0.0051	0.984	GB
Timate	0.7778	0.0096	0.2048	0.0077	Rest
Toluca	0.5083	0.0141	0.0061	0.4714	Rest
Triplo	0.3018	0.6087	0.007	0.0828	Agria
Triumpf	0.3467	0.2164	0.0113	0.4257	GB
Ulme	0.6637	0.0989	0.1452	0.0926	Rest
Ulster Glade	0.2075	0.0115	0.0504	0.7307	GB
Ulster Sceptre	0.3968	0.0533	0.0094	0.5404	GB
Ultimus	0.6132	0.0161	0.0322	0.3385	Rest
Umatilla Russet	0.0224	0.0827	0.0287	0.8663	GB
Up To Date	0.0293	0.1325	0.0075	0.8307	GB
Urgenta	0.8678	0.042	0.0416	0.0486	Rest
Valentina	0.5998	0.0091	0.1657	0.2255	Rest
Valiant	0.0033	0.0033	0.9892	0.0042	Starch
Ve 66-295	0.3332	0.0345	0.0387	0.5934	GB
Ve70-9	0.3099	0.0074	0.67	0.0127	Starch
Ve71-105	0.0109	0.0063	0.797	0.1859	Starch
Ve8228	0.3913	0.009	0.3353	0.2641	Starch
Vectra	0.0506	0.0314	0.9016	0.0163	Starch
Verdi	0.853	0.0056	0.0778	0.0638	Rest
Veronie	0.8444	0.0115	0.0844	0.0594	Rest
Victoria	0.131	0.8594	0.0032	0.0061	Agria
Virgo	0.5568	0.0115	0.0044	0.4268	Rest
Vision	0.3249	0.5843	0.0816	0.009	Agria
Vivaldi	0.7425	0.0066	0.0051	0.2458	Rest
Voran	0.6485	0.0073	0.034	0.3099	Rest
Voyager	0.1957	0.0254	0.2306	0.5484	GB
Vr 808	0.3095	0.4976	0.0797	0.1133	Agria
Vr-92-501	0.4016	0.0054	0.3027	0.2903	Rest
Vr-93-146	0.2638	0.6048	0.0139	0.1176	Agria
Vtn 62-33-3	0.0022	0.003	0.9909	0.0037	Starch
W 72-22-496	0.5867	0.0158	0.0048	0.3928	Rest
Wilja	0.4674	0.0093	0.0265	0.497	GB
Wisent	0.009	0.006	0.743	0.2419	Starch
Xantia	0.5756	0.0068	0.0598	0.3577	Rest
Y66-13-636	0.7702	0.0158	0.0505	0.1637	Rest
Yukon Gold	0.2022	0.1446	0.0082	0.6453	GB
Zafira	0.6842	0.0078	0.0245	0.2834	Rest
Zorba	0.4334	0.1584	0.0046	0.4037	Rest
