# Supplementary material for: Distribution of P1(D1) wart disease resistance in potato germplasm and GWAS identification of haplotype-specific SNP markers
Source: Theor Appl Genet. 2020 Feb 11;133(6):1859–71. doi: 10.1007/s00122-020-03559-3 (PMC7237394; doi:10.1007/s00122-020-03559-3)
Supplement: Supplementary file 5 — Supplementary material 5 (XLSX 53 kb) [file 122_2020_3559_MOESM5_ESM.xlsx]

## Sheet: Summary different sources used
Supplementary file 3: Overview of public sources used to retrieve existing phenotypic observations on wart disease.
Prodhomme et al. (2020) Distribution of P1(D1) wart disease resistance in potato germplasm and GWAS identification of haplotype specific SNP markers. Theoretical and Applied Genetics. Corresponding author: Herman J. van Eck, Wageningen UR Plant Breeding, Droevendaalsesteeg 1, 6708 PB, Wageningen, The Netherlands, herman.vaneck@wur.nl
Source name	Number of datapoints	Year	Method	Scale	Transformation score?	Comment on the scale transformation	Website Link - Document used - Reference
Agricobooklet_2015_Spieck	43	2015	Spieckermann	Both	yes	R=10, S=1	Booklet exhibition day 2015
AgricoWebsite_2017_Spieck	38	2017	Spieckermann	Qualitative	yes	Immune = 10, Susceptible = 1	http://en.agrico.nl/products-and-services/potato-varieties
Averis_website_Spieck	9	2017	Spieckermann	Qualitative	yes	R = 10, V = 1	http://www.averis.nl/eng/Varietyinformation.aspx
Baayen_2005_Field	23	1999 to 2003	Field resistance	Quantitative	yes	Scale from 0 to 10 transformed to a scale from 1 to 10	Baayen et al., 2005
Baayen_2005_Spieck	10	1999 to 2003	Spieckermann	Quantitative	no		Baayen et al., 2005
Baayen_2006_?	3	2006	?	Qualitative	yes	R=10, S=1	Baayen et al., 2006
Black_1935_SummerSporangia	8	1935	Summer spores	Qualitative	yes	Resistant = 10, Susceptible = 1	Black, 1935
Borthwick_1908_Field	2	1908	Field resistance	Qualitative	yes	Susceptible=1	Borthwick, 1908
Bradshaw_2009_?	9	2009	?	Qualitative	yes	Resistant=10, Susceptible = 1	Bradshaw et al., 2009
Danespobooklet_2015_?	3	2015	?	Qualitative	yes	R=10, S=1	Booklet exhibition day 2015
DenHartighbooklet_2015_GL	15	2015	Glynne-Lemmerzahl	Qualitative	yes	R=10, S=1	Booklet exhibition day 2015
Diehl_1938_Field	12	1938	Field resistance	Qualitative	yes	R=10, S=1, WS=7	La Pomme de Terre book by R. Diehl
Europlantbooklet_2015_GL	1	2015	Glynne-Lemmerzahl	Qualitative	yes	R=10, S=1	Booklet exhibition day 2015
Glynne_1925_Field	6	1925	Field resistance	Qualitative	yes	Immune=10, Slight susceptibility=7, Moderate susceptibility=4, Great susceptibility=1	Glynne, 1925
Glynne_1925_SummerSporangia	5	1925	Pots winter spores	Quantitative	yes	100% susceptible = 1, 0% susceptible = 10	Glynne, 1925
Glynne_1925_WinterSporangia	5	1925	Pots summer spores	Quantitative	yes	100% susceptible = 1, 0% susceptible = 10	Glynne, 1925
HLB_2015_Spieck	3	2015	Spieckermann	Quantitative	no		Our project
HLB_2016_GL	12	2016	Glynne-Lemmerzahl	Quantitative	no		Our project
HLB_2016_Spieck	12	2016	Spieckermann	Quantitative	no		Our project
HLB_2017_Spieck	2	2017	Spieckermann	Quantitative	no		Our project
HZPC_2015_Spieck	285	2015	Spieckermann	Quantitative	yes	Scale from 1 to 9 transformed to a 1 to 10 scale	Our project + booklet exhibition day 2015
IHAR_2017_GL	3	2017	Glynne-Lemmerzahl	Quantitative	yes	Scale from 5 to 1 to a scale from 1 to 10	Our project
JKI_2011_GL	14	2011	Glynne-Lemmerzahl	Qualitative	yes	R=10	https://pflanzengesundheit.julius-kuehn.de
JKI_2012_GL	18	2012	Glynne-Lemmerzahl	Qualitative	yes	R=10	https://pflanzengesundheit.julius-kuehn.de
JKI_2013_GL	17	2013	Glynne-Lemmerzahl	Qualitative	yes	R=10	https://pflanzengesundheit.julius-kuehn.de
JKI_2014_GL	17	2014	Glynne-Lemmerzahl	Qualitative	yes	R=10	https://pflanzengesundheit.julius-kuehn.de
JKI_2015_GL	16	2015	Glynne-Lemmerzahl	Qualitative	yes	R=10	https://pflanzengesundheit.julius-kuehn.de
JKI_2016_GL	18	2016	Glynne-Lemmerzahl	Qualitative	yes	R=10	https://pflanzengesundheit.julius-kuehn.de
Kennisaker_2003_Spieck	16	2003	Spieckermann	Quantitative	no		http://www.kennisakker.nl/kenniscentrum/handleidingen/teelthandleiding-zetmeelaardappelen-ziekten-en-plagen
Lunden&Jorstad_1934_WinterSporangia	1	1934	Winter spores	Qualitative	yes	Resistant=10	Lunden and Jorstad, 1934
Lunden_1936to1949_Field	4	1950	Field resistance	Qualitative	yes	Immune=10	Lunden, 1950
Malinowska_Butrymowicz_2007_Spieck+GL	6	2007	Spieck + GL	Qualitative	yes	R=10, S=1	Malinowska & Butrymowicz 2007
Maris_1961_?	2	1961	?	Qualitative	yes	R = 10	Maris, 1961
Meijerbooklet_2015_Spieck	19	2015	Spieckermann	Quantitative	yes	Scale from 3 to 10 transformed to a 1 to 10 scale	Booklet exhibition day 2015
MeijerPDF_2015_Spieck	27	2015	Spieckermann	Quantitative	yes	Scale from 3 to 10 transformed to a 1 to 10 scale	Meijer BV 2015
MeijerWebsite_2017_Spieck	13	2017	Spieckermann	Quantitative	yes	Scale from 3 to 10 transformed to a 1 to 10 scale	http://www.meijer-potato.com/index.php
NIAB_2002_?	32	2002	?	Qualitative	yes	Immune=10, Non-immune=1	Potato variety handbook. NIAB recommended list of potatoes. NIAB, Cambridge
NIVAP_2011_?	53	2011	?	Qualitative	yes	R=10	http://www.aardappelpagina.nl/uk/about_potatoes/variety_catalogue
NVWA_2015_Spieck+GL	177	2015	Spieck + GL	Quantitative	no		https://www.nvwa.nl/documenten/plant/plantziekte-en-plaag/plantziekte/wratziekte/resistentieniveau-aardappelrassen-tegen-wratziekte-fysio-1-lijst-d
NVWA_2016_Spieck+GL	144	2016	Spieck + GL	Qualitative	yes	R=10	https://www.nvwa.nl/documenten/plant/plantziekte-en-plaag/plantziekte/wratziekte/resistentieniveau-aardappelrassen-tegen-wratziekte-fysio-1-lijst-d
Obidiegwu_2015_?	14	2015	?	Qualitative	yes	R=10, S=1	Obidiegwu et al., 2015
PBR_Wageningen_1954/55_Spieck	1	1954/1955	Spieckermann	Qualitative	yes	S = 1	Maris, 1961
Polish_national_list_2014_GL_pots	23	2014	Modified GL + pot tests (winter sporangia)	Qualitative	yes	R=10	http://www.coboru.pl
Polish_national_list_2016_GL_pots	20	2016	Glynne-Lemmerzahl	Qualitative	yes	R=10	http://www.coboru.pl
PRI_1950_?	15	1950	?	Qualitative	yes	Immune=10, Non-immune=1	De Aanbevelende Rassenlijst voor landbouwgewassen
PRI_1975_?	20	1975	?	Qualitative	yes	Immune=10, Non-immune=1	De Aanbevelende Rassenlijst voor landbouwgewassen
PRI_2000_?	59	2000	?	Qualitative	yes	Immune=10, Non-immune=1	De Aanbevelende Rassenlijst voor landbouwgewassen
Proplanta_2004_GL	6	2004	Glynne-Lemmerzahl	Qualitative	yes	R=10	http://www.proplanta.de/Pflanzenbauberater/Sorten/Kartoffel/3/
Proplanta_2005_GL	7	2005	Glynne-Lemmerzahl	Qualitative	yes	R=10	http://www.proplanta.de/Pflanzenbauberater/Sorten/Kartoffel/3/
Proplanta_2006_GL	7	2006	Glynne-Lemmerzahl	Qualitative	yes	R=10	http://www.proplanta.de/Pflanzenbauberater/Sorten/Kartoffel/3/
Proplanta_2007_GL	7	2007	Glynne-Lemmerzahl	Qualitative	yes	R=10	http://www.proplanta.de/Pflanzenbauberater/Sorten/Kartoffel/3/
Proplanta_2008_GL	7	2008	Glynne-Lemmerzahl	Qualitative	yes	R=10	http://www.proplanta.de/Pflanzenbauberater/Sorten/Kartoffel/3/
Proplanta_2009_GL	7	2009	Glynne-Lemmerzahl	Qualitative	yes	R=10	http://www.proplanta.de/Pflanzenbauberater/Sorten/Kartoffel/3/
Proplanta_2010_GL	7	2010	Glynne-Lemmerzahl	Qualitative	yes	R=10	http://www.proplanta.de/Pflanzenbauberater/Sorten/Kartoffel/3/
Proplanta_2011_GL	7	2011	Glynne-Lemmerzahl	Qualitative	yes	R=10	http://www.proplanta.de/Pflanzenbauberater/Sorten/Kartoffel/3/
Proplanta_2012_GL	7	2012	Glynne-Lemmerzahl	Qualitative	yes	R=10	http://www.proplanta.de/Pflanzenbauberater/Sorten/Kartoffel/3/
Proplanta_2013_GL	7	2013	Glynne-Lemmerzahl	Qualitative	yes	R=10	http://www.proplanta.de/Pflanzenbauberater/Sorten/Kartoffel/3/
ResGen_2008_?	114	2008	?	Qualitative	yes	R=10, S=1	RESGEN database
Rouselle_1996_Field	3	1996	Field resistance	Qualitative	yes	R=10	La pomme de terre: Production, amélioration, ennemis et maladies, utilisations - Rousselle, 1996
Salaman&Lesley_1923_Field	4	1923	Field resistance	Qualitative	yes	Immune=10, Susceptible=1	Salaman and Lesley, 1923
Toxopeus_1953/54_Field	3	1953/1954	Field tests	Qualitative	yes	Weak R = 8, Strong R = 10	Maris, 1961
Ullrich_1959_?	2	1959	?	Qualitative	yes	R = 10, S = 1	Ullrich, 1959 and Maris, 1961
Weiss_1925_Field	2	1925	Field resistance	Qualitative	yes	Susceptible=1	Weiss, 1925

## Sheet: Phenotypic data used
Variety	Source	Method	P1 resistance score	12 varieties were re-phenotyped in view of inconsistencies, overruling historical sources
Agata	Agricobooklet_2015_Spieck	Spieckermann	10
Agata	Agricobooklet_2015_Spieck	Spieckermann	10
Almera	Agricobooklet_2015_Spieck	Spieckermann	10
Almera	Agricobooklet_2015_Spieck	Spieckermann	10
Altus	Agricobooklet_2015_Spieck	Spieckermann	10
Annabelle	Agricobooklet_2015_Spieck	Spieckermann	10
Anosta	Agricobooklet_2015_Spieck	Spieckermann	10
Arizona	Agricobooklet_2015_Spieck	Spieckermann	10
Arsenal	Agricobooklet_2015_Spieck	Spieckermann	10
Artemis	Agricobooklet_2015_Spieck	Spieckermann	10
Axion	Agricobooklet_2015_Spieck	Spieckermann	10
Binella	Agricobooklet_2015_Spieck	Spieckermann	10
Desiree	Agricobooklet_2015_Spieck	Spieckermann	10
Ditta	Agricobooklet_2015_Spieck	Spieckermann	10
Fabula	Agricobooklet_2015_Spieck	Spieckermann	10
Fontane	Agricobooklet_2015_Spieck	Spieckermann	1
Frieslander	Agricobooklet_2015_Spieck	Spieckermann	10
Hansa	Agricobooklet_2015_Spieck	Spieckermann	1
Hansa	Agricobooklet_2015_Spieck	Spieckermann	10
Hermes	Agricobooklet_2015_Spieck	Spieckermann	1
Hermes	Agricobooklet_2015_Spieck	Spieckermann	10
Impala	Agricobooklet_2015_Spieck	Spieckermann	10
Innovator	Agricobooklet_2015_Spieck	Spieckermann	10
Kondor	Agricobooklet_2015_Spieck	Spieckermann	10
Kuras	Agricobooklet_2015_Spieck	Spieckermann	10
Kuroda	Agricobooklet_2015_Spieck	Spieckermann	10
Lady Claire	Agricobooklet_2015_Spieck	Spieckermann	10
Lady Rosetta	Agricobooklet_2015_Spieck	Spieckermann	1
Manitou	Agricobooklet_2015_Spieck	Spieckermann	10
Manitou	Agricobooklet_2015_Spieck	Spieckermann	10
Marfona	Agricobooklet_2015_Spieck	Spieckermann	10
Melody	Agricobooklet_2015_Spieck	Spieckermann	1
Milva	Agricobooklet_2015_Spieck	Spieckermann	10
Mozart	Agricobooklet_2015_Spieck	Spieckermann	10
Picasso	Agricobooklet_2015_Spieck	Spieckermann	10
Red Scarlett	Agricobooklet_2015_Spieck	Spieckermann	7
Romano	Agricobooklet_2015_Spieck	Spieckermann	10
Rosagold	Agricobooklet_2015_Spieck	Spieckermann	10
Sante	Agricobooklet_2015_Spieck	Spieckermann	10
Saviola	Agricobooklet_2015_Spieck	Spieckermann	10
Seresta	Agricobooklet_2015_Spieck	Spieckermann	10
Sifra	Agricobooklet_2015_Spieck	Spieckermann	10
Spunta	Agricobooklet_2015_Spieck	Spieckermann	7
Agata	AgricoWebsite_2017_Spieck	Spieckermann	10
Almera	AgricoWebsite_2017_Spieck	Spieckermann	10
Ambition	AgricoWebsite_2017_Spieck	Spieckermann	1
Amorosa	AgricoWebsite_2017_Spieck	Spieckermann	1
Anosta	AgricoWebsite_2017_Spieck	Spieckermann	10
Arielle	AgricoWebsite_2017_Spieck	Spieckermann	1
Arinda	AgricoWebsite_2017_Spieck	Spieckermann	1
Arizona	AgricoWebsite_2017_Spieck	Spieckermann	10
Arnova	AgricoWebsite_2017_Spieck	Spieckermann	1
Arrow	AgricoWebsite_2017_Spieck	Spieckermann	10
Arsenal	AgricoWebsite_2017_Spieck	Spieckermann	10
Artemis	AgricoWebsite_2017_Spieck	Spieckermann	10
Binella	AgricoWebsite_2017_Spieck	Spieckermann	10
Desiree	AgricoWebsite_2017_Spieck	Spieckermann	10
Diamant	AgricoWebsite_2017_Spieck	Spieckermann	10
Ditta	AgricoWebsite_2017_Spieck	Spieckermann	10
Fontane	AgricoWebsite_2017_Spieck	Spieckermann	10
Hansa	AgricoWebsite_2017_Spieck	Spieckermann	1
Hermes	AgricoWebsite_2017_Spieck	Spieckermann	10
Impala	AgricoWebsite_2017_Spieck	Spieckermann	10
Kennebec	AgricoWebsite_2017_Spieck	Spieckermann	1
Kondor	AgricoWebsite_2017_Spieck	Spieckermann	10
Kuras	AgricoWebsite_2017_Spieck	Spieckermann	10
Kuroda	AgricoWebsite_2017_Spieck	Spieckermann	10
Manitou	AgricoWebsite_2017_Spieck	Spieckermann	10
Marfona	AgricoWebsite_2017_Spieck	Spieckermann	10
Markies	AgricoWebsite_2017_Spieck	Spieckermann	1
Milva	AgricoWebsite_2017_Spieck	Spieckermann	1
Nomade	AgricoWebsite_2017_Spieck	Spieckermann	10
Picasso	AgricoWebsite_2017_Spieck	Spieckermann	10
Premiere	AgricoWebsite_2017_Spieck	Spieckermann	10
Romano	AgricoWebsite_2017_Spieck	Spieckermann	10
Rosagold	AgricoWebsite_2017_Spieck	Spieckermann	10
Russet Burbank	AgricoWebsite_2017_Spieck	Spieckermann	10
Sante	AgricoWebsite_2017_Spieck	Spieckermann	10
Sinora	AgricoWebsite_2017_Spieck	Spieckermann	1
Spunta	AgricoWebsite_2017_Spieck	Spieckermann	10
Zafira	AgricoWebsite_2017_Spieck	Spieckermann	1
Altus	Averis_website_Spieck	Spieckermann	10
Avarna	Averis_website_Spieck	Spieckermann	10
Aveka	Averis_website_Spieck	Spieckermann	10
Aventra	Averis_website_Spieck	Spieckermann	1
Axion	Averis_website_Spieck	Spieckermann	10
Festien	Averis_website_Spieck	Spieckermann	8
Kardal	Averis_website_Spieck	Spieckermann	10
Seresta	Averis_website_Spieck	Spieckermann	10
Vectra	Averis_website_Spieck	Spieckermann	10
Ampera	Baayen_2005_Field	Field	6.4
Asterix	Baayen_2005_Field	Field	8.65
Bintje	Baayen_2005_Field	Field	4.69
Dorado	Baayen_2005_Field	Field	9.1
Eigenheimer	Baayen_2005_Field	Field	4.78
Felsina	Baayen_2005_Field	Field	9.01
Festien	Baayen_2005_Field	Field	7.93
Florida	Baayen_2005_Field	Field	9.28
Fontane	Baayen_2005_Field	Field	6.13
Frisia	Baayen_2005_Field	Field	2.44
Hansa	Baayen_2005_Field	Field	8.29
Inova	Baayen_2005_Field	Field	9.19
Karakter	Baayen_2005_Field	Field	8.11
Lady Rosetta	Baayen_2005_Field	Field	9.1
Markies	Baayen_2005_Field	Field	1.99
Morene	Baayen_2005_Field	Field	1.72
Ramos	Baayen_2005_Field	Field	9.01
Remarka	Baayen_2005_Field	Field	8.65
Russet Burbank	Baayen_2005_Field	Field	9.1
Santana	Baayen_2005_Field	Field	9.01
Saturna	Baayen_2005_Field	Field	8.56
Shepody	Baayen_2005_Field	Field	2.35
Sinora	Baayen_2005_Field	Field	3.61
Bintje	Baayen_2005_Spieck	Spieckermann	1.5625
Felsina	Baayen_2005_Spieck	Spieckermann	9.74074
Festien	Baayen_2005_Spieck	Spieckermann	7.18868
Fontane	Baayen_2005_Spieck	Spieckermann	1.77778
Hansa	Baayen_2005_Spieck	Spieckermann	8.84
Karakter	Baayen_2005_Spieck	Spieckermann	6.83019
Ramos	Baayen_2005_Spieck	Spieckermann	10
Remarka	Baayen_2005_Spieck	Spieckermann	10
Russet Burbank	Baayen_2005_Spieck	Spieckermann	9.80851
Saturna	Baayen_2005_Spieck	Spieckermann	10
Ackersegen	Baayen_2006_?	Unknown	10
Desiree	Baayen_2006_?	Unknown	10
Ultimus	Baayen_2006_?	Unknown	10
British Queen	Black_1935_SummerSporangia	Glynne-Lemmerzahl	1
Champion	Black_1935_SummerSporangia	Glynne-Lemmerzahl	10
Epicure	Black_1935_SummerSporangia	Glynne-Lemmerzahl	1
Great Scot	Black_1935_SummerSporangia	Glynne-Lemmerzahl	10
Herald	Black_1935_SummerSporangia	Glynne-Lemmerzahl	10
Majestic	Black_1935_SummerSporangia	Glynne-Lemmerzahl	10
Shamrock	Black_1935_SummerSporangia	Glynne-Lemmerzahl	10
Up to Date	Black_1935_SummerSporangia	Glynne-Lemmerzahl	1
British Queen	Borthwick_1908_Field	Field	1
Up to Date	Borthwick_1908_Field	Field	1
Craigs Defiance	Bradshaw_2009_?	Unknown	10
Craigs Defiance	Bradshaw_2009_?	Unknown	10
Dr McIntosh	Bradshaw_2009_?	Unknown	10
Epicure	Bradshaw_2009_?	Unknown	10
Gladstone	Bradshaw_2009_?	Unknown	10
Majestic	Bradshaw_2009_?	Unknown	10
Shamrock	Bradshaw_2009_?	Unknown	10
Stirling	Bradshaw_2009_?	Unknown	1
The Alness	Bradshaw_2009_?	Unknown	10
Folva	Danespobooklet_2015_?	Unknown	10
Hermes	Danespobooklet_2015_?	Unknown	1
Royal	Danespobooklet_2015_?	Unknown	10
Agata	DenHartighbooklet_2015_GL	Glynne-Lemmerzahl	10
Amanda	DenHartighbooklet_2015_GL	Glynne-Lemmerzahl	10
Annabelle	DenHartighbooklet_2015_GL	Glynne-Lemmerzahl	10
Desiree	DenHartighbooklet_2015_GL	Glynne-Lemmerzahl	10
Endeavour	DenHartighbooklet_2015_GL	Glynne-Lemmerzahl	1
Granola	DenHartighbooklet_2015_GL	Glynne-Lemmerzahl	1
Innovator	DenHartighbooklet_2015_GL	Glynne-Lemmerzahl	10
Lady Claire	DenHartighbooklet_2015_GL	Glynne-Lemmerzahl	10
Lanorma	DenHartighbooklet_2015_GL	Glynne-Lemmerzahl	10
Mondial	DenHartighbooklet_2015_GL	Glynne-Lemmerzahl	10
Mozart	DenHartighbooklet_2015_GL	Glynne-Lemmerzahl	10
Opal	DenHartighbooklet_2015_GL	Glynne-Lemmerzahl	10
Premiere	DenHartighbooklet_2015_GL	Glynne-Lemmerzahl	10
Spunta	DenHartighbooklet_2015_GL	Glynne-Lemmerzahl	10
Verdi	DenHartighbooklet_2015_GL	Glynne-Lemmerzahl	10
Ackersegen	Diehl_1938_Field	Field	10
Alpha	Diehl_1938_Field	Field	10
Belle de Fontenay	Diehl_1938_Field	Field	10
Bintje	Diehl_1938_Field	Field	1
Early Rose	Diehl_1938_Field	Field	1
Eigenheimer	Diehl_1938_Field	Field	1
Great Scot	Diehl_1938_Field	Field	10
Industrie	Diehl_1938_Field	Field	1
Jaune d'Or	Diehl_1938_Field	Field	1
Majestic	Diehl_1938_Field	Field	10
Ratte	Diehl_1938_Field	Field	7
Up to Date	Diehl_1938_Field	Field	1
Euroflora	Europlantbooklet_2015_GL	Glynne-Lemmerzahl	10
Arran Chief	Glynne_1925_Field	Field	1
British Queen	Glynne_1925_Field	Field	7
Epicure	Glynne_1925_Field	Field	4
Golden Wonder	Glynne_1925_Field	Field	10
Majestic	Glynne_1925_Field	Field	10
Up to Date	Glynne_1925_Field	Field	1
Arran Chief	Glynne_1925_SummerSporangia	Glynne-Lemmerzahl	1
British Queen	Glynne_1925_SummerSporangia	Glynne-Lemmerzahl	1
Epicure	Glynne_1925_SummerSporangia	Glynne-Lemmerzahl	1
Golden Wonder	Glynne_1925_SummerSporangia	Glynne-Lemmerzahl	10
Up to Date	Glynne_1925_SummerSporangia	Glynne-Lemmerzahl	1
Arran Chief	Glynne_1925_WinterSporangia	Spieckermann	1
Epicure	Glynne_1925_WinterSporangia	Spieckermann	1
Golden Wonder	Glynne_1925_WinterSporangia	Spieckermann	10
Majestic	Glynne_1925_WinterSporangia	Spieckermann	10
Up to Date	Glynne_1925_WinterSporangia	Spieckermann	1
AM 78-3704	HLB_2015_Spieck	Spieckermann	10
Aventra	HLB_2015_Spieck	Spieckermann	8.75
Vtn 62-33-3	HLB_2015_Spieck	Spieckermann	10
Agria	HLB_2016_GL	Glynne-Lemmerzahl	9.2	re-phenotyped
Belana	HLB_2016_GL	Glynne-Lemmerzahl	8.8	re-phenotyped
Bellanova	HLB_2016_GL	Glynne-Lemmerzahl	8.8	re-phenotyped
Berber	HLB_2016_GL	Glynne-Lemmerzahl	8.2	re-phenotyped
Caruso	HLB_2016_GL	Glynne-Lemmerzahl	9.2	re-phenotyped
Cherie	HLB_2016_GL	Glynne-Lemmerzahl	9.8	re-phenotyped
Elisabeth	HLB_2016_GL	Glynne-Lemmerzahl	9.6	re-phenotyped
Forza	HLB_2016_GL	Glynne-Lemmerzahl	9.8	re-phenotyped
Kastelli	HLB_2016_GL	Glynne-Lemmerzahl	9.66667	re-phenotyped
Lady Jo	HLB_2016_GL	Glynne-Lemmerzahl	9	re-phenotyped
Laura	HLB_2016_GL	Glynne-Lemmerzahl	9.2	re-phenotyped
Starga	HLB_2016_GL	Glynne-Lemmerzahl	8.6	re-phenotyped
Agria	HLB_2016_Spieck	Spieckermann	10	re-phenotyped
Belana	HLB_2016_Spieck	Spieckermann	10	re-phenotyped
Bellanova	HLB_2016_Spieck	Spieckermann	10	re-phenotyped
Berber	HLB_2016_Spieck	Spieckermann	10	re-phenotyped
Caruso	HLB_2016_Spieck	Spieckermann	10	re-phenotyped
Cherie	HLB_2016_Spieck	Spieckermann	10	re-phenotyped
Elisabeth	HLB_2016_Spieck	Spieckermann	10	re-phenotyped
Forza	HLB_2016_Spieck	Spieckermann	9.77778	re-phenotyped
Kastelli	HLB_2016_Spieck	Spieckermann	10	re-phenotyped
Lady Jo	HLB_2016_Spieck	Spieckermann	10	re-phenotyped
Laura	HLB_2016_Spieck	Spieckermann	10	re-phenotyped
Starga	HLB_2016_Spieck	Spieckermann	10	re-phenotyped
Desiree	HLB_2017_Spieck	Spieckermann	10
Kuras	HLB_2017_Spieck	Spieckermann	10
Accord	HZPC_2015_Spieck	Spieckermann	6.625
Agata	HZPC_2015_Spieck	Spieckermann	10
Ajiba	HZPC_2015_Spieck	Spieckermann	10
Aladin	HZPC_2015_Spieck	Spieckermann	8.875
ALCMARIA	HZPC_2015_Spieck	Spieckermann	10
Allure	HZPC_2015_Spieck	Spieckermann	10
Almera	HZPC_2015_Spieck	Spieckermann	10
Alpha	HZPC_2015_Spieck	Spieckermann	10
Altus	HZPC_2015_Spieck	Spieckermann	10
AM 78-3704	HZPC_2015_Spieck	Spieckermann	8.875
AMANDA	HZPC_2015_Spieck	Spieckermann	10
Amarin	HZPC_2015_Spieck	Spieckermann	10
Ambition	HZPC_2015_Spieck	Spieckermann	1
Amorosa	HZPC_2015_Spieck	Spieckermann	7.75
Ampera	HZPC_2015_Spieck	Spieckermann	3.25
Annabelle	HZPC_2015_Spieck	Spieckermann	10
Annabelle	HZPC_2015_Spieck	Spieckermann	8.875
Anosta	HZPC_2015_Spieck	Spieckermann	10
ANUSCHKA	HZPC_2015_Spieck	Spieckermann	1
Arcade	HZPC_2015_Spieck	Spieckermann	10
ARIELLE	HZPC_2015_Spieck	Spieckermann	5.5
Arinda	HZPC_2015_Spieck	Spieckermann	1
Arizona	HZPC_2015_Spieck	Spieckermann	10
ARKULA	HZPC_2015_Spieck	Spieckermann	10
Armundo	HZPC_2015_Spieck	Spieckermann	2.125
Arnova	HZPC_2015_Spieck	Spieckermann	2.125
Arrow	HZPC_2015_Spieck	Spieckermann	10
Arsenal	HZPC_2015_Spieck	Spieckermann	10
Artemis	HZPC_2015_Spieck	Spieckermann	10
Astarte	HZPC_2015_Spieck	Spieckermann	8.875
Asterix	HZPC_2015_Spieck	Spieckermann	10
Asterix	HZPC_2015_Spieck	Spieckermann	10
Atlantic	HZPC_2015_Spieck	Spieckermann	8.875
Aurora	HZPC_2015_Spieck	Spieckermann	10
Ausonia	HZPC_2015_Spieck	Spieckermann	8.875
Avarna	HZPC_2015_Spieck	Spieckermann	10
Avaya	HZPC_2015_Spieck	Spieckermann	10
Aveka	HZPC_2015_Spieck	Spieckermann	10
Avenance	HZPC_2015_Spieck	Spieckermann	10
Averia	HZPC_2015_Spieck	Spieckermann	10
Aviala	HZPC_2015_Spieck	Spieckermann	10
Axion	HZPC_2015_Spieck	Spieckermann	10
Bafana	HZPC_2015_Spieck	Spieckermann	10
Bartina	HZPC_2015_Spieck	Spieckermann	10
Bartina	HZPC_2015_Spieck	Spieckermann	10
Bellini	HZPC_2015_Spieck	Spieckermann	10
Bildtstar	HZPC_2015_Spieck	Spieckermann	10
BINELLA	HZPC_2015_Spieck	Spieckermann	10
Bintje	HZPC_2015_Spieck	Spieckermann	2.125
BIOGOLD	HZPC_2015_Spieck	Spieckermann	10
Bionica	HZPC_2015_Spieck	Spieckermann	10
British Queen	HZPC_2015_Spieck	Spieckermann	2.125
Bronko	HZPC_2015_Spieck	Spieckermann	10
Caesar	HZPC_2015_Spieck	Spieckermann	10
Caesar	HZPC_2015_Spieck	Spieckermann	10
Canberra	HZPC_2015_Spieck	Spieckermann	10
Canberra	HZPC_2015_Spieck	Spieckermann	10
Cara	HZPC_2015_Spieck	Spieckermann	8.875
CARDINAL	HZPC_2015_Spieck	Spieckermann	10
Charlotte	HZPC_2015_Spieck	Spieckermann	2.125
Cilena	HZPC_2015_Spieck	Spieckermann	2.125
Citadel	HZPC_2015_Spieck	Spieckermann	10
Civa	HZPC_2015_Spieck	Spieckermann	8.875
Countessa	HZPC_2015_Spieck	Spieckermann	10
Courage	HZPC_2015_Spieck	Spieckermann	10
Crisps4all	HZPC_2015_Spieck	Spieckermann	10
Crisps4all	HZPC_2015_Spieck	Spieckermann	8.875
Cupido	HZPC_2015_Spieck	Spieckermann	8.875
CYCLOON	HZPC_2015_Spieck	Spieckermann	10
DALI	HZPC_2015_Spieck	Spieckermann	8.875
Defender	HZPC_2015_Spieck	Spieckermann	10
Desiree	HZPC_2015_Spieck	Spieckermann	10
Desiree	HZPC_2015_Spieck	Spieckermann	10
Diamant	HZPC_2015_Spieck	Spieckermann	10
DIONE	HZPC_2015_Spieck	Spieckermann	10
Ditta	HZPC_2015_Spieck	Spieckermann	10
Dolce Vita	HZPC_2015_Spieck	Spieckermann	8.875
Donald	HZPC_2015_Spieck	Spieckermann	10
Dorado	HZPC_2015_Spieck	Spieckermann	10
Dynamica	HZPC_2015_Spieck	Spieckermann	2.125
Ehud	HZPC_2015_Spieck	Spieckermann	8.875
Eigenheimer	HZPC_2015_Spieck	Spieckermann	2.125
El Mundo	HZPC_2015_Spieck	Spieckermann	10
El Paso	HZPC_2015_Spieck	Spieckermann	7.75
Elkana	HZPC_2015_Spieck	Spieckermann	10
Eos	HZPC_2015_Spieck	Spieckermann	10
Escort	HZPC_2015_Spieck	Spieckermann	10
Estima	HZPC_2015_Spieck	Spieckermann	10
EUROFLORA	HZPC_2015_Spieck	Spieckermann	10
Eurostar	HZPC_2015_Spieck	Spieckermann	10
Everest	HZPC_2015_Spieck	Spieckermann	10
EVITA	HZPC_2015_Spieck	Spieckermann	8.875
Excellent	HZPC_2015_Spieck	Spieckermann	10
Exquisa	HZPC_2015_Spieck	Spieckermann	10
Fabula	HZPC_2015_Spieck	Spieckermann	10
Fabula	HZPC_2015_Spieck	Spieckermann	7.75
Felsina	HZPC_2015_Spieck	Spieckermann	5.5
Felsina	HZPC_2015_Spieck	Spieckermann	5.5
Festien	HZPC_2015_Spieck	Spieckermann	4.375
Fianna	HZPC_2015_Spieck	Spieckermann	10
Florida	HZPC_2015_Spieck	Spieckermann	10
FOLVA	HZPC_2015_Spieck	Spieckermann	10
Fontane	HZPC_2015_Spieck	Spieckermann	1
Fresco	HZPC_2015_Spieck	Spieckermann	10
Frieslander	HZPC_2015_Spieck	Spieckermann	10
Frisia	HZPC_2015_Spieck	Spieckermann	2.125
FRISIA	HZPC_2015_Spieck	Spieckermann	2.125
GEM RUSSET	HZPC_2015_Spieck	Spieckermann	6.625
Gloria	HZPC_2015_Spieck	Spieckermann	10
Goya (2000)	HZPC_2015_Spieck	Spieckermann	10
Hansa	HZPC_2015_Spieck	Spieckermann	2.125
Hermes	HZPC_2015_Spieck	Spieckermann	10
Heroud	HZPC_2015_Spieck	Spieckermann	2.125
Hzpc06- 09	HZPC_2015_Spieck	Spieckermann	2.125
Hzpc06- 11	HZPC_2015_Spieck	Spieckermann	6.625
Hzpc06- 13	HZPC_2015_Spieck	Spieckermann	10
Hzpc06- 19	HZPC_2015_Spieck	Spieckermann	8.875
Hzpc06- 21	HZPC_2015_Spieck	Spieckermann	10
Hzpc06- 29	HZPC_2015_Spieck	Spieckermann	10
Hzpc06- 3	HZPC_2015_Spieck	Spieckermann	6.625
Hzpc06- 34	HZPC_2015_Spieck	Spieckermann	10
Hzpc06- 8	HZPC_2015_Spieck	Spieckermann	10
IDAROSE	HZPC_2015_Spieck	Spieckermann	8.875
Impala	HZPC_2015_Spieck	Spieckermann	10
Innovator	HZPC_2015_Spieck	Spieckermann	10
Innovator	HZPC_2015_Spieck	Spieckermann	8.875
Inova	HZPC_2015_Spieck	Spieckermann	8.875
Jaerla	HZPC_2015_Spieck	Spieckermann	10
Jaerla	HZPC_2015_Spieck	Spieckermann	10
Kantara	HZPC_2015_Spieck	Spieckermann	10
Karakter	HZPC_2015_Spieck	Spieckermann	2.125
Kardent	HZPC_2015_Spieck	Spieckermann	10
Karnico	HZPC_2015_Spieck	Spieckermann	10
Kartel	HZPC_2015_Spieck	Spieckermann	10
Katahdin	HZPC_2015_Spieck	Spieckermann	2.125
Katinka	HZPC_2015_Spieck	Spieckermann	10
Kennebec	HZPC_2015_Spieck	Spieckermann	2.125
Kennebec	HZPC_2015_Spieck	Spieckermann	2.125
Kondor	HZPC_2015_Spieck	Spieckermann	10
Kuras	HZPC_2015_Spieck	Spieckermann	10
Kuroda	HZPC_2015_Spieck	Spieckermann	8.875
Labadia	HZPC_2015_Spieck	Spieckermann	10
Lady Amarilla	HZPC_2015_Spieck	Spieckermann	10
LADY ANNA	HZPC_2015_Spieck	Spieckermann	10
Lady Blanca	HZPC_2015_Spieck	Spieckermann	10
LADY BRITTA	HZPC_2015_Spieck	Spieckermann	10
Lady Christl	HZPC_2015_Spieck	Spieckermann	10
LADY CLAIRE	HZPC_2015_Spieck	Spieckermann	10
Lady Felicia	HZPC_2015_Spieck	Spieckermann	2.125
Lady Olympia	HZPC_2015_Spieck	Spieckermann	10
Lady Rosetta	HZPC_2015_Spieck	Spieckermann	5.5
Lady Valora	HZPC_2015_Spieck	Spieckermann	10
LANORMA	HZPC_2015_Spieck	Spieckermann	8.875
Laurene	HZPC_2015_Spieck	Spieckermann	10
Leonardo	HZPC_2015_Spieck	Spieckermann	10
Leonardo	HZPC_2015_Spieck	Spieckermann	10
Leyla	HZPC_2015_Spieck	Spieckermann	10
Libertas	HZPC_2015_Spieck	Spieckermann	8.875
Liseta	HZPC_2015_Spieck	Spieckermann	1
Liseta	HZPC_2015_Spieck	Spieckermann	1
Lucinda	HZPC_2015_Spieck	Spieckermann	10
Majestic	HZPC_2015_Spieck	Spieckermann	10
Manitou	HZPC_2015_Spieck	Spieckermann	10
Marabel	HZPC_2015_Spieck	Spieckermann	2.125
Marfona	HZPC_2015_Spieck	Spieckermann	10
Marilyn	HZPC_2015_Spieck	Spieckermann	3.25
Marilyn	HZPC_2015_Spieck	Spieckermann	3.25
Maris Piper	HZPC_2015_Spieck	Spieckermann	8.875
Markies	HZPC_2015_Spieck	Spieckermann	2.125
Melody	HZPC_2015_Spieck	Spieckermann	10
Menco	HZPC_2015_Spieck	Spieckermann	10
Merano	HZPC_2015_Spieck	Spieckermann	8.875
Mercator	HZPC_2015_Spieck	Spieckermann	10
MILVA	HZPC_2015_Spieck	Spieckermann	10
MIRAKEL	HZPC_2015_Spieck	Spieckermann	10
Monalisa	HZPC_2015_Spieck	Spieckermann	10
Monalisa	HZPC_2015_Spieck	Spieckermann	10
Mondial	HZPC_2015_Spieck	Spieckermann	10
Mondial	HZPC_2015_Spieck	Spieckermann	10
MONTE CARLO	HZPC_2015_Spieck	Spieckermann	10
Morene	HZPC_2015_Spieck	Spieckermann	2.125
Mozart	HZPC_2015_Spieck	Spieckermann	10
MOZART	HZPC_2015_Spieck	Spieckermann	8.875
MURATO	HZPC_2015_Spieck	Spieckermann	8.875
Musica	HZPC_2015_Spieck	Spieckermann	10
Mustang	HZPC_2015_Spieck	Spieckermann	10
Nadine	HZPC_2015_Spieck	Spieckermann	8.875
Nicola	HZPC_2015_Spieck	Spieckermann	10
Niska	HZPC_2015_Spieck	Spieckermann	1
Nomade	HZPC_2015_Spieck	Spieckermann	10
Obelix	HZPC_2015_Spieck	Spieckermann	10
OPAL	HZPC_2015_Spieck	Spieckermann	5.5
Opera	HZPC_2015_Spieck	Spieckermann	10
Orchestra	HZPC_2015_Spieck	Spieckermann	10
Oriana	HZPC_2015_Spieck	Spieckermann	1
Pallas	HZPC_2015_Spieck	Spieckermann	8.875
Panda	HZPC_2015_Spieck	Spieckermann	8.875
Panther	HZPC_2015_Spieck	Spieckermann	10
PANTHER	HZPC_2015_Spieck	Spieckermann	10
Pentland Dell	HZPC_2015_Spieck	Spieckermann	10
Picasso	HZPC_2015_Spieck	Spieckermann	8.875
PINK FIR APPLE	HZPC_2015_Spieck	Spieckermann	8.875
Premiere	HZPC_2015_Spieck	Spieckermann	10
Primura	HZPC_2015_Spieck	Spieckermann	10
Princess	HZPC_2015_Spieck	Spieckermann	1
Quarta	HZPC_2015_Spieck	Spieckermann	10
Raja	HZPC_2015_Spieck	Spieckermann	10
Ramos	HZPC_2015_Spieck	Spieckermann	8.875
Ranger Russet	HZPC_2015_Spieck	Spieckermann	8.875
Ratte	HZPC_2015_Spieck	Spieckermann	1
Record	HZPC_2015_Spieck	Spieckermann	8.875
Red Baron	HZPC_2015_Spieck	Spieckermann	7.75
Red One	HZPC_2015_Spieck	Spieckermann	10
Red Scarlett	HZPC_2015_Spieck	Spieckermann	10
Red Scarlett	HZPC_2015_Spieck	Spieckermann	10
Redstar	HZPC_2015_Spieck	Spieckermann	10
Remarka	HZPC_2015_Spieck	Spieckermann	8.875
Rodeo	HZPC_2015_Spieck	Spieckermann	10
RODEO	HZPC_2015_Spieck	Spieckermann	10
Rosagold	HZPC_2015_Spieck	Spieckermann	10
Rosella	HZPC_2015_Spieck	Spieckermann	10
ROYAL	HZPC_2015_Spieck	Spieckermann	10
Russet Burbank	HZPC_2015_Spieck	Spieckermann	10
SAFRANE	HZPC_2015_Spieck	Spieckermann	8.875
Sagitta	HZPC_2015_Spieck	Spieckermann	10
Sagitta	HZPC_2015_Spieck	Spieckermann	8.875
Santana	HZPC_2015_Spieck	Spieckermann	5.5
Sante	HZPC_2015_Spieck	Spieckermann	10
Saphire	HZPC_2015_Spieck	Spieckermann	10
Saskia	HZPC_2015_Spieck	Spieckermann	10
Satellite	HZPC_2015_Spieck	Spieckermann	10
Saturna	HZPC_2015_Spieck	Spieckermann	10
Saviola	HZPC_2015_Spieck	Spieckermann	10
Seresta	HZPC_2015_Spieck	Spieckermann	10
Shepody	HZPC_2015_Spieck	Spieckermann	2.125
Sifra	HZPC_2015_Spieck	Spieckermann	10
Sifra	HZPC_2015_Spieck	Spieckermann	10
Silvester	HZPC_2015_Spieck	Spieckermann	8.875
Simply Red	HZPC_2015_Spieck	Spieckermann	10
Sinora	HZPC_2015_Spieck	Spieckermann	2.125
Smart	HZPC_2015_Spieck	Spieckermann	10
Smart	HZPC_2015_Spieck	Spieckermann	10
Snowbird	HZPC_2015_Spieck	Spieckermann	8.875
Soprano	HZPC_2015_Spieck	Spieckermann	8.875
Spirit	HZPC_2015_Spieck	Spieckermann	10
Spunta	HZPC_2015_Spieck	Spieckermann	10
Spunta	HZPC_2015_Spieck	Spieckermann	10
Stirling	HZPC_2015_Spieck	Spieckermann	1
Susanne	HZPC_2015_Spieck	Spieckermann	8.875
Taurus	HZPC_2015_Spieck	Spieckermann	3.25
Taurus	HZPC_2015_Spieck	Spieckermann	2.125
Terra Gold	HZPC_2015_Spieck	Spieckermann	8.875
Timate	HZPC_2015_Spieck	Spieckermann	10
TOLUCA	HZPC_2015_Spieck	Spieckermann	1
Triplo	HZPC_2015_Spieck	Spieckermann	10
Triplo	HZPC_2015_Spieck	Spieckermann	8.875
TRIUMPF	HZPC_2015_Spieck	Spieckermann	10
Ulme	HZPC_2015_Spieck	Spieckermann	10
Ulster Sceptre	HZPC_2015_Spieck	Spieckermann	10
Umatilla Russet	HZPC_2015_Spieck	Spieckermann	10
Up To Date	HZPC_2015_Spieck	Spieckermann	2.125
Urgenta	HZPC_2015_Spieck	Spieckermann	8.875
VALENTINA	HZPC_2015_Spieck	Spieckermann	10
Valiant	HZPC_2015_Spieck	Spieckermann	10
VE70-9	HZPC_2015_Spieck	Spieckermann	8.875
VE71-105	HZPC_2015_Spieck	Spieckermann	8.875
Vectra	HZPC_2015_Spieck	Spieckermann	10
Victoria	HZPC_2015_Spieck	Spieckermann	10
Victoria	HZPC_2015_Spieck	Spieckermann	8.875
Virgo	HZPC_2015_Spieck	Spieckermann	10
Vision	HZPC_2015_Spieck	Spieckermann	10
Vivaldi	HZPC_2015_Spieck	Spieckermann	8.875
Vivaldi	HZPC_2015_Spieck	Spieckermann	8.875
Voyager	HZPC_2015_Spieck	Spieckermann	1
VR 808	HZPC_2015_Spieck	Spieckermann	10
Vr-92-501	HZPC_2015_Spieck	Spieckermann	10
Vr-93-146	HZPC_2015_Spieck	Spieckermann	10
W 72-22-496	HZPC_2015_Spieck	Spieckermann	8.875
Wilja	HZPC_2015_Spieck	Spieckermann	10
Wisent	HZPC_2015_Spieck	Spieckermann	10
XANTIA	HZPC_2015_Spieck	Spieckermann	8.875
Y66-13-636	HZPC_2015_Spieck	Spieckermann	8.875
Yukon Gold	HZPC_2015_Spieck	Spieckermann	8.875
Zafira	HZPC_2015_Spieck	Spieckermann	1
ZORBA	HZPC_2015_Spieck	Spieckermann	1
Aventra	IHAR_2017_GL	Glynne-Lemmerzahl	2.6875
Desiree	IHAR_2017_GL	Glynne-Lemmerzahl	1
Kuras	IHAR_2017_GL	Glynne-Lemmerzahl	1.9
Amanda	JKI_2011_GL	Glynne-Lemmerzahl	10
Arkula	JKI_2011_GL	Glynne-Lemmerzahl	10
Avano	JKI_2011_GL	Glynne-Lemmerzahl	10
Desiree	JKI_2011_GL	Glynne-Lemmerzahl	10
Ditta	JKI_2011_GL	Glynne-Lemmerzahl	10
Eldena	JKI_2011_GL	Glynne-Lemmerzahl	10
Exquisa	JKI_2011_GL	Glynne-Lemmerzahl	10
Gloria	JKI_2011_GL	Glynne-Lemmerzahl	10
Leyla	JKI_2011_GL	Glynne-Lemmerzahl	10
Nicola	JKI_2011_GL	Glynne-Lemmerzahl	10
Panda	JKI_2011_GL	Glynne-Lemmerzahl	10
Quarta	JKI_2011_GL	Glynne-Lemmerzahl	10
Saturna	JKI_2011_GL	Glynne-Lemmerzahl	10
Ulme	JKI_2011_GL	Glynne-Lemmerzahl	10
Amanda	JKI_2012_GL	Glynne-Lemmerzahl	10
Arkula	JKI_2012_GL	Glynne-Lemmerzahl	10
Avano	JKI_2012_GL	Glynne-Lemmerzahl	10
Desiree	JKI_2012_GL	Glynne-Lemmerzahl	10
Ditta	JKI_2012_GL	Glynne-Lemmerzahl	10
Eldena	JKI_2012_GL	Glynne-Lemmerzahl	10
Euroflora	JKI_2012_GL	Glynne-Lemmerzahl	10
Euroluna	JKI_2012_GL	Glynne-Lemmerzahl	10
Exquisa	JKI_2012_GL	Glynne-Lemmerzahl	10
Gloria	JKI_2012_GL	Glynne-Lemmerzahl	10
Kardal	JKI_2012_GL	Glynne-Lemmerzahl	10
Leyla	JKI_2012_GL	Glynne-Lemmerzahl	10
Nicola	JKI_2012_GL	Glynne-Lemmerzahl	10
Panda	JKI_2012_GL	Glynne-Lemmerzahl	10
Premiere	JKI_2012_GL	Glynne-Lemmerzahl	10
Quarta	JKI_2012_GL	Glynne-Lemmerzahl	10
Saturna	JKI_2012_GL	Glynne-Lemmerzahl	10
Ulme	JKI_2012_GL	Glynne-Lemmerzahl	10
Amanda	JKI_2013_GL	Glynne-Lemmerzahl	10
Arkula	JKI_2013_GL	Glynne-Lemmerzahl	10
Avano	JKI_2013_GL	Glynne-Lemmerzahl	10
Desiree	JKI_2013_GL	Glynne-Lemmerzahl	10
Ditta	JKI_2013_GL	Glynne-Lemmerzahl	10
Eldena	JKI_2013_GL	Glynne-Lemmerzahl	10
Euroflora	JKI_2013_GL	Glynne-Lemmerzahl	10
Euroluna	JKI_2013_GL	Glynne-Lemmerzahl	10
Exquisa	JKI_2013_GL	Glynne-Lemmerzahl	10
Kardal	JKI_2013_GL	Glynne-Lemmerzahl	10
Leyla	JKI_2013_GL	Glynne-Lemmerzahl	10
Nicola	JKI_2013_GL	Glynne-Lemmerzahl	10
Panda	JKI_2013_GL	Glynne-Lemmerzahl	10
Premiere	JKI_2013_GL	Glynne-Lemmerzahl	10
Quarta	JKI_2013_GL	Glynne-Lemmerzahl	10
Saturna	JKI_2013_GL	Glynne-Lemmerzahl	10
Ulme	JKI_2013_GL	Glynne-Lemmerzahl	10
Amanda	JKI_2014_GL	Glynne-Lemmerzahl	10
Arkula	JKI_2014_GL	Glynne-Lemmerzahl	10
Avano	JKI_2014_GL	Glynne-Lemmerzahl	10
Desiree	JKI_2014_GL	Glynne-Lemmerzahl	10
Ditta	JKI_2014_GL	Glynne-Lemmerzahl	10
Eldena	JKI_2014_GL	Glynne-Lemmerzahl	10
Euroflora	JKI_2014_GL	Glynne-Lemmerzahl	10
Euroluna	JKI_2014_GL	Glynne-Lemmerzahl	10
Exquisa	JKI_2014_GL	Glynne-Lemmerzahl	10
Kardal	JKI_2014_GL	Glynne-Lemmerzahl	10
Leyla	JKI_2014_GL	Glynne-Lemmerzahl	10
Nicola	JKI_2014_GL	Glynne-Lemmerzahl	10
Panda	JKI_2014_GL	Glynne-Lemmerzahl	10
Premiere	JKI_2014_GL	Glynne-Lemmerzahl	10
Quarta	JKI_2014_GL	Glynne-Lemmerzahl	10
Saturna	JKI_2014_GL	Glynne-Lemmerzahl	10
Ulme	JKI_2014_GL	Glynne-Lemmerzahl	10
Amanda	JKI_2015_GL	Glynne-Lemmerzahl	10
Arkula	JKI_2015_GL	Glynne-Lemmerzahl	10
Avano	JKI_2015_GL	Glynne-Lemmerzahl	10
Desiree	JKI_2015_GL	Glynne-Lemmerzahl	10
Ditta	JKI_2015_GL	Glynne-Lemmerzahl	10
Eldena	JKI_2015_GL	Glynne-Lemmerzahl	10
Euroflora	JKI_2015_GL	Glynne-Lemmerzahl	10
Euroluna	JKI_2015_GL	Glynne-Lemmerzahl	10
Exquisa	JKI_2015_GL	Glynne-Lemmerzahl	10
Kardal	JKI_2015_GL	Glynne-Lemmerzahl	10
Leyla	JKI_2015_GL	Glynne-Lemmerzahl	10
Nicola	JKI_2015_GL	Glynne-Lemmerzahl	10
Premiere	JKI_2015_GL	Glynne-Lemmerzahl	10
Quarta	JKI_2015_GL	Glynne-Lemmerzahl	10
Saturna	JKI_2015_GL	Glynne-Lemmerzahl	10
Ulme	JKI_2015_GL	Glynne-Lemmerzahl	10
Amanda	JKI_2016_GL	Glynne-Lemmerzahl	10
Arkula	JKI_2016_GL	Glynne-Lemmerzahl	10
Avano	JKI_2016_GL	Glynne-Lemmerzahl	10
Avarna	JKI_2016_GL	Glynne-Lemmerzahl	10
Axion	JKI_2016_GL	Glynne-Lemmerzahl	10
Desiree	JKI_2016_GL	Glynne-Lemmerzahl	10
Ditta	JKI_2016_GL	Glynne-Lemmerzahl	10
Eldena	JKI_2016_GL	Glynne-Lemmerzahl	10
Euroflora	JKI_2016_GL	Glynne-Lemmerzahl	10
Euroluna	JKI_2016_GL	Glynne-Lemmerzahl	10
Exquisa	JKI_2016_GL	Glynne-Lemmerzahl	10
Kardal	JKI_2016_GL	Glynne-Lemmerzahl	10
Leyla	JKI_2016_GL	Glynne-Lemmerzahl	10
Nicola	JKI_2016_GL	Glynne-Lemmerzahl	10
Premiere	JKI_2016_GL	Glynne-Lemmerzahl	10
Quarta	JKI_2016_GL	Glynne-Lemmerzahl	10
Saturna	JKI_2016_GL	Glynne-Lemmerzahl	10
Ulme	JKI_2016_GL	Glynne-Lemmerzahl	10
ALLURE	Kennisaker_2003_Spieck	Spieckermann	10
ASTARTE	Kennisaker_2003_Spieck	Spieckermann	10
AURORA	Kennisaker_2003_Spieck	Spieckermann	10
EHUD	Kennisaker_2003_Spieck	Spieckermann	10
FESTIEN	Kennisaker_2003_Spieck	Spieckermann	7
KANTARA	Kennisaker_2003_Spieck	Spieckermann	10
KARAKTER	Kennisaker_2003_Spieck	Spieckermann	8
KARNICO	Kennisaker_2003_Spieck	Spieckermann	10
KARTEL	Kennisaker_2003_Spieck	Spieckermann	10
KATINKA	Kennisaker_2003_Spieck	Spieckermann	10
MERCATOR	Kennisaker_2003_Spieck	Spieckermann	10
NOMADE	Kennisaker_2003_Spieck	Spieckermann	10
PANDA	Kennisaker_2003_Spieck	Spieckermann	10
SERESTA	Kennisaker_2003_Spieck	Spieckermann	10
STEFANO	Kennisaker_2003_Spieck	Spieckermann	10
ULME	Kennisaker_2003_Spieck	Spieckermann	10
Pepo (1919)	Lunden&Jorstad_1934_WinterSporangia	Spieckermann	10
Ballydoon	Lunden_1936to1949_Field	Field	10
Craigs Defiance	Lunden_1936to1949_Field	Field	10
Pink Fir Apple	Lunden_1936to1949_Field	Field	10
The Alness	Lunden_1936to1949_Field	Field	10
Ackersegen	Malinowska_Butrymowicz_2007_Spieck+GL	Spieckermann + Glynne-Lemmerzahl	10
Desiree	Malinowska_Butrymowicz_2007_Spieck+GL	Spieckermann + Glynne-Lemmerzahl	10
Elkana	Malinowska_Butrymowicz_2007_Spieck+GL	Spieckermann + Glynne-Lemmerzahl	10
Panda	Malinowska_Butrymowicz_2007_Spieck+GL	Spieckermann + Glynne-Lemmerzahl	10
Shepody	Malinowska_Butrymowicz_2007_Spieck+GL	Spieckermann + Glynne-Lemmerzahl	10
Ultimus	Malinowska_Butrymowicz_2007_Spieck+GL	Spieckermann + Glynne-Lemmerzahl	10
Ultimus	Maris_1961_?	Unknown	10
Urgenta	Maris_1961_?	Unknown	10
CMK2005-062-026	Meijerbooklet_2015_Spieck	Spieckermann	10
CMK2006-048-014	Meijerbooklet_2015_Spieck	Spieckermann	10
CMK2006-070-005	Meijerbooklet_2015_Spieck	Spieckermann	8.71429
Cupido	Meijerbooklet_2015_Spieck	Spieckermann	10
Fontane	Meijerbooklet_2015_Spieck	Spieckermann	4.85714
Hermes	Meijerbooklet_2015_Spieck	Spieckermann	10
Innovator	Meijerbooklet_2015_Spieck	Spieckermann	10
Lady Amarilla	Meijerbooklet_2015_Spieck	Spieckermann	10
Lady Anna	Meijerbooklet_2015_Spieck	Spieckermann	10
Lady Britta	Meijerbooklet_2015_Spieck	Spieckermann	10
Lady Christl	Meijerbooklet_2015_Spieck	Spieckermann	10
Lady Claire	Meijerbooklet_2015_Spieck	Spieckermann	10
Lady Olympia	Meijerbooklet_2015_Spieck	Spieckermann	10
Lady Rosetta	Meijerbooklet_2015_Spieck	Spieckermann	8.71429
Melody	Meijerbooklet_2015_Spieck	Spieckermann	10
Musica	Meijerbooklet_2015_Spieck	Spieckermann	10
Orchestra	Meijerbooklet_2015_Spieck	Spieckermann	10
Saturna	Meijerbooklet_2015_Spieck	Spieckermann	10
Soprano	Meijerbooklet_2015_Spieck	Spieckermann	7.42857
Agata	MeijerPDF_2015_Spieck	Spieckermann	10
Annabelle	MeijerPDF_2015_Spieck	Spieckermann	10
CMK2004-614-002	MeijerPDF_2015_Spieck	Spieckermann	3.57143
CMK2005-010-027	MeijerPDF_2015_Spieck	Spieckermann	7.42857
CMK2005-062-026	MeijerPDF_2015_Spieck	Spieckermann	10
CMK2006-048-014	MeijerPDF_2015_Spieck	Spieckermann	10
CMK2006-070-005	MeijerPDF_2015_Spieck	Spieckermann	8.71429
CMK2007-042-003	MeijerPDF_2015_Spieck	Spieckermann	7.42857
Cupido	MeijerPDF_2015_Spieck	Spieckermann	7.42857
Desiree	MeijerPDF_2015_Spieck	Spieckermann	10
Fontane	MeijerPDF_2015_Spieck	Spieckermann	4.85714
Hansa	MeijerPDF_2015_Spieck	Spieckermann	7.42857
Hermes	MeijerPDF_2015_Spieck	Spieckermann	10
Innovator	MeijerPDF_2015_Spieck	Spieckermann	10
Lady Amarilla	MeijerPDF_2015_Spieck	Spieckermann	10
Lady Anna	MeijerPDF_2015_Spieck	Spieckermann	10
Lady Blanca	MeijerPDF_2015_Spieck	Spieckermann	10
Lady Britta	MeijerPDF_2015_Spieck	Spieckermann	10
Lady Claire	MeijerPDF_2015_Spieck	Spieckermann	10
Lady Rosetta	MeijerPDF_2015_Spieck	Spieckermann	8.71429
Lady Valora	MeijerPDF_2015_Spieck	Spieckermann	10
Melody	MeijerPDF_2015_Spieck	Spieckermann	10
Musica	MeijerPDF_2015_Spieck	Spieckermann	10
Orchestra	MeijerPDF_2015_Spieck	Spieckermann	10
Russet Burbank	MeijerPDF_2015_Spieck	Spieckermann	10
Soprano	MeijerPDF_2015_Spieck	Spieckermann	7.42857
Spunta	MeijerPDF_2015_Spieck	Spieckermann	10
Accord	MeijerWebsite_2017_Spieck	Spieckermann	6.14286
Cupido	MeijerWebsite_2017_Spieck	Spieckermann	10
Lady Amarilla	MeijerWebsite_2017_Spieck	Spieckermann	10
Lady Anna	MeijerWebsite_2017_Spieck	Spieckermann	10
Lady Britta	MeijerWebsite_2017_Spieck	Spieckermann	10
Lady Christl	MeijerWebsite_2017_Spieck	Spieckermann	10
Lady Claire	MeijerWebsite_2017_Spieck	Spieckermann	10
Lady Olympia	MeijerWebsite_2017_Spieck	Spieckermann	10
Lady Rosetta	MeijerWebsite_2017_Spieck	Spieckermann	8.71429
Melody	MeijerWebsite_2017_Spieck	Spieckermann	10
Musica	MeijerWebsite_2017_Spieck	Spieckermann	10
Orchestra	MeijerWebsite_2017_Spieck	Spieckermann	10
Soprano	MeijerWebsite_2017_Spieck	Spieckermann	6.14286
arran chief	NIAB_2002_?	Unknown	1
arran pilot	NIAB_2002_?	Unknown	10
arran victory	NIAB_2002_?	Unknown	10
atlantic	NIAB_2002_?	Unknown	1
ballydoon	NIAB_2002_?	Unknown	10
british queen	NIAB_2002_?	Unknown	1
cara	NIAB_2002_?	Unknown	10
desiree	NIAB_2002_?	Unknown	10
doon star	NIAB_2002_?	Unknown	10
dr mcintosh	NIAB_2002_?	Unknown	10
epicure	NIAB_2002_?	Unknown	10
gladstone	NIAB_2002_?	Unknown	10
golden wonder	NIAB_2002_?	Unknown	10
great scot	NIAB_2002_?	Unknown	10
hermes	NIAB_2002_?	Unknown	10
home guard	NIAB_2002_?	Unknown	10
Kennebec	NIAB_2002_?	Unknown	1
lady rosetta	NIAB_2002_?	Unknown	10
maris piper	NIAB_2002_?	Unknown	10
may queen	NIAB_2002_?	Unknown	1
nadine	NIAB_2002_?	Unknown	10
nicola	NIAB_2002_?	Unknown	10
pentland dell	NIAB_2002_?	Unknown	10
pink fir apple	NIAB_2002_?	Unknown	10
record	NIAB_2002_?	Unknown	10
Russet Burbank	NIAB_2002_?	Unknown	10
slaney	NIAB_2002_?	Unknown	1
ulster glade	NIAB_2002_?	Unknown	10
ulster sceptre	NIAB_2002_?	Unknown	10
up to date	NIAB_2002_?	Unknown	1
wilja	NIAB_2002_?	Unknown	10
yukon gold	NIAB_2002_?	Unknown	1
agata	NIVAP_2011_?	Unknown	10
ajiba	NIVAP_2011_?	Unknown	10
allure	NIVAP_2011_?	Unknown	10
almera	NIVAP_2011_?	Unknown	10
annabelle	NIVAP_2011_?	Unknown	10
anosta	NIVAP_2011_?	Unknown	10
artemis	NIVAP_2011_?	Unknown	10
asterix	NIVAP_2011_?	Unknown	10
avarna	NIVAP_2011_?	Unknown	10
aveka	NIVAP_2011_?	Unknown	10
bartina	NIVAP_2011_?	Unknown	10
bellini	NIVAP_2011_?	Unknown	10
bildtstar	NIVAP_2011_?	Unknown	10
binella	NIVAP_2011_?	Unknown	10
caesar	NIVAP_2011_?	Unknown	10
challenger	NIVAP_2011_?	Unknown	10
courage	NIVAP_2011_?	Unknown	10
desiree	NIVAP_2011_?	Unknown	10
diamant	NIVAP_2011_?	Unknown	10
ditta	NIVAP_2011_?	Unknown	10
exquisa	NIVAP_2011_?	Unknown	10
fabula	NIVAP_2011_?	Unknown	10
frieslander	NIVAP_2011_?	Unknown	10
impala	NIVAP_2011_?	Unknown	10
innovator	NIVAP_2011_?	Unknown	10
jaerla	NIVAP_2011_?	Unknown	10
kondor	NIVAP_2011_?	Unknown	10
kuroda	NIVAP_2011_?	Unknown	10
labadia	NIVAP_2011_?	Unknown	10
lady christl	NIVAP_2011_?	Unknown	10
lady claire	NIVAP_2011_?	Unknown	10
lady olympia	NIVAP_2011_?	Unknown	10
manitou	NIVAP_2011_?	Unknown	10
marfona	NIVAP_2011_?	Unknown	10
melody	NIVAP_2011_?	Unknown	10
monalisa	NIVAP_2011_?	Unknown	10
mondial	NIVAP_2011_?	Unknown	10
mozart	NIVAP_2011_?	Unknown	10
musica	NIVAP_2011_?	Unknown	10
nicola	NIVAP_2011_?	Unknown	10
picasso	NIVAP_2011_?	Unknown	10
premiere	NIVAP_2011_?	Unknown	10
primura	NIVAP_2011_?	Unknown	10
red scarlett	NIVAP_2011_?	Unknown	10
rodeo	NIVAP_2011_?	Unknown	10
romano	NIVAP_2011_?	Unknown	10
Russet Burbank	NIVAP_2011_?	Unknown	10
saturna	NIVAP_2011_?	Unknown	10
seresta	NIVAP_2011_?	Unknown	10
sifra	NIVAP_2011_?	Unknown	10
spunta	NIVAP_2011_?	Unknown	10
victoria	NIVAP_2011_?	Unknown	10
vr 808	NIVAP_2011_?	Unknown	10
Agata	NVWA_2015_Spieck+GL	Spieckermann + Glynne-Lemmerzahl	10
Ajiba	NVWA_2015_Spieck+GL	Spieckermann + Glynne-Lemmerzahl	10
Alcmaria	NVWA_2015_Spieck+GL	Spieckermann + Glynne-Lemmerzahl	10
Allure	NVWA_2015_Spieck+GL	Spieckermann + Glynne-Lemmerzahl	10
Almera	NVWA_2015_Spieck+GL	Spieckermann + Glynne-Lemmerzahl	10
Alpha	NVWA_2015_Spieck+GL	Spieckermann + Glynne-Lemmerzahl	10
Altus	NVWA_2015_Spieck+GL	Spieckermann + Glynne-Lemmerzahl	10
Amanda	NVWA_2015_Spieck+GL	Spieckermann + Glynne-Lemmerzahl	10
Amarin	NVWA_2015_Spieck+GL	Spieckermann + Glynne-Lemmerzahl	10
Amorosa	NVWA_2015_Spieck+GL	Spieckermann + Glynne-Lemmerzahl	8
Ampera	NVWA_2015_Spieck+GL	Spieckermann + Glynne-Lemmerzahl	7
Amyla	NVWA_2015_Spieck+GL	Spieckermann + Glynne-Lemmerzahl	8
Annabelle	NVWA_2015_Spieck+GL	Spieckermann + Glynne-Lemmerzahl	10
Anosta	NVWA_2015_Spieck+GL	Spieckermann + Glynne-Lemmerzahl	10
Arcade	NVWA_2015_Spieck+GL	Spieckermann + Glynne-Lemmerzahl	10
Arielle	NVWA_2015_Spieck+GL	Spieckermann + Glynne-Lemmerzahl	8
Arizona	NVWA_2015_Spieck+GL	Spieckermann + Glynne-Lemmerzahl	10
Arkula	NVWA_2015_Spieck+GL	Spieckermann + Glynne-Lemmerzahl	10
Arrow	NVWA_2015_Spieck+GL	Spieckermann + Glynne-Lemmerzahl	10
Arsenal	NVWA_2015_Spieck+GL	Spieckermann + Glynne-Lemmerzahl	10
Artemis	NVWA_2015_Spieck+GL	Spieckermann + Glynne-Lemmerzahl	10
Astarte	NVWA_2015_Spieck+GL	Spieckermann + Glynne-Lemmerzahl	10
Asterix	NVWA_2015_Spieck+GL	Spieckermann + Glynne-Lemmerzahl	10
Aurora	NVWA_2015_Spieck+GL	Spieckermann + Glynne-Lemmerzahl	10
Avano	NVWA_2015_Spieck+GL	Spieckermann + Glynne-Lemmerzahl	10
Avarna	NVWA_2015_Spieck+GL	Spieckermann + Glynne-Lemmerzahl	10
Avaya	NVWA_2015_Spieck+GL	Spieckermann + Glynne-Lemmerzahl	10
Aveka	NVWA_2015_Spieck+GL	Spieckermann + Glynne-Lemmerzahl	10
Avenance	NVWA_2015_Spieck+GL	Spieckermann + Glynne-Lemmerzahl	10
Averia	NVWA_2015_Spieck+GL	Spieckermann + Glynne-Lemmerzahl	10
Aviala	NVWA_2015_Spieck+GL	Spieckermann + Glynne-Lemmerzahl	10
Axion	NVWA_2015_Spieck+GL	Spieckermann + Glynne-Lemmerzahl	10
Bafana	NVWA_2015_Spieck+GL	Spieckermann + Glynne-Lemmerzahl	10
Bartina	NVWA_2015_Spieck+GL	Spieckermann + Glynne-Lemmerzahl	10
Bellini	NVWA_2015_Spieck+GL	Spieckermann + Glynne-Lemmerzahl	10
Bildtstar	NVWA_2015_Spieck+GL	Spieckermann + Glynne-Lemmerzahl	10
Binella	NVWA_2015_Spieck+GL	Spieckermann + Glynne-Lemmerzahl	10
Biogold	NVWA_2015_Spieck+GL	Spieckermann + Glynne-Lemmerzahl	10
Bionica	NVWA_2015_Spieck+GL	Spieckermann + Glynne-Lemmerzahl	10
Bronko	NVWA_2015_Spieck+GL	Spieckermann + Glynne-Lemmerzahl	10
Caesar	NVWA_2015_Spieck+GL	Spieckermann + Glynne-Lemmerzahl	10
Canberra	NVWA_2015_Spieck+GL	Spieckermann + Glynne-Lemmerzahl	10
Cardinal	NVWA_2015_Spieck+GL	Spieckermann + Glynne-Lemmerzahl	10
Challenger	NVWA_2015_Spieck+GL	Spieckermann + Glynne-Lemmerzahl	10
Citadel	NVWA_2015_Spieck+GL	Spieckermann + Glynne-Lemmerzahl	10
Clivia	NVWA_2015_Spieck+GL	Spieckermann + Glynne-Lemmerzahl	10
Countessa	NVWA_2015_Spieck+GL	Spieckermann + Glynne-Lemmerzahl	10
Courage	NVWA_2015_Spieck+GL	Spieckermann + Glynne-Lemmerzahl	10
Crisps4all	NVWA_2015_Spieck+GL	Spieckermann + Glynne-Lemmerzahl	10
Daisy	NVWA_2015_Spieck+GL	Spieckermann + Glynne-Lemmerzahl	9
Defender	NVWA_2015_Spieck+GL	Spieckermann + Glynne-Lemmerzahl	10
Desiree	NVWA_2015_Spieck+GL	Spieckermann + Glynne-Lemmerzahl	10
Diamant	NVWA_2015_Spieck+GL	Spieckermann + Glynne-Lemmerzahl	10
Dione	NVWA_2015_Spieck+GL	Spieckermann + Glynne-Lemmerzahl	10
Ditta	NVWA_2015_Spieck+GL	Spieckermann + Glynne-Lemmerzahl	10
Donald	NVWA_2015_Spieck+GL	Spieckermann + Glynne-Lemmerzahl	10
Dorado	NVWA_2015_Spieck+GL	Spieckermann + Glynne-Lemmerzahl	10
El Mundo	NVWA_2015_Spieck+GL	Spieckermann + Glynne-Lemmerzahl	10
Eldena	NVWA_2015_Spieck+GL	Spieckermann + Glynne-Lemmerzahl	10
Elkana	NVWA_2015_Spieck+GL	Spieckermann + Glynne-Lemmerzahl	10
Endeavour	NVWA_2015_Spieck+GL	Spieckermann + Glynne-Lemmerzahl	8
Eos	NVWA_2015_Spieck+GL	Spieckermann + Glynne-Lemmerzahl	10
Escort	NVWA_2015_Spieck+GL	Spieckermann + Glynne-Lemmerzahl	10
Estima	NVWA_2015_Spieck+GL	Spieckermann + Glynne-Lemmerzahl	10
Euroflora	NVWA_2015_Spieck+GL	Spieckermann + Glynne-Lemmerzahl	10
Euroluna	NVWA_2015_Spieck+GL	Spieckermann + Glynne-Lemmerzahl	10
Eurostar	NVWA_2015_Spieck+GL	Spieckermann + Glynne-Lemmerzahl	10
Evita	NVWA_2015_Spieck+GL	Spieckermann + Glynne-Lemmerzahl	10
Excellent	NVWA_2015_Spieck+GL	Spieckermann + Glynne-Lemmerzahl	10
Exquisa	NVWA_2015_Spieck+GL	Spieckermann + Glynne-Lemmerzahl	10
Fabula	NVWA_2015_Spieck+GL	Spieckermann + Glynne-Lemmerzahl	10
Felsina	NVWA_2015_Spieck+GL	Spieckermann + Glynne-Lemmerzahl	9
Festien	NVWA_2015_Spieck+GL	Spieckermann + Glynne-Lemmerzahl	8
Fianna	NVWA_2015_Spieck+GL	Spieckermann + Glynne-Lemmerzahl	10
Florida	NVWA_2015_Spieck+GL	Spieckermann + Glynne-Lemmerzahl	9
Folva	NVWA_2015_Spieck+GL	Spieckermann + Glynne-Lemmerzahl	10
Fontane	NVWA_2015_Spieck+GL	Spieckermann + Glynne-Lemmerzahl	6
Fresco	NVWA_2015_Spieck+GL	Spieckermann + Glynne-Lemmerzahl	10
Frieslander	NVWA_2015_Spieck+GL	Spieckermann + Glynne-Lemmerzahl	10
Gloria	NVWA_2015_Spieck+GL	Spieckermann + Glynne-Lemmerzahl	10
Hansa	NVWA_2015_Spieck+GL	Spieckermann + Glynne-Lemmerzahl	8
Hermes	NVWA_2015_Spieck+GL	Spieckermann + Glynne-Lemmerzahl	10
Impala	NVWA_2015_Spieck+GL	Spieckermann + Glynne-Lemmerzahl	10
Innovator	NVWA_2015_Spieck+GL	Spieckermann + Glynne-Lemmerzahl	10
Inova	NVWA_2015_Spieck+GL	Spieckermann + Glynne-Lemmerzahl	9
Jaerla	NVWA_2015_Spieck+GL	Spieckermann + Glynne-Lemmerzahl	10
Kantara	NVWA_2015_Spieck+GL	Spieckermann + Glynne-Lemmerzahl	10
Karakter	NVWA_2015_Spieck+GL	Spieckermann + Glynne-Lemmerzahl	8
Kardal	NVWA_2015_Spieck+GL	Spieckermann + Glynne-Lemmerzahl	10
Karnico	NVWA_2015_Spieck+GL	Spieckermann + Glynne-Lemmerzahl	10
Kartel	NVWA_2015_Spieck+GL	Spieckermann + Glynne-Lemmerzahl	10
Katinka	NVWA_2015_Spieck+GL	Spieckermann + Glynne-Lemmerzahl	10
Kondor	NVWA_2015_Spieck+GL	Spieckermann + Glynne-Lemmerzahl	10
Kuras	NVWA_2015_Spieck+GL	Spieckermann + Glynne-Lemmerzahl	10
Kuroda	NVWA_2015_Spieck+GL	Spieckermann + Glynne-Lemmerzahl	10
Labadia	NVWA_2015_Spieck+GL	Spieckermann + Glynne-Lemmerzahl	10
Lady Amarilla	NVWA_2015_Spieck+GL	Spieckermann + Glynne-Lemmerzahl	10
Lady Anna	NVWA_2015_Spieck+GL	Spieckermann + Glynne-Lemmerzahl	10
Lady Blanca	NVWA_2015_Spieck+GL	Spieckermann + Glynne-Lemmerzahl	10
Lady Britta	NVWA_2015_Spieck+GL	Spieckermann + Glynne-Lemmerzahl	10
Lady Christl	NVWA_2015_Spieck+GL	Spieckermann + Glynne-Lemmerzahl	10
Lady Claire	NVWA_2015_Spieck+GL	Spieckermann + Glynne-Lemmerzahl	10
Lady Lenora	NVWA_2015_Spieck+GL	Spieckermann + Glynne-Lemmerzahl	10
Lady Olympia	NVWA_2015_Spieck+GL	Spieckermann + Glynne-Lemmerzahl	10
Lady Rosetta	NVWA_2015_Spieck+GL	Spieckermann + Glynne-Lemmerzahl	9
Lady Valora	NVWA_2015_Spieck+GL	Spieckermann + Glynne-Lemmerzahl	10
Lanorma	NVWA_2015_Spieck+GL	Spieckermann + Glynne-Lemmerzahl	10
Leonardo	NVWA_2015_Spieck+GL	Spieckermann + Glynne-Lemmerzahl	10
Leyla	NVWA_2015_Spieck+GL	Spieckermann + Glynne-Lemmerzahl	10
Lucinda	NVWA_2015_Spieck+GL	Spieckermann + Glynne-Lemmerzahl	10
Majestic	NVWA_2015_Spieck+GL	Spieckermann + Glynne-Lemmerzahl	10
Manitou	NVWA_2015_Spieck+GL	Spieckermann + Glynne-Lemmerzahl	10
Marfona	NVWA_2015_Spieck+GL	Spieckermann + Glynne-Lemmerzahl	10
Melody	NVWA_2015_Spieck+GL	Spieckermann + Glynne-Lemmerzahl	10
Mercator	NVWA_2015_Spieck+GL	Spieckermann + Glynne-Lemmerzahl	10
Mirakel	NVWA_2015_Spieck+GL	Spieckermann + Glynne-Lemmerzahl	10
Monalisa	NVWA_2015_Spieck+GL	Spieckermann + Glynne-Lemmerzahl	10
Mondial	NVWA_2015_Spieck+GL	Spieckermann + Glynne-Lemmerzahl	10
Monte Carlo	NVWA_2015_Spieck+GL	Spieckermann + Glynne-Lemmerzahl	10
Mozart	NVWA_2015_Spieck+GL	Spieckermann + Glynne-Lemmerzahl	10
Musica	NVWA_2015_Spieck+GL	Spieckermann + Glynne-Lemmerzahl	10
Mustang	NVWA_2015_Spieck+GL	Spieckermann + Glynne-Lemmerzahl	10
Nicola	NVWA_2015_Spieck+GL	Spieckermann + Glynne-Lemmerzahl	10
Nomade	NVWA_2015_Spieck+GL	Spieckermann + Glynne-Lemmerzahl	10
Opera	NVWA_2015_Spieck+GL	Spieckermann + Glynne-Lemmerzahl	10
Orchestra	NVWA_2015_Spieck+GL	Spieckermann + Glynne-Lemmerzahl	10
Pallas	NVWA_2015_Spieck+GL	Spieckermann + Glynne-Lemmerzahl	10
Panda	NVWA_2015_Spieck+GL	Spieckermann + Glynne-Lemmerzahl	10
Panther	NVWA_2015_Spieck+GL	Spieckermann + Glynne-Lemmerzahl	10
Pentland Dell	NVWA_2015_Spieck+GL	Spieckermann + Glynne-Lemmerzahl	10
Picasso	NVWA_2015_Spieck+GL	Spieckermann + Glynne-Lemmerzahl	10
Premiere	NVWA_2015_Spieck+GL	Spieckermann + Glynne-Lemmerzahl	10
Primura	NVWA_2015_Spieck+GL	Spieckermann + Glynne-Lemmerzahl	10
Quarta	NVWA_2015_Spieck+GL	Spieckermann + Glynne-Lemmerzahl	10
Raja	NVWA_2015_Spieck+GL	Spieckermann + Glynne-Lemmerzahl	10
Ramos	NVWA_2015_Spieck+GL	Spieckermann + Glynne-Lemmerzahl	9
Red One	NVWA_2015_Spieck+GL	Spieckermann + Glynne-Lemmerzahl	10
Red Scarlett	NVWA_2015_Spieck+GL	Spieckermann + Glynne-Lemmerzahl	10
Redstar	NVWA_2015_Spieck+GL	Spieckermann + Glynne-Lemmerzahl	10
Remarka	NVWA_2015_Spieck+GL	Spieckermann + Glynne-Lemmerzahl	10
Rodeo	NVWA_2015_Spieck+GL	Spieckermann + Glynne-Lemmerzahl	10
Romano	NVWA_2015_Spieck+GL	Spieckermann + Glynne-Lemmerzahl	10
Rosagold	NVWA_2015_Spieck+GL	Spieckermann + Glynne-Lemmerzahl	10
Rosella	NVWA_2015_Spieck+GL	Spieckermann + Glynne-Lemmerzahl	10
Royal	NVWA_2015_Spieck+GL	Spieckermann + Glynne-Lemmerzahl	10
Russet Burbank	NVWA_2015_Spieck+GL	Spieckermann + Glynne-Lemmerzahl	10
Sagitta	NVWA_2015_Spieck+GL	Spieckermann + Glynne-Lemmerzahl	10
Santana	NVWA_2015_Spieck+GL	Spieckermann + Glynne-Lemmerzahl	10
Sante	NVWA_2015_Spieck+GL	Spieckermann + Glynne-Lemmerzahl	10
Saphire	NVWA_2015_Spieck+GL	Spieckermann + Glynne-Lemmerzahl	10
Saskia	NVWA_2015_Spieck+GL	Spieckermann + Glynne-Lemmerzahl	10
Satellite	NVWA_2015_Spieck+GL	Spieckermann + Glynne-Lemmerzahl	10
Saturna	NVWA_2015_Spieck+GL	Spieckermann + Glynne-Lemmerzahl	10
Saviola	NVWA_2015_Spieck+GL	Spieckermann + Glynne-Lemmerzahl	10
Seresta	NVWA_2015_Spieck+GL	Spieckermann + Glynne-Lemmerzahl	10
Sifra	NVWA_2015_Spieck+GL	Spieckermann + Glynne-Lemmerzahl	10
Silvester	NVWA_2015_Spieck+GL	Spieckermann + Glynne-Lemmerzahl	10
Simply Red	NVWA_2015_Spieck+GL	Spieckermann + Glynne-Lemmerzahl	10
Smart	NVWA_2015_Spieck+GL	Spieckermann + Glynne-Lemmerzahl	10
Soprano	NVWA_2015_Spieck+GL	Spieckermann + Glynne-Lemmerzahl	8
Spirit	NVWA_2015_Spieck+GL	Spieckermann + Glynne-Lemmerzahl	10
Spunta	NVWA_2015_Spieck+GL	Spieckermann + Glynne-Lemmerzahl	10
Stefano	NVWA_2015_Spieck+GL	Spieckermann + Glynne-Lemmerzahl	10
Timate	NVWA_2015_Spieck+GL	Spieckermann + Glynne-Lemmerzahl	10
Triplo	NVWA_2015_Spieck+GL	Spieckermann + Glynne-Lemmerzahl	10
Ulme	NVWA_2015_Spieck+GL	Spieckermann + Glynne-Lemmerzahl	10
Ulster Sceptre	NVWA_2015_Spieck+GL	Spieckermann + Glynne-Lemmerzahl	10
Valiant	NVWA_2015_Spieck+GL	Spieckermann + Glynne-Lemmerzahl	10
Vectra	NVWA_2015_Spieck+GL	Spieckermann + Glynne-Lemmerzahl	10
Verdi	NVWA_2015_Spieck+GL	Spieckermann + Glynne-Lemmerzahl	10
Victoria	NVWA_2015_Spieck+GL	Spieckermann + Glynne-Lemmerzahl	10
Virgo	NVWA_2015_Spieck+GL	Spieckermann + Glynne-Lemmerzahl	10
Vision	NVWA_2015_Spieck+GL	Spieckermann + Glynne-Lemmerzahl	10
VR 808	NVWA_2015_Spieck+GL	Spieckermann + Glynne-Lemmerzahl	10
Wilja	NVWA_2015_Spieck+GL	Spieckermann + Glynne-Lemmerzahl	10
Wisent	NVWA_2015_Spieck+GL	Spieckermann + Glynne-Lemmerzahl	10
Zorba	NVWA_2015_Spieck+GL	Spieckermann + Glynne-Lemmerzahl	8
AGATA	NVWA_2016_Spieck+GL	Spieckermann + Glynne-Lemmerzahl	10
AJIBA	NVWA_2016_Spieck+GL	Spieckermann + Glynne-Lemmerzahl	10
ALCMARIA	NVWA_2016_Spieck+GL	Spieckermann + Glynne-Lemmerzahl	10
ALLURE	NVWA_2016_Spieck+GL	Spieckermann + Glynne-Lemmerzahl	10
ALMERA	NVWA_2016_Spieck+GL	Spieckermann + Glynne-Lemmerzahl	10
ALPHA	NVWA_2016_Spieck+GL	Spieckermann + Glynne-Lemmerzahl	10
ALTUS	NVWA_2016_Spieck+GL	Spieckermann + Glynne-Lemmerzahl	10
AMARIN	NVWA_2016_Spieck+GL	Spieckermann + Glynne-Lemmerzahl	10
ANNABELLE	NVWA_2016_Spieck+GL	Spieckermann + Glynne-Lemmerzahl	10
ANOSTA	NVWA_2016_Spieck+GL	Spieckermann + Glynne-Lemmerzahl	10
ARCADE	NVWA_2016_Spieck+GL	Spieckermann + Glynne-Lemmerzahl	10
ARIZONA	NVWA_2016_Spieck+GL	Spieckermann + Glynne-Lemmerzahl	10
ARKULA	NVWA_2016_Spieck+GL	Spieckermann + Glynne-Lemmerzahl	10
ARROW	NVWA_2016_Spieck+GL	Spieckermann + Glynne-Lemmerzahl	10
ARSENAL	NVWA_2016_Spieck+GL	Spieckermann + Glynne-Lemmerzahl	10
ARTEMIS	NVWA_2016_Spieck+GL	Spieckermann + Glynne-Lemmerzahl	10
ASTERIX	NVWA_2016_Spieck+GL	Spieckermann + Glynne-Lemmerzahl	10
AURORA	NVWA_2016_Spieck+GL	Spieckermann + Glynne-Lemmerzahl	10
AVARNA	NVWA_2016_Spieck+GL	Spieckermann + Glynne-Lemmerzahl	10
AVAYA	NVWA_2016_Spieck+GL	Spieckermann + Glynne-Lemmerzahl	10
AVEKA	NVWA_2016_Spieck+GL	Spieckermann + Glynne-Lemmerzahl	10
AVENANCE	NVWA_2016_Spieck+GL	Spieckermann + Glynne-Lemmerzahl	10
AVERIA	NVWA_2016_Spieck+GL	Spieckermann + Glynne-Lemmerzahl	10
AVIALA	NVWA_2016_Spieck+GL	Spieckermann + Glynne-Lemmerzahl	10
AXION	NVWA_2016_Spieck+GL	Spieckermann + Glynne-Lemmerzahl	10
BAFANA	NVWA_2016_Spieck+GL	Spieckermann + Glynne-Lemmerzahl	10
BARTINA	NVWA_2016_Spieck+GL	Spieckermann + Glynne-Lemmerzahl	10
BELLINI	NVWA_2016_Spieck+GL	Spieckermann + Glynne-Lemmerzahl	10
BILDTSTAR	NVWA_2016_Spieck+GL	Spieckermann + Glynne-Lemmerzahl	10
BINELLA	NVWA_2016_Spieck+GL	Spieckermann + Glynne-Lemmerzahl	10
BIOGOLD	NVWA_2016_Spieck+GL	Spieckermann + Glynne-Lemmerzahl	10
BIONICA	NVWA_2016_Spieck+GL	Spieckermann + Glynne-Lemmerzahl	10
CAESAR	NVWA_2016_Spieck+GL	Spieckermann + Glynne-Lemmerzahl	10
CANBERRA	NVWA_2016_Spieck+GL	Spieckermann + Glynne-Lemmerzahl	10
CARDINAL	NVWA_2016_Spieck+GL	Spieckermann + Glynne-Lemmerzahl	10
CHALLENGER	NVWA_2016_Spieck+GL	Spieckermann + Glynne-Lemmerzahl	10
CITADEL	NVWA_2016_Spieck+GL	Spieckermann + Glynne-Lemmerzahl	10
COUNTESSA	NVWA_2016_Spieck+GL	Spieckermann + Glynne-Lemmerzahl	10
COURAGE	NVWA_2016_Spieck+GL	Spieckermann + Glynne-Lemmerzahl	10
CRISPS4ALL	NVWA_2016_Spieck+GL	Spieckermann + Glynne-Lemmerzahl	10
CYCLOON	NVWA_2016_Spieck+GL	Spieckermann + Glynne-Lemmerzahl	10
DEFENDER	NVWA_2016_Spieck+GL	Spieckermann + Glynne-Lemmerzahl	10
DESIREE	NVWA_2016_Spieck+GL	Spieckermann + Glynne-Lemmerzahl	10
DIAMANT	NVWA_2016_Spieck+GL	Spieckermann + Glynne-Lemmerzahl	10
DIONE	NVWA_2016_Spieck+GL	Spieckermann + Glynne-Lemmerzahl	10
DITTA	NVWA_2016_Spieck+GL	Spieckermann + Glynne-Lemmerzahl	10
DONALD	NVWA_2016_Spieck+GL	Spieckermann + Glynne-Lemmerzahl	10
EL MUNDO	NVWA_2016_Spieck+GL	Spieckermann + Glynne-Lemmerzahl	10
ELKANA	NVWA_2016_Spieck+GL	Spieckermann + Glynne-Lemmerzahl	10
EOS	NVWA_2016_Spieck+GL	Spieckermann + Glynne-Lemmerzahl	10
ESCORT	NVWA_2016_Spieck+GL	Spieckermann + Glynne-Lemmerzahl	10
ESTIMA	NVWA_2016_Spieck+GL	Spieckermann + Glynne-Lemmerzahl	10
EUROFLORA	NVWA_2016_Spieck+GL	Spieckermann + Glynne-Lemmerzahl	10
EUROLUNA	NVWA_2016_Spieck+GL	Spieckermann + Glynne-Lemmerzahl	10
EUROSTAR	NVWA_2016_Spieck+GL	Spieckermann + Glynne-Lemmerzahl	10
EXQUISA	NVWA_2016_Spieck+GL	Spieckermann + Glynne-Lemmerzahl	10
FABULA	NVWA_2016_Spieck+GL	Spieckermann + Glynne-Lemmerzahl	10
FIANNA	NVWA_2016_Spieck+GL	Spieckermann + Glynne-Lemmerzahl	10
FRESCO	NVWA_2016_Spieck+GL	Spieckermann + Glynne-Lemmerzahl	10
FRIESLANDER	NVWA_2016_Spieck+GL	Spieckermann + Glynne-Lemmerzahl	10
GLORIA	NVWA_2016_Spieck+GL	Spieckermann + Glynne-Lemmerzahl	10
IMPALA	NVWA_2016_Spieck+GL	Spieckermann + Glynne-Lemmerzahl	10
INNOVATOR	NVWA_2016_Spieck+GL	Spieckermann + Glynne-Lemmerzahl	10
JAERLA	NVWA_2016_Spieck+GL	Spieckermann + Glynne-Lemmerzahl	10
KANTARA	NVWA_2016_Spieck+GL	Spieckermann + Glynne-Lemmerzahl	10
KARDAL	NVWA_2016_Spieck+GL	Spieckermann + Glynne-Lemmerzahl	10
KARNICO	NVWA_2016_Spieck+GL	Spieckermann + Glynne-Lemmerzahl	10
KARTEL	NVWA_2016_Spieck+GL	Spieckermann + Glynne-Lemmerzahl	10
KATINKA	NVWA_2016_Spieck+GL	Spieckermann + Glynne-Lemmerzahl	10
KONDOR	NVWA_2016_Spieck+GL	Spieckermann + Glynne-Lemmerzahl	10
KURAS	NVWA_2016_Spieck+GL	Spieckermann + Glynne-Lemmerzahl	10
KURODA	NVWA_2016_Spieck+GL	Spieckermann + Glynne-Lemmerzahl	10
LABADIA	NVWA_2016_Spieck+GL	Spieckermann + Glynne-Lemmerzahl	10
LADY AMARILLA	NVWA_2016_Spieck+GL	Spieckermann + Glynne-Lemmerzahl	10
LADY ANNA	NVWA_2016_Spieck+GL	Spieckermann + Glynne-Lemmerzahl	10
LADY BLANCA	NVWA_2016_Spieck+GL	Spieckermann + Glynne-Lemmerzahl	10
LADY BRITTA	NVWA_2016_Spieck+GL	Spieckermann + Glynne-Lemmerzahl	10
LADY CHRISTL	NVWA_2016_Spieck+GL	Spieckermann + Glynne-Lemmerzahl	10
LADY CLAIRE	NVWA_2016_Spieck+GL	Spieckermann + Glynne-Lemmerzahl	10
LADY LENORA	NVWA_2016_Spieck+GL	Spieckermann + Glynne-Lemmerzahl	10
LADY OLYMPIA	NVWA_2016_Spieck+GL	Spieckermann + Glynne-Lemmerzahl	10
LADY VALORA	NVWA_2016_Spieck+GL	Spieckermann + Glynne-Lemmerzahl	10
LANORMA	NVWA_2016_Spieck+GL	Spieckermann + Glynne-Lemmerzahl	10
LEONARDO	NVWA_2016_Spieck+GL	Spieckermann + Glynne-Lemmerzahl	10
LEYLA	NVWA_2016_Spieck+GL	Spieckermann + Glynne-Lemmerzahl	10
LUCINDA	NVWA_2016_Spieck+GL	Spieckermann + Glynne-Lemmerzahl	10
MAJESTIC	NVWA_2016_Spieck+GL	Spieckermann + Glynne-Lemmerzahl	10
MANITOU	NVWA_2016_Spieck+GL	Spieckermann + Glynne-Lemmerzahl	10
MARFONA	NVWA_2016_Spieck+GL	Spieckermann + Glynne-Lemmerzahl	10
MELODY	NVWA_2016_Spieck+GL	Spieckermann + Glynne-Lemmerzahl	10
MERCATOR	NVWA_2016_Spieck+GL	Spieckermann + Glynne-Lemmerzahl	10
MIRAKEL	NVWA_2016_Spieck+GL	Spieckermann + Glynne-Lemmerzahl	10
MONALISA	NVWA_2016_Spieck+GL	Spieckermann + Glynne-Lemmerzahl	10
MONDIAL	NVWA_2016_Spieck+GL	Spieckermann + Glynne-Lemmerzahl	10
MONTE CARLO	NVWA_2016_Spieck+GL	Spieckermann + Glynne-Lemmerzahl	10
MOZART	NVWA_2016_Spieck+GL	Spieckermann + Glynne-Lemmerzahl	10
MUSICA	NVWA_2016_Spieck+GL	Spieckermann + Glynne-Lemmerzahl	10
MUSTANG	NVWA_2016_Spieck+GL	Spieckermann + Glynne-Lemmerzahl	10
NICOLA	NVWA_2016_Spieck+GL	Spieckermann + Glynne-Lemmerzahl	10
NOMADE	NVWA_2016_Spieck+GL	Spieckermann + Glynne-Lemmerzahl	10
OPERA	NVWA_2016_Spieck+GL	Spieckermann + Glynne-Lemmerzahl	10
ORCHESTRA	NVWA_2016_Spieck+GL	Spieckermann + Glynne-Lemmerzahl	10
PALLAS	NVWA_2016_Spieck+GL	Spieckermann + Glynne-Lemmerzahl	10
PANTHER	NVWA_2016_Spieck+GL	Spieckermann + Glynne-Lemmerzahl	10
PENTLAND DELL	NVWA_2016_Spieck+GL	Spieckermann + Glynne-Lemmerzahl	10
PICASSO	NVWA_2016_Spieck+GL	Spieckermann + Glynne-Lemmerzahl	10
PREMIERE	NVWA_2016_Spieck+GL	Spieckermann + Glynne-Lemmerzahl	10
PRIMURA	NVWA_2016_Spieck+GL	Spieckermann + Glynne-Lemmerzahl	10
QUARTA	NVWA_2016_Spieck+GL	Spieckermann + Glynne-Lemmerzahl	10
RAJA	NVWA_2016_Spieck+GL	Spieckermann + Glynne-Lemmerzahl	10
RED ONE	NVWA_2016_Spieck+GL	Spieckermann + Glynne-Lemmerzahl	10
RED SCARLETT	NVWA_2016_Spieck+GL	Spieckermann + Glynne-Lemmerzahl	10
REDSTAR	NVWA_2016_Spieck+GL	Spieckermann + Glynne-Lemmerzahl	10
RODEO	NVWA_2016_Spieck+GL	Spieckermann + Glynne-Lemmerzahl	10
ROMANO	NVWA_2016_Spieck+GL	Spieckermann + Glynne-Lemmerzahl	10
ROSAGOLD	NVWA_2016_Spieck+GL	Spieckermann + Glynne-Lemmerzahl	10
ROSELLA	NVWA_2016_Spieck+GL	Spieckermann + Glynne-Lemmerzahl	10
ROYAL	NVWA_2016_Spieck+GL	Spieckermann + Glynne-Lemmerzahl	10
Russet Burbank	NVWA_2016_Spieck+GL	Spieckermann + Glynne-Lemmerzahl	10
SAGITTA	NVWA_2016_Spieck+GL	Spieckermann + Glynne-Lemmerzahl	10
Sante	NVWA_2016_Spieck+GL	Spieckermann + Glynne-Lemmerzahl	10
SAPHIRE	NVWA_2016_Spieck+GL	Spieckermann + Glynne-Lemmerzahl	10
SASKIA	NVWA_2016_Spieck+GL	Spieckermann + Glynne-Lemmerzahl	10
SATELLITE	NVWA_2016_Spieck+GL	Spieckermann + Glynne-Lemmerzahl	10
SATURNA	NVWA_2016_Spieck+GL	Spieckermann + Glynne-Lemmerzahl	10
SAVIOLA	NVWA_2016_Spieck+GL	Spieckermann + Glynne-Lemmerzahl	10
SERESTA	NVWA_2016_Spieck+GL	Spieckermann + Glynne-Lemmerzahl	10
SIFRA	NVWA_2016_Spieck+GL	Spieckermann + Glynne-Lemmerzahl	10
SMART	NVWA_2016_Spieck+GL	Spieckermann + Glynne-Lemmerzahl	10
SPIRIT	NVWA_2016_Spieck+GL	Spieckermann + Glynne-Lemmerzahl	10
SPUNTA	NVWA_2016_Spieck+GL	Spieckermann + Glynne-Lemmerzahl	10
STEFANO	NVWA_2016_Spieck+GL	Spieckermann + Glynne-Lemmerzahl	10
TIMATE	NVWA_2016_Spieck+GL	Spieckermann + Glynne-Lemmerzahl	10
TRIPLO	NVWA_2016_Spieck+GL	Spieckermann + Glynne-Lemmerzahl	10
TRIUMPF	NVWA_2016_Spieck+GL	Spieckermann + Glynne-Lemmerzahl	10
ULSTER SCEPTRE	NVWA_2016_Spieck+GL	Spieckermann + Glynne-Lemmerzahl	10
VALIANT	NVWA_2016_Spieck+GL	Spieckermann + Glynne-Lemmerzahl	10
VECTRA	NVWA_2016_Spieck+GL	Spieckermann + Glynne-Lemmerzahl	10
VERDI	NVWA_2016_Spieck+GL	Spieckermann + Glynne-Lemmerzahl	10
VICTORIA	NVWA_2016_Spieck+GL	Spieckermann + Glynne-Lemmerzahl	10
VIRGO	NVWA_2016_Spieck+GL	Spieckermann + Glynne-Lemmerzahl	10
VR 808	NVWA_2016_Spieck+GL	Spieckermann + Glynne-Lemmerzahl	10
WILJA	NVWA_2016_Spieck+GL	Spieckermann + Glynne-Lemmerzahl	10
WISENT	NVWA_2016_Spieck+GL	Spieckermann + Glynne-Lemmerzahl	10
Amado	Obidiegwu_2015_?	Unknown	1
Amanda	Obidiegwu_2015_?	Unknown	10
Anosta	Obidiegwu_2015_?	Unknown	10
Cilena	Obidiegwu_2015_?	Unknown	1
Eldena	Obidiegwu_2015_?	Unknown	10
Exquisa	Obidiegwu_2015_?	Unknown	10
Granola	Obidiegwu_2015_?	Unknown	1
Hansa	Obidiegwu_2015_?	Unknown	1
Kondor	Obidiegwu_2015_?	Unknown	10
Marfona	Obidiegwu_2015_?	Unknown	10
Panda	Obidiegwu_2015_?	Unknown	10
Quarta	Obidiegwu_2015_?	Unknown	10
Romano	Obidiegwu_2015_?	Unknown	10
Saturna	Obidiegwu_2015_?	Unknown	10
Urgenta	PBR_Wageningen_1954/55_Spieck	Spieckermann	1
Almera	Polish_national_list_2014_GL_pots	Glynne-Lemmerzahl	10
Annabelle	Polish_national_list_2014_GL_pots	Glynne-Lemmerzahl	10
Arielle	Polish_national_list_2014_GL_pots	Glynne-Lemmerzahl	10
Asterix	Polish_national_list_2014_GL_pots	Glynne-Lemmerzahl	10
Courage	Polish_national_list_2014_GL_pots	Glynne-Lemmerzahl	10
Dali	Polish_national_list_2014_GL_pots	Glynne-Lemmerzahl	10
Ditta	Polish_national_list_2014_GL_pots	Glynne-Lemmerzahl	10
Eurostar	Polish_national_list_2014_GL_pots	Glynne-Lemmerzahl	10
Fianna	Polish_national_list_2014_GL_pots	Glynne-Lemmerzahl	10
Folva	Polish_national_list_2014_GL_pots	Glynne-Lemmerzahl	10
Fresco	Polish_national_list_2014_GL_pots	Glynne-Lemmerzahl	10
Impala	Polish_national_list_2014_GL_pots	Glynne-Lemmerzahl	10
Innovator	Polish_national_list_2014_GL_pots	Glynne-Lemmerzahl	10
Kuras	Polish_national_list_2014_GL_pots	Glynne-Lemmerzahl	10
Lady Claire	Polish_national_list_2014_GL_pots	Glynne-Lemmerzahl	10
Orchestra	Polish_national_list_2014_GL_pots	Glynne-Lemmerzahl	10
Raja	Polish_national_list_2014_GL_pots	Glynne-Lemmerzahl	10
Ramos	Polish_national_list_2014_GL_pots	Glynne-Lemmerzahl	10
Sagitta	Polish_national_list_2014_GL_pots	Glynne-Lemmerzahl	10
Sante	Polish_national_list_2014_GL_pots	Glynne-Lemmerzahl	10
Veronie	Polish_national_list_2014_GL_pots	Glynne-Lemmerzahl	10
Victoria	Polish_national_list_2014_GL_pots	Glynne-Lemmerzahl	10
VR 808	Polish_national_list_2014_GL_pots	Glynne-Lemmerzahl	10
Almera	Polish_national_list_2016_GL_pots	Glynne-Lemmerzahl	10
Annabelle	Polish_national_list_2016_GL_pots	Glynne-Lemmerzahl	10
Asterix	Polish_national_list_2016_GL_pots	Glynne-Lemmerzahl	10
Dali	Polish_national_list_2016_GL_pots	Glynne-Lemmerzahl	10
Ditta	Polish_national_list_2016_GL_pots	Glynne-Lemmerzahl	10
Eurostar	Polish_national_list_2016_GL_pots	Glynne-Lemmerzahl	10
Fianna	Polish_national_list_2016_GL_pots	Glynne-Lemmerzahl	10
Folva	Polish_national_list_2016_GL_pots	Glynne-Lemmerzahl	10
Fresco	Polish_national_list_2016_GL_pots	Glynne-Lemmerzahl	10
Impala	Polish_national_list_2016_GL_pots	Glynne-Lemmerzahl	10
Innovator	Polish_national_list_2016_GL_pots	Glynne-Lemmerzahl	10
Kuras	Polish_national_list_2016_GL_pots	Glynne-Lemmerzahl	10
Lady Claire	Polish_national_list_2016_GL_pots	Glynne-Lemmerzahl	10
Lady Rosetta	Polish_national_list_2016_GL_pots	Glynne-Lemmerzahl	10
Manitou	Polish_national_list_2016_GL_pots	Glynne-Lemmerzahl	10
Orchestra	Polish_national_list_2016_GL_pots	Glynne-Lemmerzahl	10
Sagitta	Polish_national_list_2016_GL_pots	Glynne-Lemmerzahl	10
Sante	Polish_national_list_2016_GL_pots	Glynne-Lemmerzahl	10
Victoria	Polish_national_list_2016_GL_pots	Glynne-Lemmerzahl	10
VR 808	Polish_national_list_2016_GL_pots	Glynne-Lemmerzahl	10
Ackersegen	PRI_1950_?	Unknown	10
Alpha	PRI_1950_?	Unknown	10
Bintje	PRI_1950_?	Unknown	1
gloria	PRI_1950_?	Unknown	10
industrie	PRI_1950_?	Unknown	1
katahdin	PRI_1950_?	Unknown	1
Libertas	PRI_1950_?	Unknown	10
Majestic	PRI_1950_?	Unknown	10
Profijt	PRI_1950_?	Unknown	10
record	PRI_1950_?	Unknown	10
saskia	PRI_1950_?	Unknown	10
Ultimus	PRI_1950_?	Unknown	10
up to date	PRI_1950_?	Unknown	1
Urgenta	PRI_1950_?	Unknown	10
voran	PRI_1950_?	Unknown	10
Alcmaria	PRI_1975_?	Unknown	10
Alpha	PRI_1975_?	Unknown	10
aurora	PRI_1975_?	Unknown	10
Bintje	PRI_1975_?	Unknown	1
Cardinal	PRI_1975_?	Unknown	10
Civa	PRI_1975_?	Unknown	10
Clivia	PRI_1975_?	Unknown	10
desiree	PRI_1975_?	Unknown	10
ehud	PRI_1975_?	Unknown	10
Jaerla	PRI_1975_?	Unknown	10
Kennebec	PRI_1975_?	Unknown	1
Majestic	PRI_1975_?	Unknown	10
nicola	PRI_1975_?	Unknown	10
Panther	PRI_1975_?	Unknown	10
prevalent	PRI_1975_?	Unknown	10
saskia	PRI_1975_?	Unknown	10
saturna	PRI_1975_?	Unknown	10
Spunta	PRI_1975_?	Unknown	10
ulster sceptre	PRI_1975_?	Unknown	10
wilja	PRI_1975_?	Unknown	10
Agata	PRI_2000_?	Unknown	10
allure	PRI_2000_?	Unknown	10
Alpha	PRI_2000_?	Unknown	10
Anosta	PRI_2000_?	Unknown	10
Arkula	PRI_2000_?	Unknown	10
Asterix	PRI_2000_?	Unknown	10
ausonia	PRI_2000_?	Unknown	1
Bildtstar	PRI_2000_?	Unknown	10
Bintje	PRI_2000_?	Unknown	1
Caesar	PRI_2000_?	Unknown	10
charlotte	PRI_2000_?	Unknown	1
Cycloon	PRI_2000_?	Unknown	10
dali	PRI_2000_?	Unknown	10
Diamant	PRI_2000_?	Unknown	10
ditta	PRI_2000_?	Unknown	10
donald	PRI_2000_?	Unknown	10
Elkana	PRI_2000_?	Unknown	10
Escort	PRI_2000_?	Unknown	10
exquisa	PRI_2000_?	Unknown	10
fabula	PRI_2000_?	Unknown	10
Fianna	PRI_2000_?	Unknown	10
fontane	PRI_2000_?	Unknown	1
fresco	PRI_2000_?	Unknown	10
frieslander	PRI_2000_?	Unknown	10
hermes	PRI_2000_?	Unknown	10
impala	PRI_2000_?	Unknown	10
karakter	PRI_2000_?	Unknown	10
Kardal	PRI_2000_?	Unknown	10
Kardent	PRI_2000_?	Unknown	10
Karnico	PRI_2000_?	Unknown	10
kartel	PRI_2000_?	Unknown	10
Katinka	PRI_2000_?	Unknown	10
kondor	PRI_2000_?	Unknown	10
kuroda	PRI_2000_?	Unknown	1
Lady Christl	PRI_2000_?	Unknown	10
lady felicia	PRI_2000_?	Unknown	1
lady rosetta	PRI_2000_?	Unknown	1
Majestic	PRI_2000_?	Unknown	10
marabel	PRI_2000_?	Unknown	1
marfona	PRI_2000_?	Unknown	10
Markies	PRI_2000_?	Unknown	1
Monalisa	PRI_2000_?	Unknown	10
mondial	PRI_2000_?	Unknown	10
Morene	PRI_2000_?	Unknown	1
Nomade	PRI_2000_?	Unknown	10
Panda	PRI_2000_?	Unknown	10
Raja	PRI_2000_?	Unknown	10
Redstar	PRI_2000_?	Unknown	10
Remarka	PRI_2000_?	Unknown	1
romano	PRI_2000_?	Unknown	10
Russet Burbank	PRI_2000_?	Unknown	10
Santana	PRI_2000_?	Unknown	1
Sante	PRI_2000_?	Unknown	10
saskia	PRI_2000_?	Unknown	10
seresta	PRI_2000_?	Unknown	10
timate	PRI_2000_?	Unknown	10
Ulme	PRI_2000_?	Unknown	10
victoria	PRI_2000_?	Unknown	10
vivaldi	PRI_2000_?	Unknown	10
Desiree	Proplanta_2004_GL	Glynne-Lemmerzahl	10
Ditta	Proplanta_2004_GL	Glynne-Lemmerzahl	10
Eldena	Proplanta_2004_GL	Glynne-Lemmerzahl	10
Exquisa	Proplanta_2004_GL	Glynne-Lemmerzahl	10
Nicola	Proplanta_2004_GL	Glynne-Lemmerzahl	10
Quarta	Proplanta_2004_GL	Glynne-Lemmerzahl	10
Amanda	Proplanta_2005_GL	Glynne-Lemmerzahl	10
Desiree	Proplanta_2005_GL	Glynne-Lemmerzahl	10
Ditta	Proplanta_2005_GL	Glynne-Lemmerzahl	10
Eldena	Proplanta_2005_GL	Glynne-Lemmerzahl	10
Exquisa	Proplanta_2005_GL	Glynne-Lemmerzahl	10
Nicola	Proplanta_2005_GL	Glynne-Lemmerzahl	10
Quarta	Proplanta_2005_GL	Glynne-Lemmerzahl	10
Amanda	Proplanta_2006_GL	Glynne-Lemmerzahl	10
Desiree	Proplanta_2006_GL	Glynne-Lemmerzahl	10
Ditta	Proplanta_2006_GL	Glynne-Lemmerzahl	10
Eldena	Proplanta_2006_GL	Glynne-Lemmerzahl	10
Exquisa	Proplanta_2006_GL	Glynne-Lemmerzahl	10
Nicola	Proplanta_2006_GL	Glynne-Lemmerzahl	10
Quarta	Proplanta_2006_GL	Glynne-Lemmerzahl	10
Amanda	Proplanta_2007_GL	Glynne-Lemmerzahl	10
Desiree	Proplanta_2007_GL	Glynne-Lemmerzahl	10
Ditta	Proplanta_2007_GL	Glynne-Lemmerzahl	10
Eldena	Proplanta_2007_GL	Glynne-Lemmerzahl	10
Exquisa	Proplanta_2007_GL	Glynne-Lemmerzahl	10
Nicola	Proplanta_2007_GL	Glynne-Lemmerzahl	10
Quarta	Proplanta_2007_GL	Glynne-Lemmerzahl	10
Amanda	Proplanta_2008_GL	Glynne-Lemmerzahl	10
Desiree	Proplanta_2008_GL	Glynne-Lemmerzahl	10
Ditta	Proplanta_2008_GL	Glynne-Lemmerzahl	10
Eldena	Proplanta_2008_GL	Glynne-Lemmerzahl	10
Exquisa	Proplanta_2008_GL	Glynne-Lemmerzahl	10
Nicola	Proplanta_2008_GL	Glynne-Lemmerzahl	10
Quarta	Proplanta_2008_GL	Glynne-Lemmerzahl	10
Amanda	Proplanta_2009_GL	Glynne-Lemmerzahl	10
Desiree	Proplanta_2009_GL	Glynne-Lemmerzahl	10
Ditta	Proplanta_2009_GL	Glynne-Lemmerzahl	10
Eldena	Proplanta_2009_GL	Glynne-Lemmerzahl	10
Exquisa	Proplanta_2009_GL	Glynne-Lemmerzahl	10
Nicola	Proplanta_2009_GL	Glynne-Lemmerzahl	10
Quarta	Proplanta_2009_GL	Glynne-Lemmerzahl	10
Amanda	Proplanta_2010_GL	Glynne-Lemmerzahl	10
Desiree	Proplanta_2010_GL	Glynne-Lemmerzahl	10
Ditta	Proplanta_2010_GL	Glynne-Lemmerzahl	10
Eldena	Proplanta_2010_GL	Glynne-Lemmerzahl	10
Exquisa	Proplanta_2010_GL	Glynne-Lemmerzahl	10
Nicola	Proplanta_2010_GL	Glynne-Lemmerzahl	10
Quarta	Proplanta_2010_GL	Glynne-Lemmerzahl	10
Amanda	Proplanta_2011_GL	Glynne-Lemmerzahl	10
Desiree	Proplanta_2011_GL	Glynne-Lemmerzahl	10
Ditta	Proplanta_2011_GL	Glynne-Lemmerzahl	10
Eldena	Proplanta_2011_GL	Glynne-Lemmerzahl	10
Exquisa	Proplanta_2011_GL	Glynne-Lemmerzahl	10
Nicola	Proplanta_2011_GL	Glynne-Lemmerzahl	10
Quarta	Proplanta_2011_GL	Glynne-Lemmerzahl	10
Amanda	Proplanta_2012_GL	Glynne-Lemmerzahl	10
Desiree	Proplanta_2012_GL	Glynne-Lemmerzahl	10
Ditta	Proplanta_2012_GL	Glynne-Lemmerzahl	10
Eldena	Proplanta_2012_GL	Glynne-Lemmerzahl	10
Exquisa	Proplanta_2012_GL	Glynne-Lemmerzahl	10
Nicola	Proplanta_2012_GL	Glynne-Lemmerzahl	10
Quarta	Proplanta_2012_GL	Glynne-Lemmerzahl	10
Amanda	Proplanta_2013_GL	Glynne-Lemmerzahl	10
Desiree	Proplanta_2013_GL	Glynne-Lemmerzahl	10
Ditta	Proplanta_2013_GL	Glynne-Lemmerzahl	10
Eldena	Proplanta_2013_GL	Glynne-Lemmerzahl	10
Exquisa	Proplanta_2013_GL	Glynne-Lemmerzahl	10
Nicola	Proplanta_2013_GL	Glynne-Lemmerzahl	10
Quarta	Proplanta_2013_GL	Glynne-Lemmerzahl	10
Ackersegen	ResGen_2008_?	Unknown	10
Albion	ResGen_2008_?	Unknown	10
Alcmaria	ResGen_2008_?	Unknown	10
Alpha	ResGen_2008_?	Unknown	10
Alpha	ResGen_2008_?	Unknown	1
Anosta	ResGen_2008_?	Unknown	10
Arcade	ResGen_2008_?	Unknown	10
Arkula	ResGen_2008_?	Unknown	10
Arran Pilot	ResGen_2008_?	Unknown	10
Arran Victory	ResGen_2008_?	Unknown	10
Astarte	ResGen_2008_?	Unknown	10
Asterix	ResGen_2008_?	Unknown	10
Aurora	ResGen_2008_?	Unknown	10
Ausonia	ResGen_2008_?	Unknown	10
Belle de Fontenay	ResGen_2008_?	Unknown	10
Bildtstar	ResGen_2008_?	Unknown	10
Cara	ResGen_2008_?	Unknown	10
Cardinal	ResGen_2008_?	Unknown	10
Civa	ResGen_2008_?	Unknown	10
Clivia	ResGen_2008_?	Unknown	10
Clivia	ResGen_2008_?	Unknown	1
Cycloon	ResGen_2008_?	Unknown	10
Desiree	ResGen_2008_?	Unknown	10
Desiree	ResGen_2008_?	Unknown	1
Diamant	ResGen_2008_?	Unknown	10
Diamant	ResGen_2008_?	Unknown	10
Ditta	ResGen_2008_?	Unknown	10
Doon Star	ResGen_2008_?	Unknown	10
Dorado	ResGen_2008_?	Unknown	10
Dr McIntosh	ResGen_2008_?	Unknown	10
Early Rose	ResGen_2008_?	Unknown	1
Ehud	ResGen_2008_?	Unknown	10
Elkana	ResGen_2008_?	Unknown	10
Epicure	ResGen_2008_?	Unknown	10
Escort	ResGen_2008_?	Unknown	10
Estima	ResGen_2008_?	Unknown	10
Fabula	ResGen_2008_?	Unknown	10
Fichtelgold	ResGen_2008_?	Unknown	10
Folva	ResGen_2008_?	Unknown	10
Fresco	ResGen_2008_?	Unknown	10
Gladstone	ResGen_2008_?	Unknown	10
Gloria	ResGen_2008_?	Unknown	10
Golden Wonder	ResGen_2008_?	Unknown	10
Great Scot	ResGen_2008_?	Unknown	10
Herald	ResGen_2008_?	Unknown	10
Hermes	ResGen_2008_?	Unknown	10
Home Guard	ResGen_2008_?	Unknown	10
Impala	ResGen_2008_?	Unknown	10
Industrie	ResGen_2008_?	Unknown	1
Innovator	ResGen_2008_?	Unknown	10
Jaerla	ResGen_2008_?	Unknown	10
Jaerla	ResGen_2008_?	Unknown	1
Kardal	ResGen_2008_?	Unknown	10
Kardent	ResGen_2008_?	Unknown	10
Karnico	ResGen_2008_?	Unknown	10
Kartel	ResGen_2008_?	Unknown	10
Kerpondy	ResGen_2008_?	Unknown	10
King George	ResGen_2008_?	Unknown	10
Kondor	ResGen_2008_?	Unknown	10
Kuras	ResGen_2008_?	Unknown	10
Lady Christl	ResGen_2008_?	Unknown	10
Lady Rosetta	ResGen_2008_?	Unknown	10
Leyla	ResGen_2008_?	Unknown	10
Libertas	ResGen_2008_?	Unknown	10
Majestic	ResGen_2008_?	Unknown	10
Mara	ResGen_2008_?	Unknown	10
Marfona	ResGen_2008_?	Unknown	10
Maris Piper	ResGen_2008_?	Unknown	10
Milva	ResGen_2008_?	Unknown	10
Monalisa	ResGen_2008_?	Unknown	10
Mondial	ResGen_2008_?	Unknown	10
Nicola	ResGen_2008_?	Unknown	10
Nomade	ResGen_2008_?	Unknown	10
Obelix	ResGen_2008_?	Unknown	10
Pallas	ResGen_2008_?	Unknown	10
Panda	ResGen_2008_?	Unknown	10
Panther	ResGen_2008_?	Unknown	10
Pentland Dell	ResGen_2008_?	Unknown	10
Premiere	ResGen_2008_?	Unknown	10
Premiere	ResGen_2008_?	Unknown	1
Prevalent	ResGen_2008_?	Unknown	10
Primura	ResGen_2008_?	Unknown	10
Quarta	ResGen_2008_?	Unknown	10
Record	ResGen_2008_?	Unknown	10
Redstar	ResGen_2008_?	Unknown	10
Romano	ResGen_2008_?	Unknown	10
Russet Burbank	ResGen_2008_?	Unknown	10
Sagitta	ResGen_2008_?	Unknown	10
Samba	ResGen_2008_?	Unknown	10
Sante	ResGen_2008_?	Unknown	10
Saskia	ResGen_2008_?	Unknown	10
Saturna	ResGen_2008_?	Unknown	10
Saturna	ResGen_2008_?	Unknown	1
Seresta	ResGen_2008_?	Unknown	10
Shamrock	ResGen_2008_?	Unknown	10
Spunta	ResGen_2008_?	Unknown	10
Spunta	ResGen_2008_?	Unknown	1
Tasso	ResGen_2008_?	Unknown	10
Tasso	ResGen_2008_?	Unknown	1
Timate	ResGen_2008_?	Unknown	10
Ulme	ResGen_2008_?	Unknown	10
Ulster Glade	ResGen_2008_?	Unknown	10
Ulster Sceptre	ResGen_2008_?	Unknown	10
Ultimus	ResGen_2008_?	Unknown	10
Ultimus	ResGen_2008_?	Unknown	1
Urgenta	ResGen_2008_?	Unknown	10
Urgenta	ResGen_2008_?	Unknown	1
VE 66-295	ResGen_2008_?	Unknown	10
VE70-9	ResGen_2008_?	Unknown	10
VE71-105	ResGen_2008_?	Unknown	10
VE8228	ResGen_2008_?	Unknown	10
Victoria	ResGen_2008_?	Unknown	10
Voran	ResGen_2008_?	Unknown	10
Wilja	ResGen_2008_?	Unknown	10
Desiree	Rouselle_1996_Field	Field	10
Kerpondy	Rouselle_1996_Field	Field	10
Urgenta	Rouselle_1996_Field	Field	10
Golden Wonder	Salaman&Lesley_1923_Field	Field	10
Majestic	Salaman&Lesley_1923_Field	Field	10
May Queen	Salaman&Lesley_1923_Field	Field	1
Myatt's Ashleaf	Salaman&Lesley_1923_Field	Field	1
Katahdin	Toxopeus_1953/54_Field	Field	8
Ultimus	Toxopeus_1953/54_Field	Field	10
Urgenta	Toxopeus_1953/54_Field	Field	10
Ackersegen	Ullrich_1959_?	Unknown	10
Ultimus	Ullrich_1959_?	Unknown	10
Early Rose	Weiss_1925_Field	Field	1
Up to Date	Weiss_1925_Field	Field	1
