# Supplementary material for: Distribution of P1(D1) wart disease resistance in potato germplasm and GWAS identification of haplotype-specific SNP markers
Source: Theor Appl Genet. 2020 Feb 11;133(6):1859–71. doi: 10.1007/s00122-020-03559-3 (PMC7237394; doi:10.1007/s00122-020-03559-3)
Supplement: Supplementary file 6 — Supplementary material 6 (XLSX 16 kb) [file 122_2020_3559_MOESM6_ESM.xlsx]

## Sheet: Feuil1
Genotype	Population	Index Glynne-Lemmerzahl P1 2016	Index Glynne-Lemmerzahl P1 2017	Index Spieckermann 2016	Index Spieckermann 2017	Mean Glynne-Lemmerzahl 2 years	Mean Spieckermann 2 years	Mendelian classification	PotVar0066530	PotVar0067008	solcap_snp_c1_2314	PotVar0106272	PotVar0105904	Prodhomme et al. (2019) Distribution of P1(D1) wart disease resistance in potato germplasm and GWAS identification of haplotype specific SNP markers. Theoretical and Applied Genetics. Corresponding author: Herman J. van Eck, Wageningen UR Plant Breeding, Droevendaalsesteeg 1, 6708 PB, Wageningen, The Netherlands, herman.vaneck@wur.nl
12-352-01	AxD	4	NA	3.6	NA	4	3.6	S	0	0	0	0	0
12-352-02	AxD	1	NA	10	NA	1	10	R	1	1	1	1	1
12-352-03	AxD	1	NA	10	NA	1	10	R	1	1	1	1	1
12-352-04	AxD	1	NA	10	NA	1	10	R	1	1	0	0	0
12-352-05	AxD	1.16667	NA	10	NA	1.16667	10	R	1	1	1	1	1
12-352-07	AxD	1.16667	NA	10	NA	1.16667	10	R	1	1	1	1	1
12-352-08	AxD	2.83333	1.16667	10	10	2	10	S	0	0	0	0	0
12-352-09	AxD	1.33333	NA	10	NA	1.33333	10	R	1	1	1	1	1
12-352-10	AxD	4	NA	5.125	NA	4	5.125	S	0	0	0	0	0
12-352-11	AxD	1.5	NA	10	NA	1.5	10	R	1	1	1	1	1
12-352-12	AxD	1.16667	NA	9.75	10	1.16667	9.875	R	1	1	1	1	1
12-352-13	AxD	1	NA	10	NA	1	10	R	1	0	0	0	0
12-352-15	AxD	2	NA	10	NA	2	10	S	1	1	1	1	1
12-352-16	AxD	4	NA	10	10	4	10	S	0	0	0	0	0
12-352-17	AxD	1	NA	10	NA	1	10	R	1	1	1	1	1
12-352-18	AxD	1	NA	10	NA	1	10	R	0	0	0	0	0
12-352-19	AxD	3	3.2	10	10	3.1	10	S	0	0	0	0	1
12-352-20	AxD	2.25	NA	10	10	2.25	10	S	0	0	0	0	0
12-352-21	AxD	3.66667	NA	2.75	NA	3.66667	2.75	S	0	0	0	0	0
12-352-22	AxD	4.33333	NA	10	10	4.33333	10	S	0	0	0	0	0
12-352-23	AxD	3.83333	NA	4.125	NA	3.83333	4.125	S	0	0	0	0	0
12-352-24	AxD	1.16667	NA	10	NA	1.16667	10	R	1	1	1	1	1
12-352-25	AxD	4.6	NA	1.625	NA	4.6	1.625	S	0	0	0	0	0
12-352-26	AxD	1	NA	10	NA	1	10	R	1	1	1	1	1
12-352-27	AxD	3.5	NA	4.875	NA	3.5	4.875	S	0	0	0	0	0
12-352-28	AxD	4	NA	10	10	4	10	S	0	0	0	0	0
12-352-29	AxD	5	NA	10	8.66667	5	9.33333	S	0	0	0	0	0
12-352-30	AxD	1.66667	NA	10	NA	1.66667	10	R	1	1	1	1	1
12-352-31	AxD	3.33333	NA	7.875	NA	3.33333	7.875	S	1	1	1	1	1
12-352-32	AxD	1.5	NA	10	NA	1.5	10	R	1	1	0	0	0
12-352-33	AxD	2.5	1.6	10	10	2.05	10	S	0	0	0	0	0
12-352-34	AxD	1	NA	10	NA	1	10	R	1	1	1	1	1
12-352-35	AxD	1.33333	NA	10	NA	1.33333	10	R	0	0	0	0	0
12-352-36	AxD	1.66667	NA	10	NA	1.66667	10	R	1	1	NA	1	1
12-352-37	AxD	1.33333	NA	10	NA	1.33333	10	R	0	0	0	0	0
12-352-38	AxD	1.16667	NA	10	NA	1.16667	10	R	0	0	0	0	0
12-352-39	AxD	1.33333	NA	10	NA	1.33333	10	R	1	1	1	1	1
12-352-41	AxD	1	NA	10	NA	1	10	R	1	1	0	0	0
12-352-42	AxD	1.66667	NA	10	NA	1.66667	10	R	0	0	0	0	0
12-352-43	AxD	4	NA	1.375	NA	4	1.375	S	0	0	0	0	0
12-352-44	AxD	NA	NA	10	NA	NA	10	NA	0	0	0	0	0
12-352-45	AxD	NA	1	10	9.91667	1	9.95833	R	1	1	1	1	1
12-380-01	KxA	2	1.5	10	10	1.75	10	R	1	1	1	1	1
12-380-04	KxA	4	NA	10	8	4	9	S	0	0	0	0	0
12-380-06	KxA	4.5	3	7.875	NA	3.75	7.875	S	0	0	0	0	0
12-380-07	KxA	2	1.16667	10	10	1.58333	10	R	1	1	1	1	1
12-380-08	KxA	4	NA	10	10	4	10	S	0	0	0	0	0
12-380-09	KxA	4.5	NA	6.71429	NA	4.5	6.71429	S	0	0	0	0	0
12-380-10	KxA	1.5	NA	10	NA	1.5	10	R	1	1	1	1	1
12-380-12	KxA	4.33333	NA	4.75	NA	4.33333	4.75	S	0	0	0	0	0
12-380-13	KxA	1.83333	NA	10	NA	1.83333	10	R	1	1	NA	1	1
12-380-14	KxA	5	NA	4	NA	5	4	S	0	0	0	0	0
12-380-16	KxA	4	NA	6.75	NA	4	6.75	S	0	0	0	0	0
12-380-17	KxA	1.83333	NA	10	NA	1.83333	10	R	1	1	1	1	1
12-380-19	KxA	1.33333	NA	10	NA	1.33333	10	R	1	1	1	1	1
12-380-20	KxA	1.66667	NA	10	NA	1.66667	10	R	1	1	1	1	1
12-380-21	KxA	1	NA	10	NA	1	10	R	1	1	1	1	1
12-380-22	KxA	1.33333	NA	10	NA	1.33333	10	R	1	1	1	1	1
12-380-23	KxA	1.66667	NA	10	NA	1.66667	10	R	1	1	1	1	1
12-380-24	KxA	5	NA	6.125	NA	5	6.125	S	0	0	0	0	0
12-380-25	KxA	4	NA	5.375	NA	4	5.375	S	0	0	0	0	0
12-380-26	KxA	4	NA	3.25	NA	4	3.25	S	0	0	0	0	0
12-380-29	KxA	5	NA	5	NA	5	5	S	0	0	0	0	0
12-380-30	KxA	1.5	NA	10	NA	1.5	10	R	1	1	NA	1	1
12-380-31	KxA	1.66667	1.16667	8.875	10	1.41667	9.4375	R	1	1	1	1	1
12-380-32	KxA	4.66667	NA	9	NA	4.66667	9	S	NA	0	0	0	NA
12-380-33	KxA	1.83333	NA	10	NA	1.83333	10	R	1	1	1	1	1
12-380-34	KxA	1.66667	NA	10	NA	1.66667	10	R	1	1	1	1	1
12-380-35	KxA	1.5	NA	10	NA	1.5	10	R	1	1	1	1	1
12-380-36	KxA	3.83333	NA	10	10	3.83333	10	S	0	0	0	1	1
12-380-37	KxA	1.33333	NA	10	NA	1.33333	10	R	1	1	1	1	1
12-380-38	KxA	1.33333	NA	10	NA	1.33333	10	R	1	1	0	0	0
12-380-39	KxA	3.83333	NA	10	9.16667	3.83333	9.58333	S	0	0	0	0	0
12-380-40	KxA	4.5	NA	3	NA	4.5	3	S	0	0	0	0	0
12-380-42	KxA	4.83333	NA	5.375	NA	4.83333	5.375	S	0	0	NA	0	0
12-380-44	KxA	2	3	8.875	NA	2.5	8.875	S	0	0	0	0	0
12-380-45	KxA	1.5	NA	10	NA	1.5	10	R	1	1	1	1	1
Aventra		NA	2.5	NA	NA	2.5	NA	S	0	0	0	0	0
Desiree		NA	1	NA	10	1	10	R	1	1	1	1	1
Kuras		NA	1.83333	NA	10	1.83333	10	R	1	1	1	1	1
